# Supplementary material for: Precision cardiovascular risk prediction in type 1 diabetes: An IMI2 SOPHIA analysis
Source: Nat Commun. 2026 Apr 16;17:5239. doi: 10.1038/s41467-026-72029-z (PMC13261115; doi:10.1038/s41467-026-72029-z)
Supplement: Supplementary file 2 — Supplementary data 1-3 [file 41467_2026_72029_MOESM2_ESM.xlsx]

## Sheet: Index
Supplementary Data 1. Model comparison without and with profile allocation probabilities
Supplementary Data 2. Decision curves for MACE progression at a 10% threshold comparing models with and without profile information
Supplementary Data 3. Linear model estimates from UK Biobank and its comparison to the population with T1D from KUL, DPV and SIDIAP

## Sheet: SupDat1
Supplementary Data 1. Model comparison without and with profile allocation probabilities
COHORT	OUTCOME	SEX	FOLLOW-UP TIME (YEARS)	LIKELIHOOD RATIO TEST		ADDED VARIANCE EXPLAINED (%)	C-STATISTIC [95% CI]		DIFFERENCE IN C-STATISTIC
				PVALUE	5% FDR		BASELINE MODEL	BASELINE + PROFILES	VALUE	PVALUE	5% FDR
KUL	Macrovascular complications	Female	10	0.2	FALSE	21.58	0.88 [0.81-0.94]	0.90 [0.83-0.96]	0.02	0.7	FALSE
KUL	Macrovascular complications	Male	10	0.12	FALSE	21.8	0.87 [0.80-0.94]	0.86 [0.78-0.95]	0.004	0.94	FALSE
KUL	Macrovascular complications + all-cause death	Female	10	0.69	FALSE	0.95	0.88 [0.85-0.90]	0.88 [0.86-0.90]	0.001	0.94	FALSE
KUL	Macrovascular complications + all-cause death	Male	10	0.02	TRUE	3.65	0.87 [0.85-0.89]	0.87 [0.85-0.90]	0.004	0.82	FALSE
KUL	Nephropathy	Female	10	0.86	FALSE	0.95	0.76 [0.73-0.79]	0.76 [0.73-0.79]	0.002	0.93	FALSE
KUL	Nephropathy	Male	10	0.1	FALSE	3.56	0.77 [0.75-0.80]	0.77 [0.75-0.80]	0.0008	0.97	FALSE
KUL	Retinopathy	Female	10	0.31	FALSE	4.2	0.78 [0.74-0.82]	0.79 [0.75-0.83]	0.007	0.81	FALSE
KUL	Retinopathy	Male	10	0.0003	TRUE	16.2	0.77 [0.74-0.81]	0.78 [0.75-0.82]	0.01	0.7	FALSE
DPV	MACE	Female	10	0.234	FALSE	4.64	0.83 [0.76-0.85]	0.84 [0.76-0.87]	0.003	0.48	FALSE
DPV	MACE	Male	10	0.324	FALSE	1.81	0.85 [0.80-0.87]	0.85 [0.80-0.86]	0.001	0.51	FALSE
DPV	MACE+ angina+ TIA	Female	10	0.367	FALSE	3.69	0.82 [0.76-0.83]	0.82 [0.74-0.84]	0.001	0.89	FALSE
DPV	MACE+ angina + TIA	Male	10	0.23	FALSE	2.09	0.84 [0.80-0.86]	0.84 [0.79-0.85]	0.001	0.44	FALSE
DPV	Nephropathy	Female	10	0.86	FALSE	0.53	0.71 [0.66-0.73]	0.71 [0.65-0.71]	0.002	0.26	FALSE
DPV	Nephropathy	Male	10	0.1	FALSE	2.43	0.70 [0.66-0.71]	0.71 [0.66-0.71]	0.005	0.15	FALSE
DPV	Retinopathy	Female	10	8e-05	TRUE	4.73	0.77 [0.75-0.78]	0.78 [0.76-0.79]	0.005	0.006	TRUE
DPV	Retinopathy	Male	10	0.65	FALSE	0.39	0.78	0.784	0.001	0.27	FALSE
SIDIAP	MACE	Female	10	0.22	FALSE	0.42	0.84 [0.83-0.85]	0.84 [0.82-0.85]	0.0003	0.99	FALSE
SIDIAP	MACE	Male	10	0.005	TRUE	0.74	0.83 [0.82-0.84]	0.83 [0.82-0.84]	0.0006	0.81	FALSE
SIDIAP	MACE+ angina+ TIA	Female	10	0.04	TRUE	0.81	0.78 [0.77-0.79]	0.78 [0.77-0.79]	0.001	0.24	FALSE
SIDIAP	MACE+ angina + TIA	Male	10	0.12	FALSE	0.42	0.78 [0.76-0.78]	0.78 [0.76-0.79]	0.0004	0.71	FALSE
SIDIAP	Nephropathy	Female	10	0.34	FALSE	1.76	0.83 [0.80-0.86]	0.84 [0.81-0.85]	0.001	0.007	TRUE
SIDIAP	Nephropathy	Male	10	0.46	FALSE	0.81	0.79 [0.76-0.80]	0.79 [0.75-0.81]	0.0009	0.06	FALSE
SIDIAP	Retinopathy	Female	10	0.24	FALSE	14.49	0.65 [0.57-0.65]	0.66 [0.58-0.66]	0.007	0.01	TRUE
SIDIAP	Retinopathy	Male	10	0.58	FALSE	1.85	0.70 [0.66-0.71]	0.70 [0.65-0.72]	9e-05	0.66	FALSE
MACE: major adverse cardiovascular event (stroke, myocardial infarction and all-cause death), TIA: transient ischemic attack;
FDR: false discovery rate, CI: confidence interval
KUL: University Hospital Leuven in Belgium, SIDIAP: Jordi Gol I Gurina Foundation in Spain, DPV: German/Austrian/Luxembourgian/Swiss diabetes prospective follow-up registry

## Sheet: SupDat2
Supplementary Data 2. Decision curves for MACE progression at a 10% threshold comparing models with and without profile information
	OUTCOME	SEX	FOLLOW-UP TIME (YEARS)	MODEL	THRESHOLD	TRUE POSITIVE RATE	FALSE POSITIVE RATE	NET BENEFIT
KUL	Macrovascular complications + all-cause death	Female	10	BASE	0.1	0.00814111	0.280868	-0.0230066
KUL	Macrovascular complications + all-cause death	Female	10	CLUSTER	0.1	0.00949797	0.279512	-0.0215589
KUL	Macrovascular complications + all-cause death	Female	10	TREAT ALL	0.1	0.0244233	0.975577	-0.0839741
KUL	Macrovascular complications + all-cause death	Male	10	BASE	0.1	0.00274725	0.267857	-0.0270147
KUL	Macrovascular complications + all-cause death	Male	10	CLUSTER	0.1	0.00274725	0.269231	-0.0271673
KUL	Macrovascular complications + all-cause death	Male	10	TREAT ALL	0.1	0.0206044	0.979396	-0.0882173
DPV	MACE	Female	10	BASE	0.1	0.018956	0.0791875	0.0101574
DPV	MACE	Female	10	CLUSTER	0.1	0.0193567	0.0792087	0.0105557
DPV	MACE	Female	10	TREAT ALL	0.1	0.0700747	0.929925	-0.0332503
DPV	MACE	Male	10	BASE	0.1	0.0282006	0.110497	0.0159231
DPV	MACE	Male	10	CLUSTER	0.1	0.0280199	0.109922	0.0158064
DPV	MACE	Male	10	TREAT ALL	0.1	0.111903	0.888097	0.0132256
DPV	MACE +angina + TIA	Female	10	BASE	0.1	0.0237897	0.0955439	0.0131737
DPV	MACE +angina + TIA	Female	10	CLUSTER	0.1	0.024101	0.0948097	0.0135666
DPV	MACE +angina + TIA	Female	10	TREAT ALL	0.1	0.0761178	0.923882	-0.0265358
DPV	MACE +angina + TIA	Male	10	BASE	0.1	0.0331875	0.124085	0.0194003
DPV	MACE +angina + TIA	Male	10	CLUSTER	0.1	0.0337035	0.123645	0.0199652
DPV	MACE +angina + TIA	Male	10	TREAT ALL	0.1	0.119775	0.880225	0.0219721
SIDIAP	MACE	Female	10	BASE	0.1	0.0784355	0.218245	0.054186
SIDIAP	MACE	Female	10	CLUSTER	0.1	0.0787833	0.215412	0.0548486
SIDIAP	MACE	Female	10	TREAT ALL	0.1	0.165401	0.834599	0.0726674
SIDIAP	MACE	Male	10	BASE	0.1	0.0937546	0.270859	0.0636591
SIDIAP	MACE	Male	10	CLUSTER	0.1	0.0938759	0.27029	0.0638437
SIDIAP	MACE	Male	10	TREAT ALL	0.1	0.198558	0.801442	0.109509
MACE: major adverse cardiovascular event (stroke, myocardial infarction and all-cause death)
KUL: University Hospital Leuven in Belgium, SIDIAP: Jordi Gol I Gurina Foundation in Spain, DPV: German/Austrian/Luxembourgian/Swiss diabetes prospective follow-up registry

## Sheet: SupDat3
Supplementary Data 3. Linear model estimates from UK Biobank and its comparison to the population with T1D from KUL, DPV and SIDIAP
Gender	Variable	Biomarker	UKB		KUL			DPV			SIDIAP
			Estimate	SE	Estimate	SE	p-value	Estimate	SE	p-value	Estimate	SE	p-value
Female	Intercept	Waist/hip ratio (cm)	0.573	0.002	0.573	NA	NA	0.707	0.072	0.061	0.573	NA	NA
Female	Intercept	Systolic blood pressure (mmHg)	69.547	0.571	100.644	1.462	<0.0001	111.092	13.448	0.002	90.934	0.941	<0.0001
Female	Intercept	Diastolic blood pressure (mmHg)	63.158	0.305	70.746	1.462	<0.0001	64.943	8.911	0.841	64.732	0.609	0.021
Female	Intercept	ALT (alanine trasaminase) in U/ l	1.21	0.301	7.808	1.278	<0.0001	5.491	15.251	0.779	5.931	0.817	<0.0001
Female	Intercept	Serum creatinine( μmol/l	53.386	0.342	47.578	3.888	0.137	62.079	29.454	0.768	46.839	1.264	<0.0001
Female	Intercept	CRP (C-reactive protein) in mg/l	-5.494	0.093	-4.094	1.829	0.444	-3.635	2.816	0.509	-0.429	1.977	0.01
Female	Intercept	HDL ( mmol/l)	2.166	0.011	2.315	0.091	0.105	1.797	0.381	0.333	2.271	0.034	0.003
Female	Intercept	Triglycerides( mmol/l)	-0.79	0.024	0.579	0.1	<0.0001	0.236	0.904	0.257	0.273	0.044	<0.0001
Female	Intercept	LDL ( mmol/l)	2.301	0.028	2.22	0.114	0.488	1.537	0.848	0.368	2.571	0.062	<0.0001
Female	Intercept	Fasting glucose ( mmol/l)	3.881	0.019	8.079	0.619	<0.0001	10.848	2.983	0.02	8.497	0.323	<0.0001
Female	BMI	Waist/hip ratio (cm)	0.006	4e-05	0.006	NA	NA	0.006	0.001	0.966	0.006	NA	NA
Female	BMI	Systolic blood pressure (mmHg)	0.596	0.013	0.71	0.054	0.039	0.673	0.028	0.011	0.622	0.035	0.477
Female	BMI	Diastolic blood pressure (mmHg)	0.56	0.007	0.457	0.054	0.058	0.407	0.018	<0.0001	0.378	0.023	<0.0001
Female	BMI	ALT (alanine trasaminase) in U/ l	0.476	0.007	0.159	0.047	<0.0001	0.669	0.045	<0.0001	0.12	0.031	<0.0001
Female	BMI	Serum creatinine( μmol/l	0.225	0.008	0.143	0.143	0.57	0.302	0.065	0.235	0.201	0.047	0.624
Female	BMI	CRP (C-reactive protein) in mg/l	0.252	0.002	0.381	0.066	0.051	0.153			0.271	0.069	0.782
Female	BMI	HDL ( mmol/l)	-0.028	0.0003	-0.021	0.003	0.057	-0.017	0.001	<0.0001	-0.024	0.001	0.001
Female	BMI	Triglycerides( mmol/l)	0.049	0.001	0.025	0.004	<0.0001	0.046	0.002	0.189	0.026	0.002	<0.0001
Female	BMI	LDL ( mmol/l)	0.009	0.001	0.009	0.004	0.857	0.038	0.002	<0.0001	0.005	0.002	0.055
Female	BMI	Fasting glucose ( mmol/l)	0.013	0.0004	0.028	0.023	0.508	-0.027	0.006	<0.0001	0.042	0.012	0.019
Female	Age	Waist/hip ratio (cm)	0.001	0.0001	0.001	NA	NA	0.001	<0.0001	0.963	0.001	NA	NA
Female	Age	Systolic blood pressure (mmHg)	0.906	0.008	0.262	0.015	<0.0001	0.073	0.008	<0.0001	0.349	0.01	<0.0001
Female	Age	Diastolic blood pressure (mmHg)	0.056	0.004	-0.089	0.015	<0.0001	0.048	0.005	0.229	-0.051	0.007	<0.0001
Female	Age	ALT (alanine trasaminase) in U/ l	0.104	0.004	0.117	0.013	0.332	0.068	0.014	0.013	0.09	0.009	0.164
Female	Age	Serum creatinine( μmol/l	0.086	0.005	0.322	0.041	<0.0001	0.249	0.019	<0.0001	0.302	0.014	<0.0001
Female	Age	CRP (C-reactive protein) in mg/l	0.02	0.001	-0.01	0.019	0.132	0.026	NA	NA	0.017	0.021	0.884
Female	Age	HDL ( mmol/l)	0.004	0.0002	0.002	0.001	0.08	0.001	<0.0001	<0.0001	-0.001	<0.0001	<0.0001
Female	Age	Triglycerides( mmol/l)	0.017	0.0003	-0.001	0.001	<0.0001	0.001	0.001	<0.0001	0.004	<0.0001	<0.0001
Female	Age	LDL ( mmol/l)	0.019	0.0004	-0.008	0.001	<0.0001	0.005	0.001	<0.0001	<0.0001	0.001	<0.0001
Female	Age	Fasting glucose ( mmol/l)	0.013	0.0003	-0.004	0.007	0.012	-0.02	0.002	<0.0001	-0.017	0.004	<0.0001
Female	Smoking	Waist/hip ratio (cm)	0.021	0.001	0.021	NA	NA	0.007	0.007	0.066	0.021	NA	NA
Female	Smoking	Systolic blood pressure (mmHg)	-2.462	0.226	-2.328	0.979	0.894	-1.76	0.298	0.06	-0.009	0.395	<0.0001
Female	Smoking	Diastolic blood pressure (mmHg)	-0.874	0.121	-0.352	0.979	0.597	0.682	0.198	<0.0001	0.915	0.255	<0.0001
Female	Smoking	ALT (alanine trasaminase) in U/ l	-0.96	0.119	-1.046	0.786	0.914	2.023	0.467	<0.0001	-0.19	0.342	0.033
Female	Smoking	Serum creatinine( μmol/l	-1.287	0.135	-4.81	2.445	0.15	-2.33	0.691	0.139	0.135	0.533	0.01
Female	Smoking	CRP (C-reactive protein) in mg/l	0.736	0.037	-1.326	0.96	0.032	1.073			0.972	0.88	0.788
Female	Smoking	HDL ( mmol/l)	-0.115	0.004	-0.112	0.057	0.952	-0.054	0.009	<0.0001	-0.065	0.014	0.001
Female	Smoking	Triglycerides( mmol/l)	0.252	0.009	0.076	0.063	0.006	0.27	0.022	0.458	0.083	0.019	<0.0001
Female	Smoking	LDL ( mmol/l)	0.06	0.011	0.137	0.072	0.291	0.164	0.021	<0.0001	0.139	0.026	0.006
Female	Smoking	Fasting glucose ( mmol/l)	-0.051	0.007	0.617	0.397	0.092	1.04	0.066	<0.0001	0.714	0.138	<0.0001
Male	Intercept	Waist/hip ratio (cm)	0.599	0.002	0.599	NA	NA	0.683	0.083	0.314	0.599	NA	NA
Male	Intercept	Systolic blood pressure (mmHg)	95.994	0.64	114.736	2.814	<0.0001	103.842	13.379	0.558	102.196	0.985	<0.0001
Male	Intercept	Diastolic blood pressure (mmHg)	73.431	0.369	69.659	1.73	0.033	67.65	8.917	0.517	62.467	0.681	<0.0001
Male	Intercept	ALT (alanine trasaminase) in U/ l	16.581	0.436	15.402	2.07	0.577	11.447	11.494	0.655	7.797	1.169	<0.0001
Male	Intercept	Serum creatinine( μmol/l	66.809	0.488	50.969	5.563	0.005	50.826	24.654	0.517	61.386	1.585	0.001
Male	Intercept	CRP (C-reactive protein) in mg/l	-3.635	0.106	-4.472	2.231	0.708	-5.494	2.906	0.523	-1.673	3.345	0.558
Male	Intercept	HDL ( mmol/l)	1.91	0.011	1.977	0.082	0.418	2.214	0.475	0.522	1.928	0.032	0.597
Male	Intercept	Triglycerides( mmol/l)	0.404	0.037	0.313	0.133	0.509	0.524	0.805	0.882	0.115	0.06	<0.0001
Male	Intercept	LDL ( mmol/l)	4.629	0.032	2.081	0.133	<0.0001	2.093	0.862	0.003	2.653	0.07	<0.0001
Male	Intercept	Fasting glucose ( mmol/l)	3.818	0.026	9.24	0.709	<0.0001	10.091	3.083	0.042	9.787	0.358	<0.0001
Male	BMI	Waist/hip ratio (cm)	0.009	5e-05	0.009	NA	NA	0.006	0.001	0.001	0.009	NA	NA
Male	BMI	Systolic blood pressure (mmHg)	0.528	0.015	0.492	0.108	0.741	0.598	0.025	0.019	0.697	0.037	<0.0001
Male	BMI	Diastolic blood pressure (mmHg)	0.497	0.009	0.436	0.067	0.367	0.339	0.017	<0.0001	0.525	0.025	0.291
Male	BMI	ALT (alanine trasaminase) in U/ l	0.901	0.01	0.207	0.079	<0.0001	0.185	0.032	<0.0001	0.259	0.044	<0.0001
Male	BMI	Serum creatinine( μmol/l	0.252	0.012	0.624	0.213	0.082	0.162	0.05	0.078	0.375	0.059	0.041
Male	BMI	CRP (C-reactive protein) in mg/l	0.153	0.003	0.222	0.084	0.413	0.252	NA	NA	0.168	0.118	0.897
Male	BMI	HDL ( mmol/l)	-0.025	0.0003	-0.025	0.003	0.918	-0.022	0.001	0.013	-0.022	0.001	0.049
Male	BMI	Triglycerides( mmol/l)	0.065	0.001	0.042	0.005	<0.0001	0.031	0.002	<0.0001	0.041	0.002	<0.0001
Male	BMI	LDL ( mmol/l)	-0.005	0.001	0.017	0.005	<0.0001	0.023	0.002	<0.0001	0.014	0.003	<0.0001
Male	BMI	Fasting glucose ( mmol/l)	0.021	0.001	-0.038	0.027	0.03	0.004	0.006	0.003	0.009	0.013	0.355
Male	Age	Waist/hip ratio (cm)	0.001	2e-05	0.001	NA	NA	0.001	<0.0001	0.089	0.001	NA	NA
Male	Age	Systolic blood pressure (mmHg)	0.549	0.008	0.149	0.031	<0.0001	0.173	0.008	<0.0001	0.176	0.01	<0.0001
Male	Age	Diastolic blood pressure (mmHg)	-0.039	0.005	-0.013	0.019	0.176	0.002	0.005	<0.0001	-0.044	0.007	0.604
Male	Age	ALT (alanine trasaminase) in U/ l	-0.258	0.006	0.05	0.023	<0.0001	0.105	0.01	<0.0001	0.067	0.012	<0.0001
Male	Age	Serum creatinine( μmol/l	0.14	0.006	0.339	0.062	0.001	0.295	0.015	<0.0001	0.284	0.015	<0.0001
Male	Age	CRP (C-reactive protein) in mg/l	0.026	0.001	0.029	0.024	0.909	0.02	NA	NA	0.117	0.032	0.004
Male	Age	HDL ( mmol/l)	0.002	0.0001	0.002	0.001	0.807	0.002	<0.0001	0.025	<0.0001	<0.0001	<0.0001
Male	Age	Triglycerides( mmol/l)	-0.006	0.0005	-0.002	0.001	0.003	-0.001	0.001	<0.0001	0.001	0.001	<0.0001
Male	Age	LDL ( mmol/l)	-0.017	0.0004	-0.008	0.001	<0.0001	0.004	0.001	<0.0001	-0.007	0.001	<0.0001
Male	Age	Fasting glucose ( mmol/l)	0.011	0.0003	0.001	0.008	0.209	-0.015	0.002	<0.0001	-0.025	0.003	<0.0001
Male	Smoking	Waist/hip ratio (cm)	0.015	0.001	0.015	NA	NA	0.005	0.011	0.361	0.015	NA	NA
Male	Smoking	Systolic blood pressure (mmHg)	-0.824	0.2	-0.605	1.304	0.868	-1.819	0.353	0.014	0.093	0.299	0.011
Male	Smoking	Diastolic blood pressure (mmHg)	-0.667	0.115	0.556	0.802	0.132	0.203	0.235	0.001	0.799	0.206	<0.0001
Male	Smoking	ALT (alanine trasaminase) in U/ l	-1.685	0.136	-0.31	0.912	0.136	0.714	0.413	<0.0001	1.029	0.357	<0.0001
Male	Smoking	Serum creatinine( μmol/l	-3.755	0.153	-7.288	2.527	0.163	-1.658	0.689	0.003	-3.263	0.481	0.331
Male	Smoking	CRP (C-reactive protein) in mg/l	1.073	0.033	0.416	0.871	0.451	0.736	NA	NA	1.068	1.065	0.996
Male	Smoking	HDL ( mmol/l)	-0.048	0.004	-0.119	0.037	0.057	-0.075	0.014	0.056	-0.035	0.01	0.184
Male	Smoking	Triglycerides( mmol/l)	0.178	0.011	0.138	0.061	0.515	0.185	0.023	0.779	0.204	0.018	0.224
Male	Smoking	LDL ( mmol/l)	-0.025	0.01	0.088	0.06	0.066	0.125	0.025	<0.0001	0.102	0.021	<0.0001
Male	Smoking	Fasting glucose ( mmol/l)	-0.044	0.008	1.349	0.324	<0.0001	0.676	0.081	<0.0001	0.733	0.11	<0.0001
NA: not aplicable, SE: standard error
KUL: University Hospital Leuven in Belgium, SIDIAP: Jordi Gol I Gurina Foundation in Spain, DPV: German/Austrian/Luxembourgian/Swiss diabetes prospective follow-up registry
