# Supplementary material for: Precision cardiovascular risk prediction in type 1 diabetes: An IMI2 SOPHIA analysis
Source: Nat Commun. 2026 Apr 16;17:5239. doi: 10.1038/s41467-026-72029-z (PMC13261115; doi:10.1038/s41467-026-72029-z)
Supplement: Supplementary file 5 — Source data [file 41467_2026_72029_MOESM5_ESM.zip]

Archive with 1 entries (1 files):
- Figure1_source_data.xlsx
