# Supplementary material for: Precision cardiovascular risk prediction in type 1 diabetes: An IMI2 SOPHIA analysis
Source: Nat Commun. 2026 Apr 16;17:5239. doi: 10.1038/s41467-026-72029-z (PMC13261115; doi:10.1038/s41467-026-72029-z)
Supplement: Supplementary file 5 — Source data [file 41467_2026_72029_MOESM5_ESM.zip › Figure1_source_data.xlsx]

## Sheet: KUL_female_probabilities
	BC	DHT	DAL	DLT	DIS	DHG	cluster
1	1.99425e-43	1.15797e-121	3.78755e-74	1.21962e-74	5.58396e-66	1	DHG
2	7.44833e-46	6.73738e-132	1.80466e-80	7.49823e-80	1.5881e-69	1	DHG
3	0.0512315	7.2479e-06	1.63024e-10	2.2137e-06	9.0167e-07	0.948758	DHG
4	0.00572998	4.59902e-14	5.69522e-13	1.99309e-10	6.88458e-10	0.99427	DHG
5	8.55047e-27	3.00846e-76	1.03277e-51	8.2416e-48	3.98327e-43	1	DHG
6	0.984673	0.00320891	0.00265069	0.00389424	0.00499621	0.000577376	BC
7	1.19389e-05	1.06169e-16	7.42781e-17	7.27818e-12	8.12565e-12	0.999988	DHG
8	7.46025e-34	6.9341e-98	6.34796e-55	5.58543e-58	3.65173e-51	1	DHG
9	3.37134e-112	0	9.67579e-198	5.32123e-204	7.94701e-172	1	DHG
10	1.75225e-07	1.91287e-22	6.86769e-15	1.25888e-14	1.01238e-13	1	DHG
11	0.0085653	0.991232	1.06857e-05	0.000112944	6.71359e-05	1.22943e-05	DHT
12	2.58729e-86	8.17228e-258	1.14267e-158	1.53406e-154	1.92245e-134	1	DHG
13	0.997965	2.08944e-23	0.000650675	6.02259e-11	6.51811e-06	0.00137827	BC
14	3.97234e-09	6.74995e-26	2.36245e-24	3.21739e-18	3.0665e-17	1	DHG
15	1.13822e-05	8.984e-18	2.89796e-16	9.7019e-13	1.37954e-11	0.999989	DHG
16	0.00171728	1.42776e-14	3.73799e-16	5.16663e-10	1.41753e-10	0.998283	DHG
17	1.35326e-16	3.34645e-66	1.9514e-39	2.58884e-36	2.38456e-26	1	DHG
18	2.65091e-13	9.97683e-36	2.17311e-27	2.14664e-24	2.80945e-22	1	DHG
19	0.985303	0.00669777	0.000799507	0.00392517	0.00164195	0.00163233	BC
20	1.52981e-17	2.73484e-49	3.1851e-30	1.36528e-30	5.94449e-28	1	DHG
21	0.955518	0.011807	0.0155298	0.00720068	0.00886539	0.00107875	BC
22	0.740012	4.47592e-08	5.17016e-08	5.421e-06	1.51482e-05	0.259968	BC
23	0.519024	0.475219	4.35998e-05	0.00285806	0.000859684	0.00199624	BC
24	0.98359	9.229e-05	2.80942e-09	0.000107966	6.17714e-05	0.0161476	BC
25	0.00462804	1.29045e-15	5.37027e-14	1.47239e-09	1.51298e-06	0.99537	DHG
26	2.15554e-05	1.55559e-18	9.1391e-12	6.17684e-12	2.31586e-10	0.999978	DHG
27	0.0122614	4.37392e-14	4.91826e-13	1.44034e-06	5.54346e-08	0.987737	DHG
28	0.000562186	3.15298e-16	5.27387e-13	2.66488e-10	9.48996e-10	0.999438	DHG
29	0.983916	0.0112021	5.07619e-06	0.00408417	0.000662428	0.000130749	BC
30	1.0579e-51	3.72245e-188	2.71986e-109	2.07882e-104	1.9611e-70	1	DHG
31	0.955518	0.011807	0.0155298	0.00720068	0.00886539	0.00107875	BC
32	0.998111	0.00063133	1.92893e-07	0.000526514	0.000155096	0.000576043	BC
33	0.836755	3.57075e-05	8.03412e-09	7.22361e-05	0.000165776	0.162971	BC
34	3.66521e-06	1.161e-15	7.57609e-18	2.40899e-12	2.87372e-12	0.999996	DHG
35	0.980483	0.0130307	0.000535781	0.0028728	0.000947748	0.00213032	BC
36	1.30014e-18	0	1.59529e-125	1.50151e-94	1	1.22759e-12	DIS
37	1.19297e-22	3.03573e-64	1.18465e-45	4.22431e-39	1.88399e-36	1	DHG
38	3.04482e-14	5.1073e-42	7.63758e-31	3.16413e-26	3.30329e-25	1	DHG
39	2.02773e-08	3.45709e-25	1.49513e-18	6.03499e-16	3.15234e-15	1	DHG
40	0.987735	0.000147184	0.000615757	0.00152367	0.00825358	0.0017251	BC
41	0.963924	2.66256e-06	2.10795e-06	0.000169607	0.00012717	0.0357743	BC
42	1.95043e-11	1.34091e-36	4.53804e-28	3.09237e-23	9.27615e-22	1	DHG
43	4.99896e-22	2.09618e-62	5.1112e-39	1.77445e-38	5.09541e-35	1	DHG
44	2.62014e-33	2.00529e-94	3.25975e-64	1.50455e-58	3.69793e-53	1	DHG
45	4.51771e-15	6.27633e-43	1.05552e-28	2.67452e-28	7.2591e-25	1	DHG
46	0.985639	0.00953056	0.000125354	0.00145452	0.00112856	0.00212177	BC
47	0.997636	9.52602e-05	0.000204134	0.000738145	0.0009946	0.000332177	BC
48	8.52036e-12	1.88697e-41	5.74437e-29	6.60041e-28	5.48348e-24	1	DHG
49	0.4971	0.498668	0.000128457	0.00187551	0.000677865	0.00154947	DHT
50	0.786039	0.0806526	1.13122e-06	0.00101079	0.0001215	0.132175	BC
51	0.180643	5.60022e-09	2.16925e-09	8.60065e-06	1.26515e-06	0.819347	DHG
52	8.13234e-75	3.23131e-214	1.97551e-130	2.77589e-131	1.82325e-113	1	DHG
53	0.995161	0.0008348	0.00168496	0.00059031	0.00149376	0.000234858	BC
54	0.955518	0.011807	0.0155298	0.00720068	0.00886539	0.00107875	BC
55	5.91763e-82	2.47389e-236	3.3369e-136	2.00894e-141	3.43248e-122	1	DHG
56	0.96475	0.00185027	0.000854977	0.0289805	0.0030544	0.000509859	BC
57	0.00144347	7.72142e-11	1.57376e-10	8.62703e-09	4.51834e-09	0.998557	DHG
58	1.66981e-26	5.39466e-73	8.21921e-50	2.63979e-46	1.29486e-42	1	DHG
59	0.955518	0.011807	0.0155298	0.00720068	0.00886539	0.00107875	BC
60	0.97307	0.0247479	0.000420214	0.000952158	0.000588009	0.000221543	BC
61	1.63226e-06	2.30712e-24	2.29415e-17	2.6464e-15	8.27978e-13	0.999998	DHG
62	0.866715	3.26791e-10	3.78097e-09	2.64638e-05	0.13325	8.40257e-06	BC
63	1.6039e-33	2.89141e-92	1.45669e-61	2.35347e-58	6.18458e-52	1	DHG
64	0.814154	1.95346e-11	2.29773e-10	2.24267e-05	0.00726646	0.178557	BC
65	0.737001	0.259851	0.000311327	0.00184038	0.000785327	0.000211163	BC
66	2.3417e-06	8.37768e-23	1.17523e-21	6.94606e-13	1.24392e-12	0.999998	DHG
67	0.0428506	2.93041e-11	2.06891e-10	1.80626e-05	3.17104e-06	0.957128	DHG
68	0.000172288	0.999809	1.49473e-06	1.35878e-05	2.54599e-06	1.15475e-06	DHT
69	0.00266757	9.01867e-12	3.94549e-10	1.41265e-08	1.43461e-07	0.997332	DHG
70	4.11005e-08	1.25704e-25	1.57778e-18	2.35529e-16	1.1905e-14	1	DHG
71	0.98793	0.0116932	8.8398e-07	0.000152199	0.00013213	9.13464e-05	BC
72	0.978642	0.00428862	0.00201388	0.00881486	0.00474266	0.00149782	BC
73	5.13995e-22	1.0414e-61	1.05681e-39	4.85869e-38	6.34151e-35	1	DHG
74	0.831377	5.19422e-06	0.00016942	0.00430216	0.00105306	0.163093	BC
75	6.30598e-10	4.56432e-28	1.20504e-24	2.67713e-19	2.99061e-18	1	DHG
76	8.72605e-20	2.10526e-67	1.20659e-30	7.92631e-36	4.97514e-32	1	DHG
77	0.963669	0.000469911	1.67703e-09	6.15881e-05	9.37463e-05	0.035706	BC
78	0.990821	0.00812486	5.85959e-11	0.00021145	0.000828189	1.47209e-05	BC
79	3.4661e-21	4.10294e-61	2.12883e-38	7.76856e-38	6.36442e-35	1	DHG
80	0.000101733	8.86708e-15	1.23067e-13	2.48641e-11	7.83803e-11	0.999898	DHG
81	0.935036	0.0521899	0.000536941	0.00636702	0.00426981	0.00160022	BC
82	4.25882e-21	1.39111e-65	9.18659e-36	9.2942e-38	1.27683e-35	1	DHG
83	0.902688	0.0962826	3.54518e-10	0.000239823	0.000764715	2.49081e-05	BC
84	0.00238739	8.55573e-11	2.66748e-14	1.16055e-08	9.30693e-09	0.997613	DHG
85	3.31242e-14	1.38103e-45	2.97887e-36	6.60118e-29	1.43531e-24	1	DHG
86	3.87288e-15	2.56959e-50	6.42128e-33	1.75116e-29	1.61419e-28	1	DHG
87	0.00037147	1.30842e-21	6.07917e-20	2.28906e-10	6.99487e-10	0.999629	DHG
88	4.38625e-05	1.46397e-15	1.23868e-10	6.96937e-10	7.50714e-10	0.999956	DHG
89	0.785532	1.19453e-10	1.71818e-08	4.75439e-07	1.0973e-05	0.214456	BC
90	0.14395	9.22907e-07	5.47311e-08	1.69062e-05	3.68194e-05	0.855995	DHG
91	4.47412e-18	3.74766e-52	1.42819e-33	5.65039e-33	7.18704e-28	1	DHG
92	5.43299e-10	9.42034e-35	1.577e-20	3.88198e-21	4.10947e-17	1	DHG
93	0.93266	0.0605336	0.00222889	0.00290194	0.00160628	6.88807e-05	BC
94	8.91425e-124	0	5.29964e-212	3.55784e-215	3.92728e-182	1	DHG
95	0.273391	3.84166e-09	1.52974e-09	1.00636e-05	8.34203e-05	0.726515	DHG
96	0.0365033	5.1306e-10	1.4312e-08	4.58954e-08	3.19886e-07	0.963496	DHG
97	4.2189e-16	8.20219e-50	9.70722e-36	5.01645e-31	1.15316e-27	1	DHG
98	0.790649	0.0262002	6.20017e-06	0.00136848	0.000591046	0.181185	BC
99	0.000231555	2.66533e-12	1.24694e-12	2.1376e-09	5.73131e-09	0.999768	DHG
100	3.81183e-07	2.2105e-22	4.53493e-17	2.06898e-15	1.52672e-13	1	DHG
101	0.00402367	2.39465e-10	5.4107e-13	4.75742e-09	1.22061e-08	0.995976	DHG
102	0.334165	0.661532	0.000340804	0.00220234	0.00101412	0.000746	DHT
103	0.00217002	5.16611e-12	1.23136e-08	3.82369e-08	8.95318e-08	0.99783	DHG
104	4.21883e-17	3.4961e-49	1.1645e-32	1.7199e-29	1.19461e-27	1	DHG
105	0.978074	0.00099101	0.00513978	0.00551468	0.00888565	0.00139534	BC
106	0.880347	0.100731	0.000889247	0.0132066	0.00440893	0.000417403	BC
107	0.444047	4.03892e-06	2.51846e-05	0.000411358	0.000297595	0.555215	DHG
108	0.967183	0.000413778	0.0184316	0.00861478	0.00387744	0.0014792	BC
109	9.42703e-46	3.48611e-130	4.42169e-82	9.92133e-81	1.68618e-70	1	DHG
110	0.396499	2.51683e-13	2.07576e-11	4.02418e-08	1.81354e-06	0.603499	DHG
111	2.57566e-20	8.93092e-59	2.28627e-37	4.25805e-37	4.24047e-33	1	DHG
112	8.06606e-16	1.0352e-43	4.7187e-32	5.81599e-28	1.10563e-26	1	DHG
113	7.37365e-06	2.43864e-74	1.55524e-36	4.14772e-26	0.999993	6.33813e-08	DIS
114	0.919977	6.70068e-05	0.0762289	0.000622234	0.00288645	0.000218615	BC
115	0.985889	3.38073e-05	2.34403e-06	0.000660791	0.00384782	0.00956629	BC
116	0.00507779	4.45359e-12	1.46848e-13	3.6601e-08	6.43016e-08	0.994922	DHG
117	1.05088e-05	1.0677e-23	6.44942e-14	6.13224e-13	1.80084e-09	0.999989	DHG
118	0.88513	0.000224788	4.50788e-05	0.000932241	0.00185125	0.111816	BC
119	1.75587e-06	5.6205e-32	5.0616e-25	3.26228e-18	4.86891e-12	0.999998	DHG
120	6.7064e-14	3.46819e-41	1.48615e-31	1.76918e-26	1.16436e-24	1	DHG
121	5.79586e-24	1.28137e-68	1.61584e-44	1.18646e-42	9.07253e-38	1	DHG
122	2.52117e-14	1.05247e-42	1.13096e-33	3.32573e-27	2.96431e-25	1	DHG
123	0.925278	1.70246e-07	2.61317e-08	3.90773e-06	0.000148759	0.0745688	BC
124	1.84236e-05	1.14647e-18	4.7627e-17	4.25064e-12	1.54468e-12	0.999982	DHG
125	0.998658	6.61245e-05	4.71557e-05	0.000270946	0.000698192	0.00025936	BC
126	1.40788e-54	2.91773e-156	1.02826e-96	1.47868e-96	9.24073e-82	1	DHG
127	0.999974	3.73747e-07	2.62195e-06	4.91385e-07	1.47736e-05	8.17614e-06	BC
128	0.000182635	4.84965e-13	1.12448e-10	1.61783e-09	2.73271e-09	0.999817	DHG
129	2.33032e-16	3.84368e-46	2.33941e-30	2.70975e-29	2.5013e-26	1	DHG
130	0.955518	0.011807	0.0155298	0.00720068	0.00886539	0.00107875	BC
131	0.000121309	6.60023e-14	7.92882e-12	5.08214e-10	3.31195e-10	0.999879	DHG
132	0.0957838	8.62274e-07	3.83348e-07	4.63189e-05	9.15032e-06	0.90416	DHG
133	0.00907817	6.35735e-11	1.45297e-15	1.34441e-07	4.33455e-07	0.990921	DHG
134	0.989603	0.00125982	0.00129569	0.0018332	0.0058095	0.000198648	BC
135	1.90292e-27	3.22827e-78	1.95947e-52	2.52343e-49	7.47864e-44	1	DHG
136	0.0186993	3.94532e-13	1.42879e-08	1.44636e-07	1.09535e-06	0.981299	DHG
137	6.35254e-09	5.71043e-34	1.08959e-24	1.42133e-20	3.59389e-18	1	DHG
138	3.64218e-11	1.94649e-38	1.95151e-25	4.18252e-23	1.31705e-21	1	DHG
139	0.998887	3.97116e-09	3.96067e-13	2.63924e-06	1.55896e-06	0.00110861	BC
140	7.8264e-06	1.12659e-20	7.20548e-15	1.27217e-13	1.49539e-10	0.999992	DHG
141	0.996011	1.68046e-08	4.24463e-18	2.8908e-06	1.90962e-06	0.00398382	BC
142	1.03352e-97	3.53864e-277	4.70974e-165	5.46198e-167	5.38754e-145	1	DHG
143	0.00232947	1.14644e-10	1.01541e-13	1.4124e-08	7.86558e-09	0.997671	DHG
144	2.70203e-09	1.55615e-26	5.25287e-18	3.60101e-17	5.81654e-17	1	DHG
145	0.969075	0.000583467	0.00332704	0.0200848	0.00600525	0.000924397	BC
146	4.34226e-12	4.80414e-33	5.99299e-25	1.53503e-21	1.68053e-21	1	DHG
147	0.955518	0.011807	0.0155298	0.00720068	0.00886539	0.00107875	BC
148	1.13078e-05	2.10684e-16	5.67192e-13	2.86219e-11	9.46782e-11	0.999989	DHG
149	0.704372	0.291619	9.31757e-05	0.00244389	0.000886966	0.000585365	BC
150	1.24441e-06	6.11706e-18	2.22398e-14	8.20229e-13	9.47619e-12	0.999999	DHG
151	0.999568	0.000206386	2.87232e-08	1.56899e-05	0.000102373	0.000107932	BC
152	3.84993e-19	1.87328e-57	8.43725e-39	6.95424e-35	2.03025e-33	1	DHG
153	7.94724e-08	4.75415e-25	8.99357e-17	1.08496e-15	4.19819e-15	1	DHG
154	0.00034338	2.44673e-15	2.21454e-10	3.94261e-09	9.93316e-09	0.999657	DHG
155	0.0102383	4.40383e-11	3.90186e-08	6.36796e-07	4.07423e-06	0.989757	DHG
156	2.30643e-06	8.67622e-74	4.1587e-34	1.36485e-24	0.999998	1.75524e-08	DIS
157	4.92639e-15	4.7097e-42	4.42806e-32	8.26875e-28	5.52937e-25	1	DHG
158	5.96345e-06	1.13428e-47	1.25868e-27	9.48168e-22	1.21162e-09	0.999994	DHG
159	0.176394	7.64709e-65	4.79644e-39	3.90226e-23	0.818432	0.00517419	DIS
160	3.58899e-05	1.45407e-16	4.75551e-13	1.03206e-10	1.50087e-10	0.999964	DHG
161	0.361812	0.000493056	7.01424e-07	0.000167486	7.16111e-05	0.637455	DHG
162	0.706617	5.39331e-05	1.07302e-05	5.13913e-05	0.000209862	0.293057	BC
163	1.79465e-11	5.9355e-80	3.76724e-47	2.10388e-51	9.49018e-28	1	DHG
164	0.9626	9.17598e-07	9.93823e-14	7.08271e-06	1.6544e-06	0.0373904	BC
165	4.33901e-12	1.37266e-32	3.07198e-25	2.10155e-22	2.7692e-20	1	DHG
166	2.59045e-202	0	0	0	0	1	DHG
167	6.11915e-33	7.46993e-104	7.19926e-56	5.08581e-54	4.72207e-53	1	DHG
168	0.972524	0.000678896	0.0034625	0.0109837	0.00720256	0.00514883	BC
169	1.29826e-105	0	4.1325e-185	1.08659e-187	1.54766e-159	1	DHG
170	9.02783e-13	6.79189e-37	1.56839e-28	3.18084e-24	6.49916e-22	1	DHG
171	8.4567e-22	5.20719e-72	9.43802e-52	2.50454e-45	3.20456e-41	1	DHG
172	0.140394	1.78601e-11	4.02487e-13	1.45507e-08	5.6876e-09	0.859606	DHG
173	8.72305e-100	2.213e-288	7.85069e-172	1.14836e-174	1.56883e-150	1	DHG
174	0.895124	0.0882335	0.00162146	0.00943011	0.00398055	0.00161033	BC
175	0.882261	0.109219	1.28441e-06	0.00568989	0.00225942	0.000569497	BC
176	0.955518	0.011807	0.0155298	0.00720068	0.00886539	0.00107875	BC
177	0.999935	1.92483e-13	3.68896e-18	9.88196e-09	1.46423e-05	5.01732e-05	BC
178	0.999999	3.40603e-16	4.11638e-15	7.42332e-16	5.59798e-08	1.35931e-06	BC
179	0.996589	5.47445e-07	1.0746e-06	0.000135521	0.00217807	0.00109592	BC
180	6.20252e-12	2.21369e-33	3.16845e-21	1.86691e-21	2.75893e-20	1	DHG
181	5.22176e-16	8.30073e-45	1.51064e-30	5.22251e-28	3.56192e-26	1	DHG
182	0.838892	8.93605e-10	6.49315e-11	3.0572e-05	0.160143	0.00093401	BC
183	2.77751e-15	1.70892e-42	2.49155e-33	9.92296e-27	1.15284e-25	1	DHG
184	0.0506835	8.71668e-11	2.19331e-12	1.3292e-07	2.24877e-08	0.949316	DHG
185	5.79619e-89	2.05854e-259	2.59796e-155	6.02952e-158	2.41894e-133	1	DHG
186	0.966998	0.00691289	0.0134752	0.0061212	0.00605978	0.000432627	BC
187	6.11411e-44	2.77402e-124	6.76956e-81	2.90335e-77	2.43718e-67	1	DHG
188	5.91695e-07	3.48583e-63	1.63232e-36	6.00683e-32	1.34431e-13	0.999999	DHG
189	3.88119e-30	1.42475e-87	5.1261e-53	1.65377e-52	3.40526e-47	1	DHG
190	0.903938	2.03207e-09	2.08043e-08	1.61517e-05	0.0194927	0.0765534	BC
191	1.25296e-13	9.50418e-120	3.43619e-68	1.14424e-37	1	3.36423e-37	DIS
192	0.912048	0.0877106	6.57661e-11	7.22187e-05	0.000162625	6.67096e-06	BC
193	0.416967	2.46227e-06	6.04455e-07	8.85041e-05	0.000257603	0.582684	DHG
194	1.37437e-15	3.57629e-44	2.41144e-34	2.67486e-28	1.19757e-26	1	DHG
195	0.123872	0.875647	3.28272e-05	0.000288454	0.00010857	5.11005e-05	DHT
196	0.975407	0.00541947	0.000204852	0.0155253	0.00203031	0.00141334	BC
197	3.3075e-11	2.28421e-37	1.19473e-28	2.87959e-22	2.60223e-21	1	DHG
198	2.12561e-16	3.1327e-45	1.07712e-30	2.44205e-29	8.42935e-27	1	DHG
199	0.949054	2.79893e-07	7.73438e-07	9.38776e-06	5.63048e-06	0.0509303	BC
200	3.06615e-69	7.45665e-205	1.7114e-125	1.08757e-123	3.39194e-107	1	DHG
201	0.999747	3.37105e-05	5.63884e-09	2.77843e-05	0.000127631	6.42593e-05	BC
202	9.59845e-05	2.9467e-17	4.45341e-14	6.49486e-12	5.14251e-11	0.999904	DHG
203	0.000271724	2.59063e-34	5.22941e-22	1.32334e-15	5.1568e-07	0.999728	DHG
204	0.996578	8.22908e-07	1.07705e-09	4.18575e-05	0.00219056	0.00118923	BC
205	0.999999	1.87099e-09	1.90089e-08	9.60154e-09	2.92887e-07	2.22709e-07	BC
206	0.936638	0.0243028	1.98525e-06	0.00246239	0.000873421	0.0357212	BC
207	1.02262e-05	3.53367e-22	5.46873e-18	4.50379e-14	6.11189e-11	0.99999	DHG
208	0.97656	0.000559212	0.00174328	0.0113322	0.00829052	0.00151506	BC
209	4.377e-17	2.99684e-55	2.09966e-32	3.89332e-33	4.57275e-28	1	DHG
210	0.955518	0.011807	0.0155298	0.00720068	0.00886539	0.00107875	BC
211	1.57864e-77	1.40986e-221	7.26425e-133	2.81706e-135	2.7422e-116	1	DHG
212	0.970295	0.00681299	0.0043787	0.0123929	0.00468375	0.00143626	BC
213	7.00182e-11	4.94894e-33	2.85604e-30	3.65828e-22	5.95402e-20	1	DHG
214	1.67688e-08	1.85356e-22	2.38011e-18	1.91269e-16	1.44529e-14	1	DHG
215	0.976145	0.000569685	0.00475913	0.0093121	0.00809692	0.00111743	BC
216	1.57125e-07	4.17699e-25	2.18542e-14	5.466e-15	2.1622e-12	1	DHG
217	2.32182e-08	1.52448e-23	2.65105e-24	2.31323e-16	3.92813e-16	1	DHG
218	0.000272419	1.93216e-22	9.85915e-15	6.70743e-12	5.1312e-11	0.999728	DHG
219	1.08433e-06	4.41202e-20	5.36499e-15	2.53266e-13	2.53632e-12	0.999999	DHG
220	1.53868e-13	1.36376e-38	4.76689e-27	1.04396e-25	9.04742e-24	1	DHG
221	0.996733	2.58862e-05	7.95105e-10	0.000560229	0.0003885	0.00229264	BC
222	2.56482e-05	6.55994e-16	4.96898e-11	8.0384e-11	1.54685e-09	0.999974	DHG
223	0.815524	4.5188e-08	1.49608e-08	2.33535e-05	3.0048e-06	0.184449	BC
224	0.573218	0.421375	0.000407749	0.00334473	0.00131539	0.000339633	BC
225	0.784861	9.7571e-07	0.000151993	0.00411946	0.000335908	0.210531	BC
226	2.11328e-08	5.21738e-25	9.52344e-17	2.31456e-15	3.64369e-15	1	DHG
227	4.55558e-06	5.2056e-19	4.27955e-17	2.39999e-13	7.61395e-12	0.999995	DHG
228	0.946959	4.83032e-12	2.80672e-10	1.62815e-05	0.0498197	0.00320519	BC
229	0.999549	2.28071e-09	1.16901e-09	2.83925e-06	4.48428e-05	0.000403039	BC
230	8.15083e-10	5.21454e-29	9.9066e-22	1.02313e-17	3.0188e-17	1	DHG
231	1.22423e-29	3.86739e-85	3.37595e-53	3.18222e-53	5.08262e-45	1	DHG
232	1.40473e-06	8.36343e-20	6.07597e-13	6.78622e-13	1.95037e-12	0.999999	DHG
233	3.30191e-27	3.03654e-79	3.17369e-56	5.43699e-50	1.88787e-44	1	DHG
234	0.984083	0.00181171	0.00341495	0.00570066	0.00359546	0.00139401	BC
235	0.804573	0.181553	0.00501579	0.00490484	0.00290403	0.00104951	BC
236	2.51631e-35	1.03402e-109	1.74483e-80	6.89889e-66	1.1724e-58	1	DHG
237	0.69537	5.41378e-06	3.91212e-10	0.000134499	1.02083e-05	0.30448	BC
238	6.60864e-05	8.46377e-16	3.82123e-11	6.5932e-10	1.03356e-10	0.999934	DHG
239	1.82717e-180	0	0	0	0	1	DHG
240	0.867016	0.119194	0.00153405	0.00605966	0.00545824	0.000737284	BC
241	4.11302e-06	7.81418e-26	8.7773e-23	4.67325e-16	1.47638e-15	0.999996	DHG
242	0.796826	2.48066e-05	5.70365e-10	0.000576164	3.9631e-05	0.202533	BC
243	1.3478e-37	6.83476e-106	1.21837e-67	5.68321e-66	8.46412e-59	1	DHG
244	1.08731e-06	1.19193e-24	7.21217e-18	5.19008e-15	2.06708e-14	0.999999	DHG
245	0.99681	0.0021082	8.73993e-11	0.000357261	0.000104552	0.000620032	BC
246	0.00146239	2.40595e-11	7.10099e-11	7.91752e-09	5.83715e-09	0.998538	DHG
247	1.76346e-27	2.95964e-77	6.1049e-51	1.48692e-48	1.21009e-43	1	DHG
248	2.40387e-18	2.83747e-75	2.11439e-53	2.14179e-41	4.35115e-27	1	DHG
249	0.723667	0.261034	0.0017098	0.00885024	0.0037493	0.000989335	BC
250	0.971824	0.0173684	0.00051836	0.00693426	0.00282849	0.000526882	BC
251	0.0748513	2.93119e-07	1.21334e-06	8.02376e-06	4.07953e-05	0.925098	DHG
252	3.5904e-11	1.9983e-36	1.90328e-27	5.58268e-22	2.06644e-19	1	DHG
253	0.980376	0.0115647	0.00267702	0.00357521	0.00166927	0.000137657	BC
254	1.39393e-12	4.76629e-41	1.77094e-28	5.24833e-25	3.71626e-23	1	DHG
255	0.999569	2.38787e-07	3.22624e-13	5.34161e-06	5.24909e-06	0.000420432	BC
256	0.955518	0.011807	0.0155298	0.00720068	0.00886539	0.00107875	BC
257	1.02053e-06	1.68661e-18	1.16435e-14	3.86528e-13	9.39707e-13	0.999999	DHG
258	1.28499e-22	8.0408e-64	1.18033e-42	1.40139e-40	1.93655e-36	1	DHG
259	6.64799e-10	1.5831e-25	1.28937e-19	5.26629e-18	5.34758e-17	1	DHG
260	1.12205e-06	5.41368e-30	1.57654e-11	3.82655e-15	5.5681e-15	0.999999	DHG
261	0.555484	0.063735	1.95053e-07	0.0012032	0.000235012	0.379342	BC
262	0.000111137	3.99724e-15	2.90989e-15	1.68863e-10	1.58487e-10	0.999889	DHG
263	2.92393e-06	1.30948e-25	1.10838e-16	1.3471e-14	1.10732e-10	0.999997	DHG
264	0.994478	4.95031e-09	2.77089e-12	1.42194e-06	2.65188e-05	0.00549424	BC
265	5.90923e-13	2.89171e-123	3.08785e-58	5.04293e-47	1.01068e-11	1	DHG
266	0.00561179	2.26129e-23	1.16727e-22	5.89601e-13	9.01634e-12	0.994388	DHG
267	1.57055e-09	4.48226e-27	1.90251e-18	5.78818e-18	5.81018e-17	1	DHG
268	0.992369	0.000289083	4.73801e-06	0.00146202	0.000925997	0.00494941	BC
269	4.46562e-23	1.43021e-78	6.82008e-49	9.79589e-46	4.87728e-33	1	DHG
270	0.999416	2.4247e-05	2.00523e-11	0.000134055	0.000330975	9.48822e-05	BC
271	0.49775	0.489731	8.55372e-05	0.00264247	0.000658717	0.00913201	BC
272	1.6312e-41	5.01445e-126	5.23241e-78	2.62847e-74	8.64735e-59	1	DHG
273	0.000187855	3.94149e-16	9.82975e-11	5.57608e-10	5.93604e-10	0.999812	DHG
274	0.955518	0.011807	0.0155298	0.00720068	0.00886539	0.00107875	BC
275	6.78351e-05	4.60704e-15	2.09762e-13	2.66532e-11	3.40464e-10	0.999932	DHG
276	1.09352e-99	0	8.55304e-173	3.99158e-179	7.19036e-151	1	DHG
277	0.999827	3.63943e-14	0.000169623	2.06206e-08	1.63551e-06	1.33851e-06	BC
278	0.00353646	8.10661e-16	2.42887e-18	1.25937e-08	7.83005e-10	0.996464	DHG
279	0.976911	8.57822e-06	0.0222603	0.00034905	0.000427806	4.34879e-05	BC
280	2.67009e-13	2.51766e-35	5.43933e-23	5.69522e-23	7.35918e-22	1	DHG
281	0.985119	0.00267639	0.000688092	0.00373354	0.00711289	0.000670359	BC
282	5.13196e-44	1.80088e-127	4.27951e-82	1.12043e-78	2.34626e-69	1	DHG
283	1.45519e-08	2.61474e-23	8.21516e-20	4.28336e-17	9.58865e-16	1	DHG
284	1.03438e-25	5.52414e-76	7.72584e-55	1.59678e-46	2.03726e-42	1	DHG
285	0.757588	1.12808e-13	3.17937e-08	0.010008	2.67208e-05	0.232377	BC
286	1.36008e-31	8.50873e-88	1.44096e-60	1.82113e-54	1.39579e-49	1	DHG
287	0.983651	1.57793e-05	2.62335e-11	9.84034e-05	7.9987e-05	0.0161549	BC
288	0.481702	0.508746	0.000987218	0.00522285	0.00305871	0.000283843	DHT
289	0.00709979	2.01024e-17	1.90395e-12	4.01919e-10	7.81036e-06	0.992892	DHG
290	0.955518	0.011807	0.0155298	0.00720068	0.00886539	0.00107875	BC
291	3.19072e-05	7.04678e-19	2.16245e-13	7.37589e-12	6.76674e-11	0.999968	DHG
292	0.955518	0.011807	0.0155298	0.00720068	0.00886539	0.00107875	BC
293	9.55128e-25	6.15984e-73	3.50369e-51	6.84615e-45	8.07699e-41	1	DHG
294	0.980843	0.00462016	0.00165475	0.00637435	0.00576977	0.000738299	BC
295	1.61457e-28	2.59452e-82	9.56763e-53	1.35004e-50	1.06803e-43	1	DHG
296	3.879e-20	2.38612e-66	2.22145e-40	4.10018e-39	4.57332e-32	1	DHG
297	1.05717e-07	4.48456e-32	1.07065e-23	1.4446e-21	3.55639e-16	1	DHG
298	4.49685e-06	3.92509e-19	2.69848e-18	5.11935e-13	2.23817e-12	0.999996	DHG
299	0.00591843	5.89652e-20	4.67431e-11	1.82318e-10	1.43039e-05	0.994067	DHG
300	0.78585	0.197628	0.00442604	0.00587805	0.00545125	0.000766507	BC
301	0.999584	0.000127181	6.54028e-06	8.17524e-05	0.000166828	3.39322e-05	BC
302	1.2508e-05	1.09648e-15	4.12993e-14	1.38503e-10	2.1074e-11	0.999987	DHG
303	0.0366991	3.21782e-11	1.05285e-13	3.09656e-08	9.37226e-08	0.963301	DHG
304	0.999999	2.37294e-18	1.02865e-07	2.65597e-12	3.72387e-08	7.41926e-07	BC
305	0.897408	0.000537651	7.68812e-10	0.000853219	0.000102585	0.101099	BC
306	7.93042e-14	9.31239e-54	7.63526e-35	1.84428e-29	1.52041e-20	1	DHG
307	2.14963e-08	3.23372e-27	1.7957e-16	1.67087e-14	1.837e-15	1	DHG
308	2.28494e-20	3.74267e-63	9.80098e-40	1.56198e-39	2.6886e-31	1	DHG
309	1.92763e-08	1.62382e-71	2.8072e-37	4.00674e-25	1	1.30734e-18	DIS
310	0.955518	0.011807	0.0155298	0.00720068	0.00886539	0.00107875	BC
311	0.955518	0.011807	0.0155298	0.00720068	0.00886539	0.00107875	BC
312	0.11146	2.97038e-05	4.55293e-09	3.89872e-05	3.12364e-06	0.888468	DHG
313	1.0938e-06	2.56625e-22	6.86024e-15	4.06036e-14	8.596e-14	0.999999	DHG
314	0.576439	8.14028e-19	8.41847e-13	2.06172e-05	0.013399	0.410141	BC
315	0.262794	2.24477e-06	2.11714e-07	4.44448e-05	2.50013e-05	0.737134	DHG
316	7.32038e-63	1.38408e-183	1.49544e-107	6.57269e-110	2.06552e-95	1	DHG
317	0.988876	0.00015387	0.000956996	0.00610072	0.00288436	0.00102772	BC
318	0.477925	3.65685e-07	6.61142e-11	7.10384e-05	7.70022e-05	0.521927	DHG
319	5.43152e-22	1.93639e-61	4.26919e-38	7.49886e-38	3.36712e-34	1	DHG
320	5.9228e-15	2.32064e-46	1.08526e-37	7.12989e-29	6.11448e-27	1	DHG
321	0.955518	0.011807	0.0155298	0.00720068	0.00886539	0.00107875	BC
322	2.46052e-08	9.47693e-25	2.42909e-19	5.68947e-16	6.7888e-15	1	DHG
323	0.0160619	1.22377e-09	3.2659e-13	7.79428e-07	2.62032e-07	0.983937	DHG
324	0.97125	0.00758294	0.0024887	0.00713103	0.0104582	0.0010891	BC
325	4.58953e-39	1.72113e-139	2.92596e-83	1.40004e-77	6.03167e-56	1	DHG
326	7.84585e-08	6.07626e-24	4.73909e-19	1.04865e-15	3.11755e-14	1	DHG
327	0.955518	0.011807	0.0155298	0.00720068	0.00886539	0.00107875	BC
328	9.33132e-12	1.27593e-31	5.50829e-24	2.08593e-21	2.96227e-20	1	DHG
329	1.90066e-07	8.72988e-24	2.07878e-20	3.92321e-15	5.83219e-14	1	DHG
330	0.999701	0.000265051	1.35811e-07	1.84925e-06	2.98292e-05	2.25221e-06	BC
331	1.75223e-20	8.57573e-56	2.14121e-38	6.42429e-35	4.904e-33	1	DHG
332	0.989234	0.0106001	1.94747e-08	8.78719e-05	1.66721e-05	6.09636e-05	BC
333	9.96953e-05	3.77327e-47	5.96454e-24	1.66064e-19	7.47812e-06	0.999893	DHG
334	0.00136707	1.34855e-11	9.50604e-12	8.77362e-08	4.05881e-08	0.998633	DHG
335	0.874276	0.00288945	2.83838e-06	0.00722172	0.000285005	0.115325	BC
336	1.03529e-06	8.49076e-21	1.13875e-17	1.69432e-12	2.88331e-13	0.999999	DHG
337	0.0861878	5.52184e-19	9.07494e-12	2.3341e-08	4.33742e-07	0.913812	DHG
338	3.30272e-15	2.87078e-44	1.14589e-30	2.32687e-28	3.45252e-25	1	DHG
339	0.307635	2.48824e-13	9.26925e-11	0.424959	4.59264e-07	0.267406	DLT
340	4.25732e-13	6.75792e-38	3.32065e-28	7.27698e-25	4.20772e-23	1	DHG
341	4.19481e-10	3.55063e-35	8.8038e-32	9.48987e-22	1.6033e-20	1	DHG
342	0.716027	1.98683e-07	3.14332e-08	0.0138747	5.09906e-05	0.270047	BC
343	3.71389e-08	1.08818e-25	3.31149e-19	1.52222e-16	6.44611e-16	1	DHG
344	3.4919e-20	5.94864e-80	2.31433e-41	1.22656e-41	1.63738e-28	1	DHG
345	4.38454e-05	4.28359e-21	1.21612e-15	1.121e-12	3.48374e-10	0.999956	DHG
346	4.51195e-18	4.86571e-51	5.68654e-36	2.51456e-32	3.98078e-29	1	DHG
347	7.76464e-21	3.05346e-68	6.80471e-43	9.92741e-43	1.97821e-35	1	DHG
348	0.0103839	8.45252e-13	3.42516e-05	6.01635e-07	7.88372e-06	0.989573	DHG
349	1.95164e-05	9.86855e-25	6.74875e-13	1.51385e-13	2.2109e-14	0.99998	DHG
350	4.63974e-09	1.42743e-27	3.81146e-18	4.20381e-16	2.49015e-16	1	DHG
351	4.70973e-14	2.27104e-44	2.82157e-31	7.23225e-28	4.98239e-25	1	DHG
352	1.03228e-30	2.48865e-87	1.88243e-57	1.31714e-54	5.56137e-48	1	DHG
353	6.02494e-11	6.33526e-37	1.32911e-23	1.71198e-21	1.85071e-17	1	DHG
354	1.07761e-27	8.39283e-78	2.00066e-50	1.14012e-48	1.58763e-43	1	DHG
355	0.98408	0.000149746	2.42126e-08	0.000598112	0.000759953	0.0144122	BC
356	0.00233991	5.1241e-09	2.55116e-10	2.34425e-08	6.56131e-09	0.99766	DHG
357	5.45026e-20	2.06502e-63	4.92134e-44	2.8071e-38	2.02626e-35	1	DHG
358	0.998919	0.000114142	1.44745e-09	0.000658783	0.000129363	0.000179084	BC
359	4.79165e-22	6.45209e-63	2.47871e-44	3.61666e-39	9.08083e-36	1	DHG
360	0.000605343	1.05827e-18	4.17811e-09	9.94584e-08	1.09288e-07	0.999394	DHG
361	0.977349	0.00322856	1.6168e-05	0.0104261	0.00118288	0.00779721	BC
362	6.02563e-74	3.26714e-215	6.16278e-131	2.88297e-131	1.27483e-113	1	DHG
363	8.30319e-77	2.26745e-226	5.3264e-135	7.15113e-135	1.50737e-114	1	DHG
364	4.33522e-15	2.55376e-45	9.86549e-28	6.87234e-27	5.07819e-25	1	DHG
365	0.98	1.10756e-05	0.000277447	0.00448275	0.0138449	0.00138436	BC
366	6.85895e-07	8.74884e-50	6.13399e-23	6.5115e-21	3.24785e-09	0.999999	DHG
367	2.595e-16	8.99313e-49	6.35639e-30	4.77713e-28	5.25451e-27	1	DHG
368	0.962997	0.00332427	2.81127e-08	0.00319208	0.000717846	0.0297685	BC
369	0.00336393	2.0364e-12	6.94335e-11	5.67979e-08	1.25518e-07	0.996636	DHG
370	0.964836	6.90936e-07	2.99161e-11	0.00127648	8.62529e-05	0.0338005	BC
371	3.89473e-05	1.33473e-17	4.0408e-14	8.77582e-12	1.71353e-09	0.999961	DHG
372	0.9858	1.75091e-07	4.81166e-05	0.0086095	0.00311061	0.00243112	BC
373	2.47644e-13	4.74062e-66	8.79597e-45	1.13136e-33	1.91589e-20	1	DHG
374	1.26159e-71	2.05293e-210	3.5025e-131	8.17753e-127	2.15597e-110	1	DHG
375	0.0513829	9.79064e-08	1.16221e-08	1.59495e-05	2.06716e-05	0.94858	DHG
376	3.13088e-23	2.07378e-68	5.88422e-51	4.47775e-42	1.61532e-38	1	DHG
377	3.82013e-46	4.75414e-134	5.65101e-80	2.84398e-82	2.89979e-71	1	DHG
378	3.23235e-05	6.03581e-18	2.24024e-16	3.06683e-13	1.13607e-13	0.999968	DHG
379	0.0250447	1.90208e-07	8.73935e-09	2.87761e-06	6.31564e-07	0.974952	DHG
380	7.74809e-26	2.94887e-72	7.91641e-47	2.32434e-45	2.8251e-40	1	DHG
381	1.36636e-07	1.86143e-50	1.01853e-27	6.34656e-23	6.08472e-10	1	DHG
382	1.10967e-35	1.58043e-105	3.89536e-68	2.56925e-64	2.3219e-57	1	DHG
383	0.0192454	9.33323e-11	4.48875e-11	1.71786e-06	1.66656e-06	0.980751	DHG
384	0.84762	1.09795e-10	8.23684e-09	1.45899e-05	3.44746e-05	0.152331	BC
385	1.8872e-31	3.15493e-99	3.10313e-51	6.17495e-56	1.26556e-51	1	DHG
386	0.00658361	1.78289e-10	4.63258e-09	8.68643e-07	1.12106e-06	0.993414	DHG
387	1.11884e-32	5.35998e-99	4.45849e-66	5.28404e-60	1.0706e-53	1	DHG
388	0.00243075	3.79656e-20	1.30319e-17	6.07296e-12	2.06281e-09	0.997569	DHG
389	1.06101e-13	4.52579e-47	9.63689e-36	3.31917e-27	3.8671e-26	1	DHG
390	0.000672295	3.27606e-13	4.73536e-10	3.84214e-09	2.31334e-09	0.999328	DHG
391	0.955518	0.011807	0.0155298	0.00720068	0.00886539	0.00107875	BC
392	6.41536e-17	3.81508e-48	6.27704e-29	4.10808e-29	8.44644e-28	1	DHG
393	9.03893e-30	1.73779e-85	4.02613e-54	5.37889e-51	5.80339e-46	1	DHG
394	0.955518	0.011807	0.0155298	0.00720068	0.00886539	0.00107875	BC
395	0.00443946	2.2964e-19	3.18441e-18	1.44335e-12	1.35479e-12	0.995561	DHG
396	5.68158e-11	1.02151e-30	1.02778e-26	3.16562e-21	5.69395e-20	1	DHG
397	0.990858	0.00131557	0.00753377	6.72387e-05	0.00020967	1.56971e-05	BC
398	0.716947	1.00651e-05	3.97087e-05	0.000393721	0.000490852	0.282119	BC
399	0.874994	0.00060493	2.24915e-06	0.000944549	0.00132683	0.122128	BC
400	1.71484e-08	1.70952e-35	8.29989e-30	3.34037e-21	1.25716e-17	1	DHG
401	5.55329e-05	9.6444e-16	2.47409e-11	4.78697e-10	3.0149e-10	0.999944	DHG
402	0.825339	0.00934955	2.66801e-09	0.000448965	7.83732e-05	0.164784	BC
403	0.00375521	1.57302e-08	6.65072e-07	6.34746e-07	4.45275e-07	0.996243	DHG
404	3.68601e-15	2.23326e-41	7.16295e-29	1.01495e-27	3.84518e-25	1	DHG
405	0.999255	8.09372e-05	5.97576e-15	8.44769e-06	1.47108e-06	0.000654633	BC
406	0.0218266	7.36288e-28	8.86501e-16	2.01177e-11	0.97813	4.37478e-05	DIS
407	4.4473e-06	6.77428e-21	6.11519e-18	1.15701e-13	3.22935e-11	0.999996	DHG
408	2.63512e-05	6.59996e-17	1.29437e-16	8.67523e-12	5.10624e-11	0.999974	DHG
409	0.989261	0.000176013	5.05627e-08	0.000570825	0.00731661	0.00267596	BC
410	0.00114653	2.00404e-12	4.54443e-12	3.1096e-08	1.7005e-08	0.998853	DHG
411	7.42691e-12	2.37214e-33	3.83583e-26	3.32987e-22	1.63638e-20	1	DHG
412	2.54204e-25	1.0885e-71	2.67255e-46	4.74419e-44	2.98004e-40	1	DHG
413	0.0327488	4.39645e-09	4.74291e-07	4.53319e-06	1.4357e-06	0.967245	DHG
414	0.377063	0.00505301	2.80164e-09	0.000314036	2.33112e-05	0.617546	DHG
415	0.00131588	8.75512e-19	1.96811e-17	7.13677e-12	6.74495e-09	0.998684	DHG
416	1.99122e-10	4.25085e-31	3.87785e-24	4.73026e-20	1.41083e-17	1	DHG
417	0.0251488	1.77133e-08	4.28356e-09	5.4895e-05	3.21442e-06	0.974793	DHG
418	3.88229e-09	1.57563e-28	9.47356e-21	3.14636e-19	7.47902e-17	1	DHG
419	0.998056	0.000727559	2.93084e-11	0.000276723	0.000119879	0.000819443	BC
420	1.08616e-08	1.06974e-27	1.22656e-18	6.79136e-17	4.43613e-16	1	DHG
421	5.74906e-27	9.20945e-76	3.93619e-53	2.01822e-47	2.05342e-43	1	DHG
422	1.40367e-20	7.61899e-62	6.37807e-40	2.24593e-37	3.53855e-33	1	DHG
423	6.97027e-18	2.20055e-57	5.83786e-38	3.26409e-35	3.12969e-30	1	DHG
424	0.985031	3.34767e-07	2.90801e-09	0.00541706	0.000615969	0.00893519	BC
425	0.971307	0.0097592	7.70495e-05	0.0110342	0.000810369	0.00701264	BC
426	0.998184	1.56066e-05	8.47316e-06	0.000446729	0.000633549	0.000711506	BC
427	1.09087e-24	4.03525e-73	2.817e-50	1.89884e-45	1.28219e-38	1	DHG
428	1.6348e-07	4.86163e-21	1.49517e-17	4.96308e-14	1.13373e-13	1	DHG
429	0.978831	0.00253022	2.69421e-10	4.83456e-05	5.29903e-06	0.0185853	BC
430	6.28727e-14	1.1074e-41	1.63788e-29	2.67356e-25	5.56682e-25	1	DHG
431	0.991206	0.000159169	0.000521082	0.00216052	0.00561924	0.000334116	BC
432	0.999931	1.45924e-16	2.91526e-20	9.23528e-09	6.06164e-05	8.82855e-06	BC
433	0.00317903	7.85105e-30	8.65384e-18	7.90672e-11	0.996821	6.22271e-09	DIS
434	6.27585e-20	1.11146e-68	1.42786e-41	1.46705e-38	4.68789e-32	1	DHG
435	1.92483e-09	3.92556e-27	2.31777e-25	5.24874e-18	3.06882e-18	1	DHG
436	0.0488996	4.84267e-11	2.74135e-11	1.05969e-05	5.39814e-06	0.951084	DHG
437	2.58682e-06	4.82188e-30	1.88338e-20	1.23428e-12	3.28075e-18	0.999997	DHG
438	0.328297	1.33432e-11	4.22853e-14	1.27596e-07	4.05828e-06	0.671699	DHG
439	0.0124907	1.40623e-16	3.55248e-15	1.34597e-06	9.60343e-11	0.987508	DHG
440	0.00376947	6.7347e-23	2.63192e-16	1.15525e-06	3.86464e-12	0.996229	DHG
441	0.603174	5.59505e-07	1.10537e-05	0.00238124	9.09981e-05	0.394342	BC
442	5.11034e-16	4.81315e-46	5.31505e-31	3.43993e-28	2.10838e-25	1	DHG
443	9.26158e-34	3.15002e-103	7.99725e-76	1.10445e-61	1.68223e-53	1	DHG
444	4.99847e-05	2.12411e-14	1.83276e-15	1.37956e-10	1.27184e-10	0.99995	DHG
445	0.945681	0.00197581	6.81606e-08	0.00154405	0.000598831	0.0502007	BC
446	4.01437e-05	1.44207e-17	3.3158e-17	1.38103e-12	4.57707e-12	0.99996	DHG
447	0.00370031	2.22222e-09	4.11027e-09	1.50279e-07	3.83219e-07	0.996299	DHG
448	8.96466e-12	1.28297e-38	1.30055e-28	5.84326e-24	4.59507e-21	1	DHG
449	8.05133e-14	4.91637e-45	2.49553e-27	8.66413e-24	1.94567e-24	1	DHG
450	0.955518	0.011807	0.0155298	0.00720068	0.00886539	0.00107875	BC
451	2.15396e-29	2.71175e-84	2.47667e-54	8.52274e-53	4.25764e-46	1	DHG
452	1.1386e-16	1.79718e-48	6.35783e-33	2.13967e-30	1.80812e-28	1	DHG
453	5.67703e-06	2.74957e-19	2.848e-19	3.50983e-13	4.4946e-13	0.999994	DHG
454	3.91266e-45	2.39413e-130	6.7635e-85	5.47087e-80	6.66006e-70	1	DHG
455	2.54852e-17	1.63528e-95	3.2604e-56	1.25888e-44	2.76745e-22	1	DHG
456	3.0578e-34	1.86263e-97	1.62623e-63	1.44045e-60	3.15951e-53	1	DHG
457	2.84687e-35	2.16631e-290	1.37454e-127	8.49535e-91	1	7.91817e-76	DIS
458	6.21059e-13	2.61386e-36	3.79571e-28	1.08304e-23	5.07308e-23	1	DHG
459	0.855752	3.8499e-06	3.69798e-06	0.00655782	6.61947e-05	0.137616	BC
460	4.86838e-07	3.54101e-19	4.73086e-15	1.3616e-13	1.67298e-12	1	DHG
461	0.000456665	1.30524e-13	3.72632e-10	1.29497e-08	1.20474e-08	0.999543	DHG
462	0.716313	6.61756e-27	5.17711e-20	7.28475e-22	3.76397e-11	0.283687	BC
463	7.88007e-06	1.65396e-19	1.73903e-18	1.54794e-11	2.2491e-12	0.999992	DHG
464	0.0391938	0.959335	0.000148	0.000949182	0.000250799	0.000123689	DHT
465	8.79221e-09	3.8936e-25	2.20111e-18	8.81206e-16	2.07271e-15	1	DHG
466	5.43642e-22	1.96368e-65	6.87881e-40	5.37733e-40	9.03765e-35	1	DHG
467	0.0183712	3.75973e-10	2.41621e-17	2.47537e-07	2.79657e-08	0.981629	DHG
468	8.45756e-18	1.33422e-49	7.92549e-35	4.70255e-32	6.65578e-29	1	DHG
469	0.0057414	4.17796e-14	1.2418e-17	2.41747e-08	2.42577e-08	0.994259	DHG
470	1.10372e-06	2.73034e-26	3.6955e-15	2.04443e-14	9.6125e-11	0.999999	DHG
471	1.70518e-17	1.12256e-49	2.23001e-34	7.26633e-32	3.58972e-28	1	DHG
472	0.404166	1.86708e-07	7.54117e-11	1.50601e-06	4.06453e-07	0.595832	DHG
473	0.000188207	1.14741e-13	1.30027e-10	1.49263e-09	3.81281e-09	0.999812	DHG
474	0.981212	0.000457637	0.00211892	0.00689595	0.00743295	0.00188291	BC
475	0.978903	0.0034052	0.00120644	0.00772208	0.00538172	0.0033816	BC
476	1.68984e-23	9.95477e-74	3.38407e-46	1.16823e-43	8.52487e-35	1	DHG
477	6.47197e-129	0	8.26061e-231	2.84654e-235	3.04263e-196	1	DHG
478	9.71096e-07	1.25961e-23	5.13999e-18	1.64448e-13	4.08035e-14	0.999999	DHG
479	0.0317591	2.28441e-08	1.18123e-07	2.89524e-05	3.20799e-06	0.968209	DHG
480	1.83713e-32	2.438e-105	3.12648e-63	6.35825e-64	1.89932e-53	1	DHG
481	0.0203206	2.85059e-11	2.5903e-11	7.05978e-08	5.76014e-08	0.979679	DHG
482	3.69043e-12	3.28234e-44	7.83339e-36	5.20242e-28	8.39459e-26	1	DHG
483	0.413352	1.8102e-06	1.03001e-06	3.92532e-05	6.40087e-05	0.586542	DHG
484	3.27151e-09	5.14246e-29	4.23539e-21	3.12084e-19	6.68333e-16	1	DHG
485	0.00317971	1.37865e-11	6.12387e-10	3.71049e-07	4.31105e-08	0.99682	DHG
486	2.53882e-18	4.39074e-73	6.21416e-47	3.25571e-40	4.2635e-26	1	DHG
487	6.74326e-19	4.38495e-54	3.8448e-36	8.15815e-34	2.03208e-31	1	DHG
488	0.999354	6.5409e-11	2.1288e-10	8.43181e-10	9.47905e-06	0.000636778	BC
489	1.10993e-08	1.46982e-24	4.60173e-17	1.30996e-15	5.99718e-16	1	DHG
490	1.39826e-25	1.06573e-72	3.4366e-52	4.32109e-46	5.29043e-41	1	DHG
491	0.00235724	2.2553e-10	4.88241e-10	2.28497e-07	1.03561e-07	0.997642	DHG
492	0.955518	0.011807	0.0155298	0.00720068	0.00886539	0.00107875	BC
493	0.948424	4.28321e-07	1.45568e-10	0.000384776	0.00236997	0.0488206	BC
494	0.088533	6.96032e-08	2.37027e-06	1.39199e-05	1.04072e-05	0.91144	DHG
495	0.860502	7.4158e-08	3.36623e-12	0.00200809	2.40227e-05	0.137466	BC
496	0.838804	6.33959e-29	3.8505e-19	2.07254e-11	0.125621	0.035575	BC
497	0.989375	0.000198593	9.60475e-07	0.000345545	0.00914653	0.000932978	BC
498	0.00351869	7.76745e-18	5.77325e-15	3.80695e-11	6.22073e-09	0.996481	DHG
499	6.61479e-11	4.38128e-104	1.56027e-63	4.25289e-36	1	1.42276e-30	DIS
500	1.25733e-42	5.02811e-124	2.15162e-76	9.32425e-77	1.54809e-65	1	DHG
501	0.98145	0.000387548	0.00385351	0.00748613	0.00447865	0.00234459	BC
502	0.000137556	2.09726e-13	9.91913e-13	1.08778e-09	9.56186e-10	0.999862	DHG
503	0.999682	3.6043e-05	2.62874e-06	5.26937e-06	0.000271571	2.87855e-06	BC
504	3.70421e-19	2.06829e-52	1.62777e-34	1.87321e-33	4.33759e-31	1	DHG
505	0.92855	1.61444e-05	1.34155e-09	0.00385351	0.0011276	0.0664531	BC
506	0.977581	0.000384179	2.86165e-06	0.000544109	0.00413384	0.017354	BC
507	1.4814e-16	1.39533e-57	6.40531e-45	8.12737e-34	4.42558e-32	1	DHG
508	3.85097e-21	3.51764e-92	9.95574e-54	1.24391e-47	2.33397e-28	1	DHG
509	9.15421e-20	6.05871e-56	9.82888e-38	4.43309e-34	1.25266e-31	1	DHG
510	3.04569e-26	4.17394e-74	2.18916e-50	1.51586e-45	3.0935e-42	1	DHG
511	0.876368	0.105269	6.62831e-06	0.0128421	0.00351178	0.00200197	BC
512	0.00232775	3.1775e-12	4.01619e-09	8.11134e-08	7.21932e-08	0.997672	DHG
513	1.086e-08	6.18313e-29	5.15689e-29	5.90127e-17	3.76314e-18	1	DHG
514	0.1123	1.55905e-07	4.69656e-07	1.41951e-05	6.01272e-05	0.887625	DHG
515	4.00854e-13	2.98032e-43	1.21385e-33	3.7378e-26	9.02106e-24	1	DHG
516	0.163314	3.17092e-54	5.26118e-38	7.68557e-32	4.89934e-19	0.836686	DHG
517	0.00189785	1.68016e-13	1.97356e-14	6.59694e-09	7.92702e-09	0.998102	DHG
518	0.0838557	1.73377e-06	2.03672e-07	6.76168e-06	1.71487e-06	0.916134	DHG
519	0.711569	0.273418	0.00575937	0.00690669	0.00156416	0.000782838	BC
520	9.87059e-11	4.08259e-32	1.03776e-21	1.004e-20	2.24327e-18	1	DHG
521	0.935105	2.90007e-11	3.04507e-10	1.60666e-05	0.000302497	0.0645761	BC
522	4.99448e-13	7.94746e-37	4.49213e-26	7.31869e-23	2.8422e-21	1	DHG
523	1.53955e-10	6.72549e-40	2.60099e-27	8.32602e-23	1.9689e-16	1	DHG
524	1.9501e-15	4.76845e-48	1.12326e-31	5.97996e-30	6.52987e-24	1	DHG
525	9.13604e-37	4.05788e-105	6.12685e-68	5.72004e-65	1.85415e-57	1	DHG
526	7.54681e-45	1.76205e-128	5.79346e-81	1.75201e-79	5.26695e-70	1	DHG
527	0.999998	1.26441e-12	2.37132e-17	1.68744e-10	1.61365e-07	2.18111e-06	BC
528	1.81293e-06	1.64179e-23	7.79521e-18	1.32437e-14	3.18328e-13	0.999998	DHG
529	0.212646	9.45651e-06	2.30085e-06	0.000336889	2.93692e-05	0.786976	DHG
530	1.77522e-34	9.7042e-99	5.41007e-62	2.75045e-59	1.07232e-53	1	DHG
531	0.0330108	9.39847e-16	3.21828e-13	2.83493e-08	6.99571e-05	0.966919	DHG
532	0.082697	3.31158e-53	3.72905e-24	7.51067e-19	0.69896	0.218343	DIS
533	0.764543	1.58291e-07	1.29603e-05	0.000251505	5.41837e-05	0.235139	BC
534	6.96746e-06	4.59202e-17	1.41853e-17	5.17642e-12	2.68353e-12	0.999993	DHG
535	0.999487	1.4948e-06	3.72873e-07	0.000301675	4.11826e-05	0.000168273	BC
536	0.936627	0.00663229	2.13874e-07	0.00150139	0.000345802	0.054893	BC
537	1.39605e-17	2.82746e-50	3.8974e-35	1.24109e-30	4.11473e-29	1	DHG
538	0.0026449	2.97147e-12	4.11521e-12	2.95665e-08	1.23257e-08	0.997355	DHG
539	5.51503e-06	1.3267e-18	6.14211e-12	1.25123e-11	1.09712e-10	0.999994	DHG
540	0.0216428	3.87376e-32	3.10915e-20	8.47095e-14	0.000507513	0.97785	DHG
541	0.982826	0.00700891	0.00403073	0.000891284	0.00510912	0.000134065	BC
542	0.955518	0.011807	0.0155298	0.00720068	0.00886539	0.00107875	BC
543	3.53215e-27	1.28009e-75	7.81573e-49	1.63799e-47	2.37445e-42	1	DHG
544	0.965503	9.84688e-06	0.00326876	0.0166423	0.0102246	0.00435117	BC
545	3.18529e-23	8.96411e-69	5.10957e-50	2.08775e-42	1.92508e-38	1	DHG
546	0.643612	1.55568e-10	6.90595e-12	9.2581e-07	0.000665974	0.355722	BC
547	0.0585723	5.24828e-08	5.89639e-07	1.17803e-05	1.98484e-06	0.941413	DHG
548	6.9487e-11	1.7679e-29	2.33541e-24	2.54111e-20	1.26348e-18	1	DHG
549	1.39937e-14	2.43754e-41	2.00387e-27	7.4598e-26	1.94355e-24	1	DHG
550	1.6032e-43	5.63877e-125	6.66993e-78	1.33672e-76	6.15654e-67	1	DHG
551	0.938639	3.79086e-07	5.04442e-14	4.68126e-06	1.89086e-06	0.0613542	BC
552	2.06488e-10	2.14902e-49	8.15532e-24	5.59005e-24	2.10944e-14	1	DHG
553	0.998142	9.65826e-07	7.6467e-05	0.000215405	0.00144007	0.000124678	BC
554	2.71441e-13	7.95032e-38	2.15313e-26	4.96412e-24	9.1041e-22	1	DHG
555	0.97896	0.000832049	2.19937e-07	0.000588431	0.000284651	0.0193348	BC
556	0.00785263	1.78918e-54	5.17334e-26	2.91111e-19	0.169272	0.822875	DHG
557	8.54495e-26	2.72577e-91	6.27012e-51	4.00214e-51	8.11177e-36	1	DHG
558	0.929978	0.0159203	3.66777e-05	0.00180687	0.000818078	0.0514403	BC
559	3.12629e-12	5.1407e-48	1.90119e-28	3.79335e-27	1.27026e-18	1	DHG
560	0.0259309	4.68672e-08	1.83172e-10	2.56244e-06	6.08817e-07	0.974066	DHG
561	5.15842e-08	1.05592e-22	6.44322e-18	1.22018e-15	3.28602e-15	1	DHG
562	0.999407	5.27799e-10	4.23852e-15	0.000238632	0.000300939	5.3202e-05	BC
563	0.450803	9.64303e-07	6.61211e-06	0.0004401	0.000634668	0.548115	DHG
564	3.97564e-15	1.20951e-144	4.89492e-71	4.06696e-48	1	1.64888e-28	DIS
565	3.47253e-12	1.43027e-44	1.20702e-28	8.24531e-29	1.59257e-27	1	DHG
566	1.83739e-11	1.61435e-31	3.11588e-22	1.24016e-20	1.60129e-19	1	DHG
567	0.995339	2.10898e-14	9.62748e-20	6.42946e-07	7.9703e-08	0.00466052	BC
568	2.85243e-06	2.37704e-19	4.08576e-17	1.03946e-12	1.57471e-12	0.999997	DHG
569	6.91395e-31	8.38255e-91	3.00697e-62	6.00181e-56	7.89605e-49	1	DHG
570	1.81977e-15	1.51203e-44	1.02787e-29	9.63826e-27	2.25417e-24	1	DHG
571	4.47212e-10	9.42846e-28	8.75441e-23	3.4684e-19	1.13138e-17	1	DHG
572	1.90073e-15	8.90148e-45	1.60394e-32	5.24246e-29	1.49695e-24	1	DHG
573	8.43247e-09	2.91173e-61	4.38897e-32	5.56669e-27	1.17885e-10	1	DHG
574	0.999394	9.69988e-08	9.10044e-14	0.00052035	6.61921e-05	1.96611e-05	BC
575	0.023748	5.54509e-11	1.16808e-10	2.32705e-08	1.73655e-06	0.97625	DHG
576	1.36513e-23	7.8621e-68	6.00642e-41	1.00014e-40	3.88293e-38	1	DHG
577	0.983708	1.15945e-05	0.000141018	0.0034431	0.010246	0.00245028	BC
578	0.0289188	1.84604e-08	1.30512e-10	7.06861e-07	1.41707e-06	0.971079	DHG
579	0.000602949	8.95517e-12	2.64251e-09	6.80667e-09	7.60203e-09	0.999397	DHG
580	0.81099	0.151825	0.00186443	0.00334773	0.000798426	0.0311748	BC
581	0.0702492	1.38689e-34	1.94744e-29	1.85275e-14	0.000277842	0.929473	DHG
582	1.37105e-07	8.81744e-22	3.61659e-17	4.73972e-14	3.09369e-14	1	DHG
583	1.0944e-15	1.13195e-45	1.27102e-27	8.75897e-27	1.71696e-25	1	DHG
584	8.96906e-08	2.30496e-116	1.5514e-54	1.05364e-41	3.2338e-05	0.999968	DHG
585	2.9717e-28	1.18216e-81	3.85967e-53	1.31338e-50	1.68855e-43	1	DHG
586	3.23419e-27	8.60331e-81	7.60857e-57	4.31861e-49	3.56352e-44	1	DHG
587	7.05718e-44	3.51664e-126	4.81043e-79	1.28944e-77	2.74414e-67	1	DHG
588	8.08666e-10	1.19877e-29	3.07769e-27	3.37686e-18	7.78017e-19	1	DHG
589	4.32859e-15	5.14224e-78	7.66918e-48	3.09782e-47	7.26451e-31	1	DHG
590	5.59196e-23	4.25719e-65	6.4048e-46	1.78977e-41	7.69322e-37	1	DHG
591	1.75028e-18	1.00064e-52	4.39786e-39	1.51832e-33	7.4235e-31	1	DHG
592	0.999073	0.000256431	5.22993e-12	0.000398464	0.000187342	8.50265e-05	BC
593	1.9181e-20	6.23585e-57	2.42714e-39	7.14982e-37	5.14144e-33	1	DHG
594	7.80492e-07	2.94494e-55	2.11327e-28	8.56438e-23	9.41056e-07	0.999998	DHG
595	1.12736e-29	5.9797e-91	4.94475e-58	4.9691e-55	1.15942e-46	1	DHG
596	0.988802	8.78701e-06	0.000594491	0.0024899	0.00403886	0.00406569	BC
597	0.275187	0.720135	0.000183941	0.00302946	0.00102139	0.000442779	DHT
598	0.109933	1.11704e-07	2.20273e-06	4.21486e-06	4.57068e-06	0.890056	DHG
599	0.997862	0.0015572	5.52596e-09	0.000289772	0.000285791	5.56657e-06	BC
600	8.6591e-31	3.39536e-244	3.86253e-114	2.91747e-77	1	5.2113e-71	DIS
601	1.70791e-31	3.77606e-95	1.53913e-59	1.41025e-59	9.97231e-51	1	DHG
602	2.50796e-14	1.06752e-40	4.27838e-30	2.1483e-26	6.71993e-25	1	DHG
603	3.18719e-16	2.42118e-44	6.58716e-34	1.38144e-29	5.98344e-27	1	DHG
604	7.66442e-07	2.46009e-20	5.49211e-18	1.08803e-13	1.80628e-13	0.999999	DHG
605	0.942016	0.0161618	1.16943e-06	0.000613328	0.000349722	0.0408576	BC
606	5.64473e-10	7.28443e-31	5.16306e-20	2.89449e-20	7.93781e-18	1	DHG
607	1.00602e-141	0	0	0	5.88906e-219	1	DHG
608	5.61619e-19	4.84931e-54	3.82208e-33	3.43066e-32	2.85724e-30	1	DHG
609	1.63022e-12	2.8561e-38	3.49923e-28	2.12052e-24	3.41881e-21	1	DHG
610	2.23303e-41	3.90325e-211	4.31482e-109	6.15707e-100	9.03105e-53	1	DHG
611	0.955518	0.011807	0.0155298	0.00720068	0.00886539	0.00107875	BC
612	2.63254e-05	9.70513e-17	9.25434e-15	2.92927e-10	2.32034e-11	0.999974	DHG
613	1.23048e-42	4.70908e-127	6.69977e-80	1.40308e-78	1.19059e-63	1	DHG
614	2.41889e-06	3.24933e-20	1.60752e-12	3.67965e-13	9.62058e-13	0.999998	DHG
615	3.871e-15	1.96497e-45	1.30782e-33	1.35757e-28	1.87371e-24	1	DHG
616	0.0294289	0.969377	2.62261e-05	0.000923552	0.000197574	4.70565e-05	DHT
617	9.33075e-15	3.97716e-44	1.87904e-30	6.79684e-28	2.90953e-24	1	DHG
618	0.0148645	3.27027e-09	3.98153e-07	4.77719e-06	6.29855e-07	0.98513	DHG
619	0.937633	0.0159495	4.36702e-05	0.00119385	0.000304735	0.0448751	BC
620	2.64208e-14	9.67765e-123	1.33329e-58	7.19908e-42	1	1.52684e-30	DIS
621	8.64866e-11	2.44002e-30	1.06013e-25	2.3496e-19	3.0513e-19	1	DHG
622	1.68457e-16	2.31314e-49	1.33653e-40	1.75421e-30	1.15715e-28	1	DHG
623	1.41864e-28	1.14438e-79	1.0524e-54	9.25485e-50	1.37958e-45	1	DHG
624	0.0841947	9.31197e-09	1.33926e-06	5.46756e-06	1.29564e-06	0.915797	DHG
625	0.000408817	4.0994e-12	3.64614e-12	2.15477e-09	1.69002e-09	0.999591	DHG
626	0.031899	3.44773e-12	1.98218e-11	4.66014e-08	4.87227e-07	0.968101	DHG
627	0.00315303	2.99149e-19	3.97532e-13	1.20071e-10	1.41835e-05	0.996833	DHG
628	3.18096e-11	9.43616e-40	3.50824e-26	2.13098e-23	1.01338e-18	1	DHG
629	1.94385e-94	2.02879e-269	6.58406e-162	4.11022e-163	1.25348e-141	1	DHG
630	9.98726e-13	1.30052e-35	3.66761e-25	1.9628e-23	1.59755e-21	1	DHG
631	0.995982	8.94774e-07	4.40944e-10	2.2557e-05	2.83884e-05	0.00396661	BC
632	1.20783e-10	2.02799e-34	1.70439e-29	5.85757e-20	2.24631e-20	1	DHG
633	1.75235e-13	7.59419e-59	3.18475e-36	2.39103e-31	2.16923e-19	1	DHG
634	6.62817e-64	2.81218e-215	1.70771e-129	2.76304e-131	2.02852e-104	1	DHG
635	0.0156934	5.22521e-10	1.77085e-09	3.29032e-06	1.4638e-06	0.984302	DHG
636	3.45098e-20	6.89102e-63	2.61666e-49	2.35493e-38	1.22729e-33	1	DHG
637	0.920725	0.0720788	1.9154e-05	0.00686924	0.000161874	0.000146326	BC
638	2.11355e-14	5.07031e-40	5.05806e-28	5.50623e-26	2.09819e-23	1	DHG
639	1.90627e-09	5.574e-27	1.35556e-19	3.35515e-17	3.33444e-16	1	DHG
640	0.314808	4.36722e-08	7.16571e-09	7.81409e-06	0.00107622	0.684108	DHG
641	5.723e-33	6.13284e-94	5.30268e-62	1.42484e-57	7.40194e-52	1	DHG
642	0.00149586	4.99346e-20	9.17087e-12	8.59648e-10	2.72427e-06	0.998501	DHG
643	0.899287	0.00122993	8.71525e-06	0.00385303	0.00028754	0.095334	BC
644	0.0179918	1.43615e-08	1.66081e-08	1.63989e-06	4.87471e-07	0.982006	DHG
645	0.963783	0.0300571	3.28916e-07	0.00366914	0.000598893	0.00189165	BC
646	0.0611741	1.07293e-08	1.36162e-09	2.80352e-06	9.44096e-07	0.938822	DHG
647	9.54329e-35	0	1.81067e-142	4.56738e-99	1	1.15784e-69	DIS
648	0.910106	1.8713e-11	1.36088e-06	7.0649e-05	0.00648014	0.0833422	BC
649	4.34653e-17	2.09421e-106	3.67618e-63	6.25536e-65	7.7996e-39	1	DHG
650	0.924367	0.0592313	0.00207747	0.00809019	0.00524369	0.000990673	BC
651	0.996525	1.22185e-06	0.000385079	0.000141652	0.00277607	0.000171058	BC
652	1.9733e-22	1.14283e-71	1.38315e-45	3.48379e-37	1.2292e-36	1	DHG
653	1.69787e-10	1.62934e-29	9.61441e-22	1.93111e-19	3.59369e-18	1	DHG
654	1.26195e-06	1.01e-25	2.65386e-16	9.71482e-15	1.04286e-10	0.999999	DHG
655	3.94671e-05	7.94935e-20	3.50961e-21	2.48867e-12	1.97386e-11	0.999961	DHG
656	0.00797833	5.87335e-16	7.20344e-16	4.33105e-08	2.54193e-09	0.992022	DHG
657	6.62622e-15	2.22533e-45	1.10306e-35	5.19365e-28	4.13858e-27	1	DHG
658	0.00272983	1.10078e-11	7.93987e-09	1.17685e-07	6.58922e-08	0.99727	DHG
659	2.93194e-12	3.46568e-41	6.40973e-28	3.05527e-24	2.2081e-19	1	DHG
660	5.4894e-09	3.34143e-26	4.01752e-24	4.58327e-18	2.48803e-17	1	DHG
661	4.90231e-07	3.05058e-56	1.04731e-29	3.34881e-24	5.87211e-08	0.999999	DHG
662	1.34716e-09	5.67355e-30	1.19654e-26	1.97662e-19	3.16984e-18	1	DHG
663	0.0020255	3.18725e-56	1.24589e-26	2.85606e-20	0.782668	0.215306	DIS
664	7.26615e-95	1.37282e-276	5.0276e-165	1.55872e-169	1.31321e-143	1	DHG
665	1.52563e-06	8.87966e-21	5.32341e-14	5.02069e-13	2.55387e-12	0.999998	DHG
666	0.0568438	6.42e-32	8.38221e-23	1.42719e-12	0.943156	6.59484e-09	DIS
667	0.000181895	4.16429e-19	5.50919e-14	4.80204e-12	1.62569e-11	0.999818	DHG
668	2.63557e-14	4.21094e-41	1.29322e-27	1.59157e-26	1.8279e-24	1	DHG
669	0.0402651	3.00721e-09	4.52032e-08	6.09339e-07	1.29453e-06	0.959733	DHG
670	0.997221	0.00118971	2.6383e-05	0.000548726	0.000205918	0.000808723	BC
671	8.53625e-10	1.93757e-29	4.1844e-21	6.53072e-18	2.75965e-17	1	DHG
672	2.73985e-12	2.57008e-37	8.44829e-25	5.59963e-23	3.24434e-21	1	DHG
673	1.02249e-18	2.47636e-51	5.30926e-37	2.13146e-32	5.43476e-31	1	DHG
674	4.0817e-07	6.2761e-22	8.11175e-15	8.81294e-14	2.17519e-14	1	DHG
675	6.89223e-26	9.59567e-75	8.48135e-46	6.23632e-46	7.88859e-40	1	DHG
676	0.995353	1.05466e-13	1.4516e-12	0.00460546	1.66904e-06	3.98451e-05	BC
677	0.86384	0.00270689	8.29026e-07	0.00120885	0.000392417	0.131851	BC
678	3.3968e-11	4.88124e-34	1.03041e-23	1.78885e-21	2.30095e-19	1	DHG
679	3.18776e-07	4.62e-21	1.21144e-17	7.55054e-15	1.71093e-13	1	DHG
680	0.976366	0.00935377	0.0010369	0.00593897	0.0061904	0.00111368	BC
681	5.44611e-11	1.69072e-31	2.88926e-22	2.71383e-20	1.29367e-19	1	DHG
682	1.34049e-11	3.91973e-133	7.41627e-67	5.10995e-45	1	1.00678e-23	DIS
683	0.0271459	1.75855e-07	1.44936e-08	1.64603e-05	1.531e-06	0.972836	DHG
684	0.0551807	1.18225e-08	7.47631e-09	8.89035e-06	4.01019e-06	0.944806	DHG
685	0.0601722	4.24396e-07	8.51385e-09	1.08082e-05	8.39211e-06	0.939808	DHG
686	1.32653e-06	1.58874e-18	2.08342e-16	1.52107e-12	1.91398e-12	0.999999	DHG
687	0.765573	0.234248	5.19691e-06	5.04421e-05	0.000103625	1.90414e-05	BC
688	4.18997e-12	1.68448e-131	1.28785e-57	3.05368e-48	2.26854e-09	1	DHG
689	0.0485572	8.27309e-12	4.17474e-16	8.05044e-08	2.83917e-07	0.951442	DHG
690	1.20045e-20	1.12212e-55	3.06314e-38	9.75424e-36	1.54796e-33	1	DHG
691	0.999514	7.32618e-09	1.4985e-08	1.23301e-06	0.000202005	0.000282844	BC
692	1.47382e-12	5.96556e-35	1.6036e-24	4.34065e-24	1.96674e-21	1	DHG
693	0.830997	0.164569	7.81875e-08	0.00304878	0.000620649	0.00076518	BC
694	0.955518	0.011807	0.0155298	0.00720068	0.00886539	0.00107875	BC
695	1.59598e-40	3.85436e-119	4.34802e-74	1.0167e-72	2.47505e-62	1	DHG
696	5.73373e-18	5.19682e-49	9.36458e-35	3.11139e-32	4.88708e-29	1	DHG
697	0.955518	0.011807	0.0155298	0.00720068	0.00886539	0.00107875	BC
698	0.0204867	2.17957e-10	2.75999e-10	2.42059e-06	2.8027e-07	0.979511	DHG
699	0.0195336	3.73459e-08	4.72444e-08	4.6372e-06	5.37664e-07	0.980461	DHG
700	3.89131e-43	1.42084e-120	9.65577e-80	1.66735e-74	2.29633e-66	1	DHG
701	0.000173602	9.45391e-21	4.5946e-25	2.04796e-12	3.50718e-11	0.999826	DHG
702	9.40662e-19	5.78153e-53	4.91209e-34	7.68915e-34	7.96596e-31	1	DHG
703	6.85887e-44	7.03596e-129	1.8111e-79	1.95332e-78	1.66933e-68	1	DHG
704	2.98186e-07	3.16489e-24	1.46215e-17	5.48027e-16	1.00257e-14	1	DHG
705	0.0314429	7.74077e-11	9.50448e-14	6.46519e-08	4.69063e-08	0.968557	DHG
706	4.8191e-29	1.68157e-93	4.32177e-59	4.462e-56	9.63971e-42	1	DHG
707	1.86734e-28	3.94616e-76	4.72912e-50	6.0099e-48	7.27185e-44	1	DHG
708	6.63434e-111	0	1.31343e-189	1.82525e-196	1.16421e-167	1	DHG
709	2.53346e-19	1.82506e-53	1.38898e-36	3.25077e-35	5.35165e-31	1	DHG
710	0.000109448	1.47037e-17	4.77149e-18	2.59398e-12	2.7548e-12	0.999891	DHG
711	5.34696e-06	2.46773e-25	1.32419e-23	9.18361e-16	1.54517e-11	0.999995	DHG
712	7.29137e-190	0	0	0	0	1	DHG
713	4.13251e-07	5.60702e-39	8.45438e-24	8.86389e-20	8.33953e-11	1	DHG
714	9.13697e-05	2.70537e-15	3.41297e-16	5.28806e-11	2.52773e-10	0.999909	DHG
715	0.832835	1.07623e-05	8.5313e-09	0.000549807	0.000116211	0.166488	BC
716	9.42146e-07	8.10295e-41	6.57365e-25	8.33127e-10	5.6439e-22	0.999999	DHG
717	0.0549932	5.27065e-14	2.23509e-14	6.46152e-09	2.06136e-05	0.944986	DHG
718	1.50804e-15	3.51081e-45	1.12004e-28	3.76953e-28	1.87571e-26	1	DHG
719	6.8951e-30	1.87932e-138	3.5536e-78	1.96053e-69	7.6191e-39	1	DHG
720	0.954735	0.0264094	0.000444157	0.000936487	0.00304829	0.0144266	BC
721	0.321862	1.4044e-05	4.55802e-09	2.17334e-05	4.8254e-06	0.678097	DHG
722	4.36506e-09	1.19918e-58	1.88814e-28	1.24131e-25	1.06642e-10	1	DHG
723	4.46997e-21	1.49403e-66	1.78842e-43	9.55028e-41	3.85077e-36	1	DHG
724	0.955518	0.011807	0.0155298	0.00720068	0.00886539	0.00107875	BC
725	0.954225	0.0376458	0.000114364	0.00310912	0.00447613	0.000429235	BC
726	5.02401e-29	2.50408e-84	1.10627e-51	1.24857e-51	8.85352e-45	1	DHG
727	1.9188e-07	1.29967e-19	2.10039e-17	1.49059e-14	3.5649e-14	1	DHG
728	0.00934092	1.15132e-29	6.79661e-16	5.3523e-09	0.990659	1.7506e-08	DIS
729	0.907304	0.0738872	0.00170488	0.00905774	0.00713953	0.000906316	BC
730	1.16178e-05	1.92541e-16	3.01443e-15	1.56979e-11	2.66165e-11	0.999988	DHG
731	1.02146e-06	1.37387e-17	1.48151e-13	8.14732e-13	3.30027e-12	0.999999	DHG
732	2.24844e-17	1.71889e-48	6.68577e-33	1.11404e-31	2.29098e-28	1	DHG
733	4.13604e-05	1.41977e-14	3.35832e-15	6.53981e-10	4.4801e-11	0.999959	DHG
734	1.50052e-25	2.56056e-71	6.62712e-50	2.00195e-44	1.06024e-40	1	DHG
735	1.41123e-85	2.95898e-259	5.56795e-157	5.9482e-157	2.46111e-131	1	DHG
736	4.78791e-54	1.01633e-174	3.98313e-108	8.82708e-106	1.93352e-88	1	DHG
737	0.00154772	0.998437	2.06316e-07	9.48815e-06	4.54216e-06	5.61114e-07	DHT
738	0.0414778	8.37198e-12	1.7571e-09	4.37678e-07	4.40578e-05	0.958478	DHG
739	2.77706e-12	1.62206e-35	3.08642e-26	1.62667e-22	1.31306e-20	1	DHG
740	5.86975e-35	2.35866e-129	2.53281e-67	1.04175e-58	1.87032e-50	1	DHG
741	0.000176277	9.92134e-24	9.87413e-13	2.20215e-11	1.10511e-08	0.999824	DHG
742	0.999962	2.08627e-16	7.97246e-16	3.71596e-05	4.55336e-07	2.84193e-08	BC
743	0.985558	2.09522e-05	0.000122297	0.00365813	0.00773212	0.00290886	BC
744	0.985558	0.00513781	2.09953e-06	0.000701097	0.000139591	0.00846125	BC
745	1.75613e-69	2.39412e-216	9.50139e-129	3.39437e-128	1.70427e-109	1	DHG
746	7.90424e-09	7.27223e-25	5.47041e-19	7.51561e-17	4.87722e-16	1	DHG
747	0.000232819	2.04003e-21	3.24445e-23	2.25167e-13	3.59516e-12	0.999767	DHG
748	6.02492e-77	7.81093e-238	4.46639e-139	7.9901e-142	4.46094e-118	1	DHG
749	0.0242127	1.07973e-09	4.82644e-11	1.14553e-07	8.6875e-08	0.975787	DHG
750	2.95201e-24	4.58479e-69	4.50866e-45	1.71883e-43	1.159e-37	1	DHG
751	1.98498e-07	4.57366e-20	6.60922e-15	2.12029e-14	1.79224e-13	1	DHG
752	0.15118	9.43559e-18	5.37484e-11	5.94322e-09	0.000398479	0.848422	DHG
753	8.51819e-13	1.33254e-36	1.84849e-28	6.48271e-24	1.04132e-22	1	DHG
754	2.58224e-114	0	3.07988e-198	8.22213e-201	2.8538e-172	1	DHG
755	0.978499	1.80973e-06	0.000569503	0.00457654	0.014174	0.00217959	BC
756	2.31571e-42	2.06475e-122	2.37065e-77	1.0668e-74	5.69076e-66	1	DHG
757	3.78735e-20	6.52413e-57	6.12552e-36	4.74944e-36	5.44782e-32	1	DHG
758	0.949619	0.0197291	0.000621303	0.00147123	0.00127512	0.0272843	BC
759	4.31948e-11	1.0844e-33	2.39343e-21	2.13107e-20	6.4443e-19	1	DHG
760	1.99307e-20	1.54471e-202	2.73706e-91	4.74132e-66	1	2.32139e-36	DIS
761	9.08999e-07	9.67938e-25	4.97376e-21	2.94089e-16	3.06573e-13	0.999999	DHG
762	1.14202e-20	3.91977e-63	3.78217e-35	1.34912e-35	5.73765e-34	1	DHG
763	0.992048	0.00165683	0.0002558	0.00313616	0.00129949	0.001604	BC
764	2.72488e-10	8.39768e-31	7.57175e-25	2.0287e-20	1.11085e-19	1	DHG
765	0.641274	1.10075e-13	3.12448e-10	2.76482e-06	0.358626	9.77829e-05	BC
766	7.70421e-20	7.97293e-57	5.54981e-38	2.82426e-36	3.16791e-32	1	DHG
767	6.03975e-13	5.96247e-49	2.77717e-32	2.24622e-27	1.2865e-19	1	DHG
768	1.60601e-07	9.03714e-22	1.23627e-17	3.94321e-15	2.63907e-14	1	DHG
769	2.58464e-28	2.91186e-81	4.80338e-53	8.61626e-51	1.2269e-43	1	DHG
770	9.02545e-15	6.67264e-41	9.55188e-29	4.49476e-26	3.47793e-25	1	DHG
771	1.2404e-19	2.12216e-182	1.18032e-84	8.29264e-70	1.38223e-16	1	DHG
772	3.84882e-18	4.98808e-52	7.02751e-31	5.20415e-32	3.05081e-29	1	DHG
773	5.28654e-21	3.95766e-61	8.22748e-42	2.10953e-37	1.11578e-34	1	DHG
774	0.980915	0.000122186	0.000115926	0.00305379	0.00787393	0.00791916	BC
775	2.82892e-05	5.25066e-17	1.88992e-14	1.25562e-10	9.9285e-11	0.999972	DHG
776	1.98376e-12	1.00839e-152	4.74744e-74	9.29692e-51	1	1.68188e-16	DIS
777	8.08454e-18	4.48617e-57	3.37914e-36	7.40343e-34	1.56704e-30	1	DHG
778	2.99948e-10	1.54724e-28	2.7301e-22	3.4318e-19	7.0514e-18	1	DHG
779	4.70879e-06	1.06877e-18	2.6552e-18	1.50518e-12	6.13533e-13	0.999995	DHG
780	2.10363e-12	2.8356e-35	1.28462e-27	1.21022e-22	1.29655e-21	1	DHG
781	2.59004e-173	0	0	0	5.12729e-261	1	DHG
782	2.45666e-12	3.12161e-34	1.04304e-22	4.9815e-22	1.05285e-20	1	DHG
783	2.87313e-19	4.04654e-56	1.32025e-39	3.34772e-36	5.25709e-32	1	DHG
784	0.00188939	1.52509e-09	2.23957e-12	5.85131e-08	1.32771e-08	0.998111	DHG
785	1	2.45365e-18	1.26668e-35	4.93879e-10	5.10231e-13	5.75639e-16	BC
786	0.956499	0.0299752	4.40392e-06	0.000910457	0.000202599	0.0124082	BC
787	0.414251	3.19668e-20	1.05507e-12	5.48264e-09	0.121023	0.464726	DHG
788	7.93541e-31	3.62667e-85	1.26602e-55	1.80374e-54	7.65946e-47	1	DHG
789	1.84977e-19	7.71046e-54	7.0447e-35	2.12798e-34	1.16714e-31	1	DHG
790	0.98706	1.1868e-08	1.71843e-13	1.17422e-06	2.22095e-06	0.0129363	BC
791	5.58144e-11	2.90675e-39	5.747e-26	2.01009e-23	9.39952e-19	1	DHG
792	0.992987	0.0065938	8.8448e-06	4.53484e-05	1.68119e-05	0.000347857	BC
793	0.00849572	2.27323e-11	1.64889e-11	1.55241e-08	6.73347e-09	0.991504	DHG
794	0.00905927	5.66626e-09	9.4271e-11	2.97947e-07	4.14973e-07	0.99094	DHG
795	0.996748	3.45402e-08	2.67275e-15	0.0032228	1.82246e-05	1.11291e-05	BC
796	0.174265	3.58822e-05	8.78398e-11	3.22e-06	2.2926e-06	0.825693	DHG
797	0.955518	0.011807	0.0155298	0.00720068	0.00886539	0.00107875	BC
798	1.84478e-10	1.20135e-28	4.60678e-27	2.22836e-19	1.87587e-18	1	DHG
799	4.26333e-21	2.88039e-63	9.11631e-47	1.77117e-39	1.05762e-36	1	DHG
800	7.38818e-67	1.82223e-192	2.38816e-117	1.88297e-117	2.20851e-101	1	DHG
801	0.133742	0.864988	8.61335e-05	0.000834786	0.000211512	0.000137561	DHT
802	2.68501e-14	9.52879e-38	5.9155e-29	6.46581e-26	3.06268e-23	1	DHG
803	5.3682e-20	7.58571e-52	1.92505e-36	3.6865e-34	1.00361e-31	1	DHG
804	0.853673	4.13842e-14	5.50501e-09	4.04526e-10	1.49616e-08	0.146327	BC
805	0.0148523	4.81696e-12	1.25668e-05	1.10589e-06	1.2698e-06	0.985133	DHG
806	1.94742e-08	1.05623e-27	3.46571e-23	1.10307e-17	5.20805e-16	1	DHG
807	0.992972	0.00013712	0.000424995	0.00211525	0.00118912	0.00316186	BC
808	0.98358	0.00790268	0.00011782	0.00104749	0.00100797	0.00634422	BC
809	3.30029e-17	1.56202e-45	2.38611e-31	1.3549e-30	8.21176e-28	1	DHG
810	1.04349e-71	2.35259e-206	4.31499e-124	8.00665e-125	4.5911e-109	1	DHG
811	5.50845e-11	4.16755e-30	2.18383e-23	2.25969e-20	2.31627e-19	1	DHG
812	3.10336e-24	5.85233e-73	6.5186e-52	5.81008e-44	4.07289e-40	1	DHG
813	1.45923e-09	3.26628e-30	3.29082e-17	6.3764e-17	4.66764e-16	1	DHG
814	6.00476e-30	5.31042e-262	1.87785e-114	1.61341e-84	1	2.93569e-56	DIS
815	3.26312e-09	1.57403e-27	1.36591e-19	1.91365e-17	1.67918e-16	1	DHG
816	3.12669e-12	2.86397e-34	4.62676e-30	1.47217e-22	8.3065e-22	1	DHG
817	1.80158e-05	3.87807e-17	2.17465e-12	1.73788e-10	2.42942e-10	0.999982	DHG
818	9.27095e-11	1.42166e-32	3.24115e-21	3.26743e-20	6.6142e-19	1	DHG
819	0.998318	1.50339e-06	0.000411121	0.000357383	0.00025038	0.000661266	BC
820	1.40309e-35	1.12295e-102	1.04242e-61	8.15823e-62	4.34024e-55	1	DHG
821	8.92619e-05	1.0719e-13	4.67606e-12	2.12297e-10	1.61137e-10	0.999911	DHG
822	1.48744e-24	4.73089e-72	1.00252e-44	2.40779e-44	4.65225e-40	1	DHG
823	0.978883	2.48601e-06	1.42873e-08	0.0202977	0.000292724	0.000523587	BC
824	4.09116e-12	1.06112e-34	5.74734e-25	5.25961e-22	1.91554e-20	1	DHG
825	1.42399e-25	3.91365e-72	2.06976e-47	1.36133e-45	3.29863e-41	1	DHG
826	8.05251e-21	4.06312e-125	3.8625e-66	2.95164e-58	1.5539e-26	1	DHG
827	3.8957e-33	5.39441e-95	1.55153e-59	2.70422e-58	2.4349e-52	1	DHG
828	8.73003e-59	3.78448e-169	8.13193e-107	4.91139e-105	2.97135e-90	1	DHG
829	0.0488909	4.15294e-17	1.71506e-12	4.39962e-09	0.000126248	0.950983	DHG
830	1.34029e-07	6.47696e-37	8.39091e-36	8.55829e-21	2.05293e-16	1	DHG
831	0.000347819	9.98929e-18	1.9401e-12	4.09548e-10	6.19805e-09	0.999652	DHG
832	0.00970009	2.68211e-17	1.15363e-17	2.4227e-10	3.25664e-06	0.990297	DHG
833	1.61612e-10	4.74735e-25	6.97067e-19	1.6579e-17	2.26729e-16	1	DHG
834	0.524727	0.00118112	7.48591e-06	0.00193165	6.57144e-05	0.472087	BC
835	0.963899	0.0332725	0.000192515	0.00122166	0.00117601	0.000238085	BC
836	3.96063e-33	0	1.01128e-192	3.53271e-153	1.63935e-18	1	DHG
837	0.00156277	1.04327e-14	1.19401e-17	5.68569e-09	6.97619e-10	0.998437	DHG
838	5.21257e-10	1.44954e-30	1.27142e-21	1.08886e-19	6.89453e-18	1	DHG
839	3.47377e-27	5.61673e-79	8.60223e-52	9.64659e-50	1.30722e-43	1	DHG
840	0.157809	5.87751e-11	1.22594e-06	4.28944e-07	5.80207e-07	0.842188	DHG
841	0.979589	0.00386728	0.000526204	0.00943592	0.00457264	0.00200866	BC
842	9.43544e-26	2.53267e-73	2.65593e-46	1.86316e-44	9.51024e-40	1	DHG
843	7.75577e-90	1.28828e-265	1.17268e-158	1.36541e-161	1.04459e-133	1	DHG
844	0.998251	0.00122768	0.000143847	0.000120859	0.000140269	0.000116075	BC
845	0.943298	0.0254606	4.80144e-05	0.00717607	0.00183632	0.0221806	BC
846	0.00296955	3.11857e-46	4.07077e-24	8.40752e-18	0.99703	4.81894e-11	DIS
847	0.982782	0.000107617	0.00423493	0.00709886	0.00505873	0.000717829	BC
848	0.962403	0.0365041	1.11271e-05	0.00010953	0.000750271	0.000222392	BC
849	0.634422	0.351449	0.00316625	0.0071543	0.00283157	0.000977459	BC
850	0.000610598	1.04446e-15	2.62017e-19	1.33903e-10	2.117e-10	0.999389	DHG
851	9.9131e-32	1.30632e-90	5.30782e-57	1.11076e-54	1.70461e-50	1	DHG
852	2.53279e-17	8.35046e-48	2.07094e-34	1.27903e-30	2.44637e-28	1	DHG
853	3.08006e-28	3.59825e-80	1.97043e-50	2.82806e-50	1.4235e-43	1	DHG
854	0.996758	0.0024735	0.000287441	3.07327e-05	0.000436407	1.38517e-05	BC
855	3.6852e-28	2.74256e-82	7.52186e-51	6.29626e-51	2.41221e-44	1	DHG
856	2.03027e-68	1.34521e-201	1.82037e-121	4.92392e-124	1.07545e-104	1	DHG
857	1.05859e-13	2.80836e-39	1.0009e-24	1.3063e-23	3.62268e-22	1	DHG
858	0.996432	1.57785e-06	1.84605e-12	0.000379355	0.000254486	0.0029322	BC
859	0.971849	7.90803e-09	1.10633e-05	6.79047e-05	0.0266367	0.00143483	BC
860	1.22533e-36	7.70471e-157	1.50424e-94	3.99275e-98	6.61792e-70	1	DHG
861	7.56891e-36	2.25311e-116	3.28154e-57	3.1318e-64	3.8308e-59	1	DHG
862	0.00218951	1.4741e-28	6.85788e-16	1.12856e-11	0.99781	2.88469e-12	DIS
863	7.87591e-08	1.77314e-22	2.44226e-19	6.05549e-16	3.5693e-15	1	DHG
864	0.0668139	2.50944e-33	2.95444e-21	1.93231e-12	0.933133	5.29607e-05	DIS
865	0.255476	1.38776e-41	2.26026e-27	1.40932e-15	0.743332	0.00119221	DIS
866	0.932887	3.62627e-05	2.73605e-07	4.17802e-05	0.000178768	0.0668556	BC
867	0.97651	0.00375966	0.00428313	0.00635554	0.00744412	0.00164769	BC
868	0.993894	0.000115505	0.000293472	0.000988628	0.00378748	0.000920843	BC
869	3.48737e-09	1.14906e-28	1.59155e-20	2.76239e-18	2.5725e-16	1	DHG
870	1.58234e-10	1.15732e-30	3.23202e-22	1.63909e-20	1.02331e-17	1	DHG
871	0.940334	8.61509e-06	1.37917e-11	0.00287112	8.18461e-05	0.0567042	BC
872	5.53077e-17	1.60692e-63	5.93113e-46	1.3145e-35	3.36325e-26	1	DHG
873	0.955518	0.011807	0.0155298	0.00720068	0.00886539	0.00107875	BC
874	6.35128e-09	1.58936e-26	5.83238e-20	7.26342e-18	2.57778e-17	1	DHG
875	3.16215e-07	6.4398e-22	4.64791e-17	6.71917e-13	1.70655e-13	1	DHG
876	0.000204359	1.40403e-16	5.98655e-23	1.27433e-11	3.12007e-12	0.999796	DHG
877	7.1299e-15	1.33271e-58	2.75589e-42	2.25148e-33	2.87828e-23	1	DHG
878	2.1484e-24	1.90081e-87	6.57509e-67	6.51462e-50	8.17623e-44	1	DHG
879	0.276751	1.62407e-07	8.72397e-11	2.85293e-07	1.37364e-07	0.723249	DHG
880	1.16482e-22	5.21489e-63	2.25553e-42	2.63921e-40	2.3811e-36	1	DHG
881	0.926761	1.38803e-06	0.00126195	0.0326494	0.0319846	0.00734161	BC
882	0.999972	2.5578e-13	3.50954e-08	4.16527e-09	1.9555e-05	8.47713e-06	BC
883	1.98734e-16	3.17791e-48	1.0731e-32	5.39453e-29	2.47578e-26	1	DHG
884	2.20271e-22	6.66189e-63	7.28948e-39	6.5023e-39	5.31552e-36	1	DHG
885	8.0275e-12	1.49821e-31	1.3675e-24	7.46157e-22	1.14662e-20	1	DHG
886	9.84939e-09	3.67291e-28	6.65587e-18	2.72466e-17	8.89404e-15	1	DHG
887	0.398936	7.61022e-06	1.55932e-06	0.000186105	1.66782e-05	0.600852	DHG
888	1.12441e-27	1.02239e-75	8.46796e-50	1.39508e-47	1.51589e-43	1	DHG
889	0.0150589	1.15042e-13	7.40306e-18	1.15178e-09	8.65623e-10	0.984941	DHG
890	0.955518	0.011807	0.0155298	0.00720068	0.00886539	0.00107875	BC
891	0.432094	1.07456e-08	1.32336e-05	1.38406e-05	3.76106e-05	0.567841	DHG
892	1.64844e-36	6.66925e-102	1.50585e-62	1.15469e-62	5.86179e-56	1	DHG
893	0.998805	2.57827e-06	8.06513e-05	0.000377913	0.000374676	0.000358818	BC
894	0.998307	0.00111258	4.72389e-08	0.000117202	8.65608e-05	0.000376374	BC
895	4.77626e-30	3.59823e-85	9.61865e-56	2.63172e-53	4.27433e-47	1	DHG
896	5.69546e-21	2.42091e-58	2.81082e-39	4.67443e-36	6.84066e-34	1	DHG
897	1.74076e-08	7.78945e-29	2.27678e-25	2.22337e-18	1.45735e-17	1	DHG
898	1.60074e-25	1.36509e-73	1.08518e-44	6.42216e-45	4.57928e-40	1	DHG
899	0.565842	3.97054e-07	0.00701407	0.00091626	0.000610948	0.425616	BC
900	0.000212444	2.25625e-16	3.21328e-14	8.62609e-11	2.9557e-11	0.999788	DHG
901	7.08321e-09	1.61151e-29	2.55556e-17	2.13913e-14	3.66583e-15	1	DHG
902	0.015737	3.12552e-09	1.69756e-07	3.96899e-07	1.09011e-06	0.984261	DHG
903	0.960391	0.000223667	7.20812e-07	0.000126512	0.00140278	0.0378555	BC
904	0.955518	0.011807	0.0155298	0.00720068	0.00886539	0.00107875	BC
905	9.26082e-16	1.15295e-43	9.94934e-32	2.87138e-29	6.07511e-26	1	DHG
906	3.50162e-21	3.48256e-70	8.51888e-46	3.83143e-41	1.16898e-38	1	DHG
907	0.967638	0.0253201	7.58874e-07	0.00210288	0.00171319	0.00322503	BC
908	7.67229e-35	5.71509e-97	1.62726e-61	2.86919e-61	6.42185e-54	1	DHG
909	6.55853e-12	1.30723e-32	4.49749e-27	2.96597e-22	6.26374e-22	1	DHG
910	0.996569	0.000519935	0.000924918	0.000602626	0.00126041	0.000122782	BC
911	0.974141	0.00509184	0.0008664	0.00259799	0.0163335	0.00096913	BC
912	8.46933e-08	3.57128e-27	1.51279e-16	9.58113e-17	5.54488e-15	1	DHG
913	0.0297641	9.11725e-39	1.92543e-11	4.53755e-11	0.970061	0.000174894	DIS
914	0.144149	1.50096e-08	3.06808e-10	1.01399e-06	2.59657e-06	0.855847	DHG
915	1.19498e-48	8.16137e-137	8.20172e-84	7.13075e-85	9.89798e-74	1	DHG
916	6.56257e-05	7.61916e-15	1.94938e-11	1.27756e-10	2.44875e-10	0.999934	DHG
917	6.17095e-23	2.42518e-67	1.78612e-43	6.73268e-42	1.93955e-37	1	DHG
918	0.988998	1.27525e-16	9.48713e-07	3.00051e-07	0.00821873	0.00278219	BC
919	0.991289	0.00102799	7.09485e-07	0.000582517	0.00139353	0.00570638	BC
920	0.0022285	8.92044e-45	2.1689e-24	4.60483e-17	0.000304652	0.997467	DHG
921	5.4755e-12	1.93805e-42	2.6395e-30	6.62794e-24	1.51977e-18	1	DHG
922	7.4962e-12	5.38181e-142	1.26377e-68	1.17019e-47	1	9.60096e-19	DIS
923	1.95993e-06	2.04606e-20	2.22583e-14	2.0414e-12	6.56184e-12	0.999998	DHG
924	0.967157	4.10413e-06	0.00292099	0.0152928	0.012673	0.00195161	BC
925	0.00283866	8.78362e-48	1.01559e-14	3.02332e-20	8.63438e-21	0.997161	DHG
926	0.99883	0.00116962	6.65977e-08	4.25446e-08	5.62131e-08	1.28223e-07	BC
927	2.8559e-09	1.18869e-30	1.18501e-26	1.61479e-18	5.49918e-18	1	DHG
928	2.33635e-26	2.16999e-77	9.84323e-48	4.3427e-47	1.92687e-40	1	DHG
929	2.38041e-18	2.25953e-53	2.62583e-34	9.78048e-32	4.25645e-30	1	DHG
930	1.42827e-14	3.91141e-42	5.21757e-32	2.64486e-26	1.98952e-25	1	DHG
931	0.824143	0.165995	0.00359328	0.00381921	0.00198761	0.000461773	BC
932	0.975887	1.32421e-09	6.47998e-13	0.000151386	3.66803e-06	0.0239575	BC
933	1.01825e-06	5.14941e-21	3.65695e-19	3.34812e-13	2.51395e-13	0.999999	DHG
934	6.07403e-17	3.39685e-50	9.31816e-32	6.97797e-30	5.3136e-26	1	DHG
935	1.58579e-23	1.0201e-66	9.94373e-46	1.04323e-41	4.79485e-37	1	DHG
936	0.955518	0.011807	0.0155298	0.00720068	0.00886539	0.00107875	BC
937	0.977454	0.000150969	0.0049487	0.005902	0.0102629	0.00128126	BC
938	2.03208e-24	3.92865e-226	1.56092e-110	4.44513e-73	1	4.46164e-54	DIS
939	5.31283e-12	1.94474e-34	1.78288e-24	1.4933e-20	9.37568e-20	1	DHG
940	0.999999	1.1124e-07	9.31111e-19	7.901e-07	8.77427e-08	9.86163e-09	BC
941	0.961	2.3508e-09	1.01882e-08	8.51191e-05	0.00395356	0.0349612	BC
942	0.987974	0.00347161	1.24119e-10	0.00173053	0.000303216	0.00652094	BC
943	0.0100557	2.80271e-11	3.21973e-09	2.50437e-06	3.24865e-06	0.989939	DHG
944	2.86681e-21	3.75355e-62	4.66807e-41	7.47892e-38	3.89486e-35	1	DHG
945	2.9276e-17	1.80188e-50	4.30973e-35	4.32428e-32	3.52923e-29	1	DHG
946	0.00199282	3.78644e-33	1.15771e-17	9.62791e-13	0.998007	6.95485e-11	DIS
947	1.62587e-07	1.89772e-87	7.89618e-41	2.4379e-29	1	3.88432e-13	DIS
948	1.55439e-10	3.91836e-30	6.13466e-22	1.37575e-18	2.95493e-18	1	DHG
949	0.585592	3.25372e-06	2.72527e-10	0.000342931	5.03474e-05	0.414011	BC
950	0.0766239	5.26135e-18	1.82811e-14	3.40539e-07	0.923376	3.6291e-08	DIS
951	0.0183709	1.92006e-33	4.7264e-23	3.91406e-10	0.981629	7.30019e-09	DIS
952	5.94882e-16	5.52625e-50	1.39299e-40	2.44323e-32	1.61498e-28	1	DHG
953	0.499238	1.35635e-14	4.77497e-10	3.84805e-08	0.000131527	0.500631	DHG
954	0.955518	0.011807	0.0155298	0.00720068	0.00886539	0.00107875	BC
955	0.00464457	4.47138e-10	3.34952e-12	1.25538e-06	2.84774e-07	0.995354	DHG
956	4.68907e-14	4.57573e-44	2.16636e-25	1.85722e-23	4.36016e-23	1	DHG
957	3.54126e-12	7.88723e-33	1.19071e-26	4.62783e-22	2.14514e-21	1	DHG
958	5.61871e-36	1.906e-101	1.40172e-64	4.46901e-62	1.64622e-55	1	DHG
959	0.0367543	3.74758e-09	6.04245e-11	6.0858e-06	1.31084e-06	0.963238	DHG
960	1.23215e-07	2.09017e-22	1.66906e-16	1.00395e-13	3.53946e-14	1	DHG
961	1.86346e-64	9.70823e-187	2.93205e-115	6.87543e-115	6.26484e-98	1	DHG
962	0.000185772	6.40339e-14	3.42655e-16	1.29354e-10	4.39103e-11	0.999814	DHG
963	0.000887204	1.06539e-15	1.19407e-11	8.43809e-09	7.36534e-09	0.999113	DHG
964	7.51535e-18	5.62391e-50	3.96088e-35	1.52922e-30	1.22428e-29	1	DHG
965	0.00135765	2.34993e-24	2.65114e-24	9.547e-13	6.55029e-13	0.998642	DHG
966	0.000195366	3.82084e-18	2.7885e-11	6.47035e-08	4.79973e-10	0.999805	DHG
967	3.85907e-17	8.36952e-52	2.07005e-35	2.85235e-31	2.98724e-28	1	DHG
968	4.64277e-20	8.49884e-57	6.67299e-39	4.91765e-36	5.73109e-33	1	DHG
969	0.9993	6.85858e-10	6.03277e-11	1.05154e-05	0.000679967	9.81652e-06	BC
970	1.36017e-103	0	2.50157e-185	2.99182e-187	2.71098e-157	1	DHG
971	0.955518	0.011807	0.0155298	0.00720068	0.00886539	0.00107875	BC
972	0.876912	7.77779e-06	9.69662e-11	0.000416584	0.000148753	0.122515	BC
973	0.955518	0.011807	0.0155298	0.00720068	0.00886539	0.00107875	BC
974	4.58113e-18	1.20967e-50	2.96525e-35	4.36427e-31	8.9679e-31	1	DHG
975	0.86477	0.000486122	1.44755e-06	0.133785	9.89421e-05	0.000858852	BC
976	1.12069e-24	1.95508e-71	5.90741e-52	1.36655e-43	1.51225e-40	1	DHG
977	3.00294e-29	0	1.82843e-150	6.19355e-101	1	2.11818e-62	DIS
978	0.726631	0.00118645	2.56887e-06	0.000540495	0.00010593	0.271534	BC
979	0.99992	8.80656e-08	2.54564e-05	2.26854e-05	9.8959e-06	2.19907e-05	BC
980	4.88375e-10	4.01082e-41	7.50972e-27	1.17059e-21	6.67184e-16	1	DHG
981	0.415336	2.0129e-14	8.32013e-13	2.04039e-06	0.0147593	0.569903	DHG
982	0.981875	0.00214743	0.000724962	0.00795558	0.00577874	0.00151816	BC
983	0.998741	2.74871e-10	3.98239e-13	7.08075e-07	1.83312e-05	0.00123988	BC
984	0.972498	0.0023823	0.00178219	0.015648	0.00671366	0.000976031	BC
985	0.996844	5.33672e-06	2.442e-09	0.00129412	0.000558166	0.0012983	BC
986	2.77552e-07	3.63739e-38	2.92322e-20	2.77845e-20	3.38984e-17	1	DHG
987	0.000330566	2.61285e-23	7.74152e-19	1.649e-12	1.24848e-08	0.999669	DHG
988	0.585761	3.68721e-09	8.65628e-06	0.195052	0.000108715	0.21907	BC
989	0.989981	0.00936844	2.14548e-09	0.000222125	0.000191681	0.000236477	BC
990	0.990877	2.73869e-09	0.000215052	0.000820135	0.00723978	0.000848312	BC
991	0.995176	0.000264802	1.9709e-12	0.00283726	0.000358543	0.00136352	BC
992	0.980763	0.00325867	0.00285544	0.00816859	0.00388813	0.00106626	BC
993	6.61084e-12	5.97894e-35	2.80684e-28	2.86858e-22	4.05254e-21	1	DHG
994	1.69941e-60	7.20514e-176	9.53399e-103	2.87164e-105	8.97771e-93	1	DHG
995	1.12087e-19	2.34943e-61	2.14605e-45	1.37961e-36	3.31889e-35	1	DHG
996	3.51492e-15	3.87638e-42	8.219e-29	2.08174e-26	4.69691e-25	1	DHG
997	5.35563e-05	1.08889e-16	9.99592e-17	2.04823e-11	3.15157e-11	0.999946	DHG
998	0.769054	2.01582e-05	0.000127869	0.0028077	0.00172013	0.22627	BC
999	8.45982e-05	1.21185e-16	3.87038e-15	1.72817e-10	6.42515e-10	0.999915	DHG
1000	2.74008e-16	4.37884e-47	2.12496e-31	1.59265e-29	1.12485e-27	1	DHG
1001	7.40277e-37	1.15503e-104	3.64413e-65	1.19355e-63	1.28187e-57	1	DHG
1002	2.5953e-10	8.87503e-29	1.64005e-19	3.69642e-18	2.46723e-18	1	DHG
1003	0.989064	0.0109349	6.23894e-09	3.49444e-07	1.81336e-07	9.52041e-07	BC
1004	5.84587e-43	2.16648e-124	8.72727e-76	9.15897e-77	6.13508e-67	1	DHG
1005	0.0204031	1.57337e-14	3.67882e-12	7.75701e-08	4.51629e-08	0.979597	DHG
1006	0.82723	2.76348e-14	4.51575e-15	2.59956e-06	0.00451112	0.168256	BC
1007	8.49605e-05	5.47373e-69	4.19638e-34	3.679e-23	0.999915	3.763e-07	DIS
1008	4.62509e-58	1.68997e-171	5.25415e-111	3.64245e-104	1.94567e-90	1	DHG
1009	5.80854e-19	3.77444e-52	6.19553e-37	6.2238e-34	2.00729e-30	1	DHG
1010	5.63252e-21	3.90359e-60	3.97089e-41	6.32133e-38	1.84178e-34	1	DHG
1011	0.0183469	5.17552e-11	3.88457e-08	6.38984e-05	1.32511e-06	0.981588	DHG
1012	7.92981e-20	9.99008e-61	2.70839e-45	2.70215e-37	3.71997e-34	1	DHG
1013	2.74415e-09	7.29812e-124	1.28467e-60	1.97671e-40	1	5.65657e-12	DIS
1014	2.25348e-10	3.23617e-32	7.37579e-26	5.35228e-20	4.77615e-20	1	DHG
1015	0.768636	0.1305	6.10058e-06	0.00651106	0.000494908	0.0938525	BC
1016	0.976714	0.000315093	0.0031519	0.0119863	0.00612129	0.0017114	BC
1017	1.0213e-05	3.94973e-17	1.46711e-13	1.84074e-11	3.5215e-11	0.99999	DHG
1018	0.998318	4.40655e-07	6.53343e-08	0.000645659	0.00095233	8.36195e-05	BC
1019	0.967023	5.83151e-11	2.77344e-06	0.000964495	0.029645	0.00236491	BC
1020	7.61032e-25	1.084e-198	1.04046e-95	2.32828e-63	1	6.06874e-58	DIS
1021	6.94529e-09	3.79048e-25	1.7755e-20	8.83097e-17	1.94383e-16	1	DHG
1022	0.955518	0.011807	0.0155298	0.00720068	0.00886539	0.00107875	BC
1023	0.00016488	3.20059e-81	1.30018e-39	4.3943e-28	0.00588861	0.993947	DHG
1024	3.50823e-08	1.30513e-29	2.68767e-22	2.81877e-18	3.20338e-14	1	DHG
1025	1.83291e-08	1.17475e-25	5.80967e-24	1.21087e-15	3.96695e-16	1	DHG
1026	0.00323806	4.59824e-13	5.06779e-10	8.25422e-09	1.19282e-07	0.996762	DHG
1027	2.29873e-06	5.12754e-21	1.13726e-14	9.51682e-13	6.80251e-13	0.999998	DHG
1028	0.443515	8.68901e-14	4.99553e-12	2.30418e-07	2.20941e-06	0.556483	DHG
1029	2.47457e-18	5.6665e-60	1.0836e-34	6.357e-34	6.49661e-31	1	DHG
1030	6.69653e-30	3.26666e-265	4.76316e-121	1.26072e-86	1	1.77455e-58	DIS
1031	6.22718e-23	8.26906e-65	4.50282e-46	5.04128e-40	2.52067e-37	1	DHG
1032	0.0651061	7.40838e-09	1.91316e-16	4.37969e-07	7.2433e-08	0.934893	DHG
1033	0.000237843	1.01008e-14	1.75992e-12	1.39507e-09	9.57852e-10	0.999762	DHG
1034	2.776e-09	1.82209e-35	1.2287e-31	2.04402e-20	1.03911e-18	1	DHG
1035	0.973174	4.58099e-09	4.5913e-08	1.2916e-05	0.000202013	0.0266109	BC
1036	1.0216e-56	9.38111e-165	8.65963e-105	1.61226e-101	2.39647e-87	1	DHG
1037	1.22315e-16	3.91076e-70	1.60907e-46	2.22366e-29	2.55651e-30	1	DHG
1038	6.31537e-34	1.65339e-97	4.89298e-65	1.37701e-60	8.60766e-53	1	DHG
1039	6.33387e-19	3.10649e-54	3.3691e-37	3.17234e-33	1.00249e-29	1	DHG
1040	0.0658247	3.5938e-11	1.46357e-14	3.10735e-07	5.73579e-07	0.934174	DHG
1041	5.26171e-08	2.0055e-24	1.16527e-18	1.85182e-15	1.54334e-14	1	DHG
1042	1.68871e-23	8.47074e-88	2.28586e-56	1.94834e-49	8.58166e-36	1	DHG
1043	0.975589	5.81218e-05	0.00193069	0.00876087	0.0114816	0.0021797	BC
1044	0.0019326	3.97414e-14	2.33709e-10	1.63061e-08	1.43405e-07	0.998067	DHG
1045	0.831882	0.137073	0.00385643	0.0120727	0.0129996	0.00211604	BC
1046	6.98268e-05	1.2155e-59	6.91272e-27	4.26874e-14	0.99993	3.88697e-17	DIS
1047	1.49651e-08	1.61543e-27	2.16785e-18	1.11864e-17	3.11585e-17	1	DHG
1048	0.976787	4.73674e-06	1.99165e-06	0.00739419	0.00413696	0.0116748	BC
1049	1.44244e-24	7.8168e-69	6.10039e-45	1.61598e-43	2.59289e-39	1	DHG
1050	0.0123906	1.79332e-23	1.14865e-14	3.95668e-10	0.00038262	0.987227	DHG
1051	1.16971e-36	0	2.63345e-148	5.78319e-98	1	1.6696e-81	DIS
1052	2.85725e-20	5.60033e-57	1.98813e-37	1.27241e-35	9.57217e-32	1	DHG
1053	1.97597e-08	3.63676e-30	3.81958e-20	3.32468e-16	6.51516e-16	1	DHG
1054	0.790621	5.88904e-05	8.50427e-06	0.00120789	0.00100444	0.207099	BC
1055	5.62858e-32	3.50624e-89	1.90833e-58	6.83825e-55	5.43404e-50	1	DHG
1056	0.838168	0.000886578	1.73106e-06	0.0024786	0.000105508	0.15836	BC
1057	3.82107e-20	7.44395e-60	2.40568e-44	2.94922e-37	6.14948e-34	1	DHG
1058	0.00218545	1.47264e-12	3.05689e-11	4.60559e-08	5.68363e-08	0.997814	DHG
1059	0.0275621	1.03215e-09	1.26212e-13	1.14066e-06	3.40807e-07	0.972436	DHG
1060	0.173366	1.64279e-08	2.04849e-06	0.000133353	0.000104913	0.826393	DHG
1061	1.75746e-12	1.52594e-37	8.05431e-32	1.41486e-24	4.55308e-22	1	DHG
1062	4.80738e-10	2.54741e-36	3.85529e-23	2.8837e-18	4.15655e-17	1	DHG
1063	9.28892e-08	4.24455e-22	4.95001e-21	6.6852e-16	3.13602e-15	1	DHG
1064	1.46051e-15	7.51562e-45	2.50662e-28	2.78259e-28	4.48773e-26	1	DHG
1065	3.34351e-96	2.1248e-284	2.98852e-172	1.60283e-171	1.3692e-146	1	DHG
1066	1.26549e-09	2.60875e-29	3.8068e-17	2.09867e-17	7.70398e-17	1	DHG
1067	5.63691e-10	2.61181e-28	2.19037e-20	1.61275e-17	1.298e-17	1	DHG
1068	0.906994	1.26145e-08	4.94071e-05	0.00477163	0.0068283	0.0813563	BC
1069	0.00388726	2.57283e-11	3.71304e-09	7.02838e-08	2.96239e-07	0.996112	DHG
1070	1.04595e-11	3.01859e-32	1.33535e-25	1.61118e-21	4.17285e-20	1	DHG
1071	0.956709	9.16136e-05	1.66713e-07	0.0209179	0.00137318	0.0209078	BC
1072	1.1009e-08	1.01727e-29	2.68663e-19	2.13044e-16	2.77049e-14	1	DHG
1073	0.910865	0.0879486	9.1316e-08	0.000149951	6.183e-05	0.00097461	BC
1074	8.89633e-07	5.18087e-37	2.00054e-23	7.07773e-17	1.31025e-09	0.999999	DHG
1075	8.10148e-20	2.14061e-153	9.11136e-73	3.5042e-49	1	1.85669e-47	DIS
1076	0.999733	7.31576e-05	9.77191e-06	3.39193e-05	0.000104015	4.65591e-05	BC
1077	3.20886e-11	2.00289e-32	7.18972e-25	4.52344e-21	5.69105e-19	1	DHG
1078	2.05698e-30	1.23824e-84	1.08186e-54	3.26718e-53	8.49292e-47	1	DHG
1079	5.09896e-05	5.06579e-29	8.06966e-22	6.59514e-16	2.14417e-09	0.999949	DHG
1080	1.65585e-13	4.3505e-93	1.36923e-49	1.85474e-40	3.65089e-15	1	DHG
1081	4.65795e-07	3.90524e-40	1.72676e-23	2.60702e-23	7.88307e-16	1	DHG
1082	0.00103907	1.10593e-12	1.23011e-15	1.7151e-09	4.21084e-09	0.998961	DHG
1083	3.28908e-15	9.66074e-45	1.52314e-32	1.88743e-28	7.4561e-26	1	DHG
1084	0.972623	7.54278e-05	0.00310495	0.0130934	0.00898295	0.00212057	BC
1085	0.838635	0.000351043	1.70724e-07	0.00214955	0.000394285	0.15847	BC
1086	0.139254	3.95212e-09	2.56165e-09	0.00026695	0.000580399	0.859898	DHG
1087	6.56656e-50	1.94079e-143	1.69759e-93	1.6854e-87	1.83642e-76	1	DHG
1088	0.000230975	2.8474e-13	5.23777e-15	5.53206e-09	3.09768e-09	0.999769	DHG
1089	2.21537e-12	2.75879e-35	2.49252e-28	2.99779e-23	1.56548e-20	1	DHG
1090	1.50216e-11	1.44415e-33	1.41821e-25	9.95036e-22	2.58059e-20	1	DHG
1091	1.6734e-34	7.27998e-105	2.56004e-67	2.6444e-61	4.3239e-57	1	DHG
1092	5.47118e-10	9.42799e-28	1.01089e-22	9.34539e-19	1.67296e-18	1	DHG
1093	1.41204e-11	5.74416e-39	2.82331e-17	4.25636e-19	1.34892e-18	1	DHG
1094	1.37885e-08	3.06684e-25	5.27667e-19	9.41826e-17	1.08594e-14	1	DHG
1095	0.964129	5.17373e-05	3.76861e-06	0.00322191	0.00454037	0.0280534	BC
1096	4.14758e-09	2.3351e-48	7.07805e-31	6.49653e-26	1.20498e-16	1	DHG
1097	1	9.29869e-22	3.41944e-39	6.65556e-12	1.98115e-08	3.14155e-10	BC
1098	0.100216	2.18873e-11	5.28906e-07	4.79143e-06	2.00034e-05	0.899758	DHG
1099	0.790144	0.187537	0.0033278	0.0128653	0.00485406	0.00127188	BC
1100	7.09171e-07	6.62079e-30	8.03401e-28	1.73253e-17	6.17215e-17	0.999999	DHG
1101	5.25871e-15	1.21107e-47	1.12515e-30	9.5509e-30	2.36237e-25	1	DHG
1102	2.15024e-11	1.15983e-35	4.76864e-29	9.06606e-23	1.55717e-20	1	DHG
1103	5.06308e-08	2.64025e-33	7.53203e-19	5.05882e-18	9.3016e-13	1	DHG
1104	0.994114	0.00287956	6.04216e-06	0.00092593	0.00062106	0.00145358	BC
1105	6.92495e-06	1.40475e-23	9.72845e-20	1.87682e-15	8.44932e-14	0.999993	DHG
1106	0.999717	1.98643e-06	2.56489e-15	8.62343e-05	4.81035e-05	0.000146436	BC
1107	0.137929	1.85992e-75	2.65122e-36	1.08322e-25	0.860483	0.0015877	DIS
1108	1.45832e-29	9.39606e-98	1.3252e-75	1.84634e-57	5.72345e-53	1	DHG
1109	7.64561e-19	2.90165e-60	6.6812e-36	8.77845e-37	1.54426e-29	1	DHG
1110	0.137517	3.51256e-24	2.14239e-19	7.5322e-17	7.14922e-11	0.862483	DHG
1111	1.26055e-25	2.63703e-76	3.0898e-54	3.24334e-47	6.73626e-40	1	DHG
1112	1.98867e-10	9.74085e-31	1.4288e-21	2.64799e-19	6.05743e-18	1	DHG
1113	6.4762e-11	4.78979e-39	2.51075e-20	2.43513e-21	1.24052e-20	1	DHG
1114	1.02775e-23	8.88483e-68	1.37171e-42	2.43222e-41	3.81885e-37	1	DHG
1115	5.93502e-08	3.82845e-25	1.09398e-20	3.13329e-16	8.53254e-15	1	DHG
1116	1.82983e-42	2.72133e-125	1.27391e-82	1.24282e-76	1.31316e-67	1	DHG
1117	0.775686	1.43155e-05	5.87145e-08	0.000224983	0.00172988	0.222345	BC
1118	1.83312e-09	4.27519e-115	1.33106e-52	1.38692e-38	1	1.43447e-13	DIS
1119	4.11963e-06	7.11126e-18	6.97469e-15	2.55737e-12	1.68009e-12	0.999996	DHG
1120	7.38514e-09	3.62451e-25	1.0256e-18	6.808e-17	9.16611e-16	1	DHG
1121	0.000645171	7.34466e-24	6.22604e-23	2.39113e-13	2.81975e-09	0.999355	DHG
1122	1.77235e-16	1.28168e-52	5.22277e-36	6.85258e-32	1.96372e-29	1	DHG
1123	1.07226e-12	3.20577e-36	1.5132e-29	3.52271e-24	8.20735e-22	1	DHG
1124	8.54583e-23	1.52444e-63	9.33693e-43	6.52114e-40	5.04832e-36	1	DHG
1125	0.903082	0.00349267	1.91314e-06	0.000912583	0.000716389	0.0917949	BC
1126	0.390211	1.85968e-09	5.44577e-20	4.11584e-06	6.61118e-07	0.609785	DHG
1127	0.889396	0.0234244	1.05224e-05	0.00094526	0.000746788	0.0854766	BC
1128	0.966601	0.0150564	0.00114556	0.00777281	0.00777262	0.00165206	BC
1129	0.034612	0.965233	2.53133e-08	6.21198e-05	7.38036e-05	1.91555e-05	DHT
1130	0.98291	0.00581012	0.00112812	0.00287649	0.0067443	0.000530904	BC
1131	0.0325565	6.65423e-42	5.2278e-22	3.82806e-15	0.966347	0.00109686	DIS
1132	6.39359e-13	2.63042e-37	7.29671e-25	1.97278e-24	5.60656e-22	1	DHG
1133	0.000907782	5.38081e-12	1.69863e-11	1.79295e-08	5.01929e-09	0.999092	DHG

## Sheet: KUL_female_umap_coordinates
	V1	V2
1	-3.21793	-2.594
2	-4.22077	-3.3414
3	-0.0464586	1.2753
4	-1.58647	-1.22529
5	-2.63227	-2.025
6	-0.10865	-0.113493
7	-1.59893	-1.18845
8	-2.84171	-2.35911
9	-5.42164	-4.17065
10	-2.03805	-1.66178
11	0.379937	0.855498
12	-5.38328	-4.20435
13	-2.16626	-0.446487
14	-2.17467	-1.73899
15	-1.92636	-1.53191
16	-1.53251	-1.10299
17	-2.48152	-2.03691
18	-2.23895	-1.78515
19	-0.231085	-0.0428517
20	-2.29191	-1.91272
21	0.0440875	-0.0602341
22	-1.33429	-1.00041
23	-0.00557917	0.440271
24	-0.693561	0.620831
25	-1.46147	-1.11532
26	-1.90495	-1.54891
27	-1.46038	-1.10097
28	-1.44409	-1.05701
29	-0.375073	0.442991
30	-4.8155	-3.87907
31	0.0361167	-0.0530805
32	-0.392168	0.414335
33	-1.27709	-0.825659
34	-1.96352	-1.53427
35	-0.0449283	0.122435
36	-3.88421	-7.2996
37	-2.4353	-1.97333
38	-2.26426	-1.82351
39	-2.08754	-1.6793
40	-0.807648	-0.104715
41	-1.13897	-0.801395
42	-2.33344	-1.90139
43	-2.33595	-1.91376
44	-2.94315	-2.3168
45	-2.27125	-1.85907
46	-0.187365	0.175635
47	-0.357649	-0.262074
48	-2.61276	-2.043
49	0.0754	0.612795
50	0.252206	1.1639
51	-1.38118	-1.02366
52	-5.46849	-4.24784
53	-0.0182433	-0.0582382
54	0.060024	-0.0612876
55	-5.39507	-4.19274
56	-0.149545	-0.159986
57	-1.42203	-1.10176
58	-2.67139	-2.12406
59	0.0693022	-0.0564949
60	0.16666	0.31545
61	-2.02883	-1.6478
62	-0.257479	-1.27081
63	-2.86037	-2.28977
64	-1.19039	-1.05752
65	0.268405	0.414222
66	-1.87528	-1.3367
67	-1.32717	-0.93668
68	0.58062	1.07394
69	-1.45926	-1.13531
70	-2.04968	-1.65226
71	-0.212886	0.382475
72	-0.444115	-0.0929979
73	-2.34969	-1.91932
74	-0.841858	-0.998523
75	-2.19519	-1.76028
76	-2.39916	-2.0217
77	-0.380747	1.065
78	-0.328003	0.942437
79	-2.32674	-1.90701
80	-1.666	-1.29127
81	-0.256608	0.218099
82	-2.36547	-1.9695
83	-0.0779611	1.0111
84	-1.46652	-1.09938
85	-2.4033	-1.8445
86	-2.44691	-1.99553
87	-1.74146	-1.25979
88	-1.5942	-1.33466
89	-1.23674	-1.01409
90	-1.31554	-0.966323
91	-2.29492	-1.88545
92	-2.24652	-1.86127
93	0.721116	0.826336
94	-5.45236	-4.26452
95	-1.25761	-0.976934
96	-1.35812	-1.05285
97	-2.28043	-1.81861
98	-1.16087	-0.811099
99	-1.44673	-1.10028
100	-2.06851	-1.67718
101	-1.48037	-1.11315
102	0.183254	0.530612
103	-1.37316	-1.10081
104	-2.26983	-1.8389
105	-0.330205	-0.176372
106	0.0175897	0.263672
107	-1.14488	-0.936193
108	-0.0369694	-0.233875
109	-3.49877	-2.76378
110	-1.57309	-1.22493
111	-2.40736	-1.95019
112	-2.26369	-1.80324
113	-0.52599	-3.17937
114	0.480635	-0.240903
115	-0.645172	0.412127
116	-1.47708	-1.08671
117	-1.95358	-1.64571
118	-1.09016	-0.803022
119	-2.19475	-1.76787
120	-2.32576	-1.89676
121	-2.36137	-1.92386
122	-2.2384	-1.78709
123	-1.42195	-0.286083
124	-1.77943	-1.3621
125	-0.398734	-0.196415
126	-4.04994	-3.15761
127	-0.148652	1.39963
128	-1.4812	-1.17605
129	-2.27403	-1.85219
130	0.0506686	-0.0709946
131	-1.43507	-1.10083
132	-1.16692	-0.889672
133	-1.44142	-1.00661
134	-0.150885	-0.0872722
135	-2.50202	-2.03858
136	-1.42241	-1.02694
137	-2.26334	-1.82601
138	-2.23346	-1.79987
139	-0.71379	0.930191
140	-1.9301	-1.55725
141	-0.770998	0.963341
142	-5.47858	-4.24603
143	-1.66849	-1.15911
144	-2.10993	-1.73671
145	-0.0730683	-0.15221
146	-2.21109	-1.78236
147	0.0490035	-0.0649196
148	-1.80384	-1.45334
149	-0.0318505	0.436464
150	-2.01494	-1.64926
151	-0.65651	0.442475
152	-2.39976	-1.95234
153	-2.08494	-1.69638
154	-1.49321	-1.12888
155	-1.34282	-1.04674
156	-0.338075	-2.98193
157	-2.25893	-1.79546
158	-2.21675	-1.92618
159	-1.72598	-3.12799
160	-1.46466	-1.11548
161	-1.28771	-0.976656
162	-1.21345	-0.988662
163	-6.46725	-1.29632
164	-0.630187	1.03582
165	-2.21731	-1.78764
166	-5.46761	-4.21583
167	-3.28645	-2.69581
168	-0.562298	-0.191791
169	-5.4245	-4.21341
170	-2.21483	-1.78479
171	-2.63512	-2.05746
172	-1.50573	-1.02912
173	-5.42312	-4.21532
174	0.184969	0.36887
175	-0.317978	0.611718
176	0.0343077	-0.0767703
177	-0.733819	1.28103
178	-2.6425	-0.30202
179	-0.899178	0.33827
180	-2.23657	-1.858
181	-2.29536	-1.87252
182	-0.14804	-1.3862
183	-2.22831	-1.80139
184	-1.50034	-1.07878
185	-5.45819	-4.25386
186	-0.151486	-0.220804
187	-3.49014	-2.75056
188	-3.66719	-2.34584
189	-2.6313	-2.13022
190	-1.0579	-1.02376
191	-0.105002	-2.73931
192	0.0795296	1.20557
193	-1.19239	-0.903313
194	-2.25594	-1.81458
195	0.314175	0.588956
196	-0.354658	0.222254
197	-2.3044	-1.81635
198	-2.27159	-1.85698
199	-1.10109	-0.820033
200	-5.28267	-4.06299
201	-0.641952	0.580205
202	-1.64445	-1.25187
203	-1.85213	-1.95436
204	-0.658108	0.516757
205	0.0580994	-0.817024
206	-0.0746703	0.613989
207	-2.01442	-1.60403
208	-0.485634	-0.0826513
209	-2.4465	-2.01177
210	0.0633043	-0.0544738
211	-5.38663	-4.21905
212	-0.124821	0.00106951
213	-2.24124	-1.7855
214	-2.16815	-1.76411
215	-0.282722	-0.26916
216	-2.00655	-1.69744
217	-2.18282	-1.74925
218	-1.98275	-1.16984
219	-2.04197	-1.67441
220	-2.24017	-1.82041
221	-0.702288	0.552287
222	-1.6434	-1.3733
223	-1.26245	-0.873235
224	0.0135652	0.404259
225	-1.13653	-0.886527
226	-2.08005	-1.67511
227	-1.95225	-1.55871
228	-0.314565	-1.38118
229	-0.593758	1.07217
230	-2.17015	-1.75026
231	-2.61551	-2.09277
232	-1.97633	-1.62079
233	-2.74317	-2.16037
234	-0.134851	-0.180404
235	0.201441	0.326758
236	-3.50929	-2.73687
237	-0.788856	0.775205
238	-1.57352	-1.25591
239	-5.48568	-4.19004
240	0.0173972	0.256638
241	-2.13654	-1.69146
242	-1.17694	-0.737317
243	-3.0208	-2.41147
244	-1.89159	-1.34058
245	-0.634379	0.611666
246	-1.41003	-1.07276
247	-2.55297	-2.04589
248	-2.66272	-2.14828
249	-0.0144557	0.249529
250	0.0255236	0.200813
251	-1.28888	-1.02339
252	-2.18569	-1.75669
253	0.21622	0.116735
254	-2.25553	-1.8212
255	-0.521707	0.906836
256	0.0736453	-0.0618138
257	-2.04447	-1.65938
258	-2.35382	-1.89917
259	-2.16348	-1.76617
260	-2.06538	-1.79095
261	0.18548	1.05256
262	-1.4841	-1.11511
263	-2.03057	-1.65073
264	-1.46797	-0.195702
265	-2.67598	-3.6243
266	-1.82293	-1.3335
267	-2.16518	-1.79833
268	-0.573439	-0.242002
269	-2.61217	-2.11822
270	-0.775579	0.401595
271	0.0468202	0.425574
272	-3.65231	-2.95835
273	-1.46173	-1.127
274	0.0453767	-0.0543582
275	-1.60266	-1.24752
276	-5.42408	-4.19479
277	0.500949	-0.905259
278	-1.60774	-0.998153
279	0.650051	-0.249286
280	-2.28009	-1.89147
281	-0.261025	0.091484
282	-3.42063	-2.68222
283	-2.16028	-1.74059
284	-2.57618	-1.99716
285	-0.939053	-0.626356
286	-2.7264	-2.17635
287	-1.01663	0.287789
288	0.318549	0.465509
289	-1.49089	-1.26962
290	0.0529167	-0.0624625
291	-1.92339	-1.56529
292	0.0388133	-0.063741
293	-2.48144	-2.0037
294	-0.189485	0.0253204
295	-2.49072	-2.00873
296	-2.99652	-2.28034
297	-2.65965	-1.39147
298	-1.97976	-1.55553
299	-1.3978	-1.49965
300	0.329632	0.389553
301	-0.374066	0.107753
302	-1.47925	-1.14151
303	-1.60033	-0.228111
304	0.852367	-1.50855
305	-0.914252	0.308351
306	-2.32855	-1.89432
307	-2.03047	-1.63988
308	-2.42396	-1.97586
309	-0.12131	-2.64291
310	0.0572714	-0.0538861
311	0.0439577	-0.0597894
312	-1.30494	-0.957352
313	-1.80778	-1.36009
314	-0.965364	-1.38947
315	-1.27387	-0.953438
316	-4.62657	-3.64905
317	-0.558534	-0.208256
318	-0.881469	0.724963
319	-2.34967	-1.93565
320	-2.27143	-1.81127
321	0.0391349	-0.0662301
322	-2.09422	-1.63669
323	-1.4244	-1.01012
324	-0.0593622	0.0747321
325	-3.99143	-3.1016
326	-2.11998	-1.70731
327	0.0449846	-0.0487064
328	-2.21742	-1.78985
329	-2.13686	-1.72055
330	-0.000368094	0.729032
331	-2.34536	-1.92452
332	-0.217135	0.17552
333	-1.96982	-2.22676
334	-1.4384	-1.09306
335	-0.699246	-0.142843
336	-1.94925	-1.55837
337	-1.87815	-0.367237
338	-2.28561	-1.85451
339	-1.1477	-0.578332
340	-2.21311	-1.78432
341	-2.21187	-1.77155
342	-0.870328	-0.232857
343	-2.1333	-1.72321
344	-2.51985	-2.11446
345	-2.05061	-1.02586
346	-2.29457	-1.83302
347	-2.99688	-2.31386
348	-1.39284	-1.26389
349	-1.91903	-1.62127
350	-2.11229	-1.70918
351	-2.23731	-1.80832
352	-2.67819	-2.13342
353	-2.2163	-1.81148
354	-2.42835	-1.96403
355	-0.700046	0.442907
356	-1.44114	-1.09755
357	-2.49515	-2.01194
358	-0.781364	0.130999
359	-2.32952	-1.86864
360	-1.37562	-1.06504
361	-0.716962	-0.204475
362	-5.45908	-4.19078
363	-5.44273	-4.21543
364	-2.3069	-1.88348
365	-0.627086	-0.152142
366	-2.17932	-2.08948
367	-2.32111	-1.91063
368	-0.477951	0.730082
369	-1.41623	-1.05698
370	-0.814557	0.408238
371	-1.47823	-1.13686
372	-0.597975	-0.509786
373	-2.63103	-2.11082
374	-5.45606	-4.16255
375	-1.2717	-0.931364
376	-2.44085	-1.94886
377	-3.55144	-2.81787
378	-1.97907	-1.58352
379	-1.31559	-1.006
380	-2.39774	-1.94244
381	-2.20772	-2.00212
382	-3.00333	-2.38178
383	-1.36775	-1.02101
384	-1.25705	-0.880194
385	-2.78113	-2.26802
386	-1.40683	-1.0713
387	-3.01181	-2.37752
388	-1.83664	-1.36356
389	-2.28153	-1.8199
390	-1.41413	-1.1108
391	0.00715706	-0.0647242
392	-2.27805	-1.91251
393	-2.56572	-2.04722
394	0.0356741	-0.0529431
395	-1.96528	-1.36245
396	-2.21444	-1.77746
397	0.764683	0.348642
398	-1.22824	-0.973101
399	-1.17589	-0.8407
400	-2.22241	-1.78223
401	-1.46861	-1.15392
402	-0.456338	0.859244
403	-1.46228	-1.19318
404	-2.25158	-1.81976
405	-0.471635	0.86865
406	-0.444052	-1.95492
407	-1.91639	-1.51429
408	-1.65747	-1.25309
409	-0.345583	0.520463
410	-1.43882	-1.08385
411	-2.20314	-1.77558
412	-2.42113	-1.91666
413	-1.29769	-1.02902
414	-0.32856	0.963777
415	-1.73905	-1.29886
416	-2.19093	-1.76405
417	-1.16199	-0.767636
418	-2.14306	-1.68386
419	-0.519711	0.788301
420	-2.10088	-1.60435
421	-2.56659	-2.04272
422	-2.32604	-1.89263
423	-2.77318	-2.07748
424	-0.972331	-0.156079
425	-0.308601	0.128565
426	-0.821356	-0.407655
427	-2.44833	-1.97914
428	-2.02314	-1.60025
429	-0.5384	0.884551
430	-2.29794	-1.86509
431	-0.346481	-0.18043
432	-0.961642	1.10628
433	0.0176733	-2.18458
434	-3.36955	-2.38218
435	-2.19283	-1.7412
436	-1.29113	-0.377075
437	-2.29418	-1.86423
438	-1.57093	-0.688706
439	-1.51856	-1.12708
440	-1.92869	-1.26601
441	-1.12351	-0.843162
442	-2.26226	-1.84128
443	-3.32973	-2.60347
444	-1.47695	-1.10356
445	-0.57612	0.513184
446	-1.78829	-1.26068
447	-1.36805	-1.06467
448	-2.22976	-1.79396
449	-2.29073	-1.87947
450	0.0565438	-0.0526564
451	-2.47032	-1.98464
452	-2.34256	-1.92203
453	-2.00471	-1.5454
454	-3.62242	-2.83986
455	-2.86951	-2.47163
456	-2.68605	-2.16689
457	-0.0546457	-4.13379
458	-2.23186	-1.79854
459	-1.21525	-0.897928
460	-2.05052	-1.68316
461	-1.4012	-1.07022
462	-3.28691	-0.391672
463	-1.5665	-1.14128
464	0.409025	0.724478
465	-2.09898	-1.68874
466	-2.32709	-1.90425
467	-0.994449	1.12897
468	-2.33065	-1.89885
469	-1.50065	-1.0642
470	-2.06852	-1.71578
471	-2.31282	-1.86121
472	-1.49548	-0.299704
473	-1.43701	-1.11177
474	-0.458879	-0.0452962
475	-0.462796	-0.0896361
476	-2.41899	-1.96171
477	-5.46957	-4.20318
478	-2.07496	-1.67558
479	-1.30815	-1.035
480	-4.3158	-3.3109
481	-1.41572	-1.04138
482	-2.7009	-1.89142
483	-1.28389	-0.992371
484	-2.20728	-1.75849
485	-1.39701	-1.13597
486	-2.57459	-2.12381
487	-2.27564	-1.82996
488	-1.88308	-0.290438
489	-2.08846	-1.71295
490	-2.56962	-1.99126
491	-1.41005	-1.10803
492	0.0757193	-0.0631917
493	-1.10821	-0.0364132
494	-1.25765	-1.00906
495	-0.653291	0.961013
496	-0.958523	-1.97029
497	-0.23857	-1.07731
498	-1.60328	-1.20588
499	-0.0743147	-2.79735
500	-3.31804	-2.59935
501	-0.311106	-0.132758
502	-1.42669	-1.09117
503	0.217849	0.960808
504	-2.30138	-1.88443
505	-0.761598	0.236735
506	-0.183478	0.590973
507	-2.39942	-1.96405
508	-3.00138	-2.58581
509	-2.29681	-1.85088
510	-2.51865	-2.03977
511	-0.45581	0.200758
512	-1.36616	-1.05288
513	-2.20112	-1.76182
514	-1.2111	-0.919216
515	-2.24676	-1.80739
516	-5.2105	-0.605283
517	-1.44621	-1.05489
518	-1.41787	-1.12768
519	0.32083	0.415268
520	-2.16988	-1.75245
521	-1.23275	-0.976054
522	-2.21021	-1.7639
523	-2.22775	-1.80937
524	-2.32874	-1.86987
525	-2.995	-2.39005
526	-3.53592	-2.80393
527	-2.12735	-0.213324
528	-1.97585	-1.57809
529	-0.974765	-0.675885
530	-2.72794	-2.21047
531	-1.41859	-1.10376
532	-1.6567	-2.79009
533	-1.19937	-0.973887
534	-1.65765	-1.23237
535	-0.285458	0.81149
536	-0.260868	0.600856
537	-2.31538	-1.84349
538	-1.41478	-1.06434
539	-1.96039	-1.63966
540	-1.44206	-1.92568
541	0.271	0.176221
542	0.0513199	-0.0735055
543	-2.43233	-1.98117
544	-0.498347	-0.313168
545	-2.43699	-1.95835
546	-1.41683	-1.05275
547	-1.32592	-1.08054
548	-2.18017	-1.76883
549	-2.2452	-1.82547
550	-3.25907	-2.56348
551	-0.70849	0.969085
552	-2.32369	-1.97956
553	-0.331096	-0.233065
554	-2.26148	-1.83806
555	-0.576688	0.341739
556	-1.05652	-2.77171
557	-2.87765	-2.40719
558	-0.202405	0.24805
559	-2.29558	-1.88366
560	-1.38356	-1.0294
561	-2.1098	-1.70165
562	-0.859722	0.533585
563	-0.826696	-0.459377
564	-0.328602	-3.41641
565	-2.51922	-2.0815
566	-2.20149	-1.80464
567	-1.18622	0.887778
568	-1.91771	-1.50471
569	-2.7225	-2.15213
570	-2.24856	-1.83143
571	-2.18739	-1.76344
572	-2.28109	-1.84784
573	-2.36973	-2.19184
574	-0.81467	0.537668
575	-1.39241	-1.08568
576	-2.37215	-1.93528
577	-0.652594	-0.213244
578	-1.37757	-1.02862
579	-1.44118	-1.14453
580	-0.986593	-0.841143
581	-2.28354	-1.72744
582	-2.08047	-1.67724
583	-2.26014	-1.85062
584	-2.30854	-3.94508
585	-2.56081	-2.05672
586	-2.82158	-2.1711
587	-3.30009	-2.60798
588	-2.24068	-1.80202
589	-5.74506	-2.01352
590	-2.41078	-1.94747
591	-2.31735	-1.86741
592	-0.65078	0.672737
593	-2.31227	-1.84809
594	-1.96123	-2.65364
595	-2.69659	-2.12875
596	-0.566091	-0.327888
597	0.223247	0.516154
598	-1.29831	-1.01834
599	-0.14399	0.955674
600	-0.0400001	-3.34673
601	-3.19978	-2.52305
602	-2.23253	-1.80541
603	-2.25074	-1.81494
604	-2.02251	-1.59438
605	-0.302898	0.437913
606	-2.12018	-1.72257
607	-5.61473	-4.301
608	-2.29512	-1.89118
609	-2.27745	-1.81553
610	-5.24708	-4.81011
611	0.0240526	-0.0692576
612	-1.52877	-1.17357
613	-3.3081	-2.61941
614	-1.94389	-1.59205
615	-2.25559	-1.8181
616	0.293105	0.779514
617	-2.26596	-1.82343
618	-1.33052	-1.06104
619	-0.117685	0.472522
620	-0.111391	-2.96024
621	-2.21155	-1.77799
622	-2.31719	-1.85535
623	-2.72178	-2.15208
624	-1.31422	-1.06163
625	-1.43888	-1.1009
626	-1.4926	-1.07003
627	-1.56552	-1.31144
628	-2.37162	-1.91074
629	-5.42283	-4.2339
630	-2.23837	-1.82028
631	-0.681837	0.663562
632	-2.24824	-1.82572
633	-2.37969	-1.96254
634	-6.19898	-4.55963
635	-1.36783	-1.01797
636	-2.5053	-1.98866
637	0.511084	0.687048
638	-2.26197	-1.80777
639	-2.09085	-1.67967
640	-1.1451	-1.32313
641	-2.78943	-2.21863
642	-1.53082	-1.4155
643	-0.0468666	0.65352
644	-1.34469	-1.04933
645	-0.487727	0.111691
646	-1.35795	-0.991539
647	-0.461925	-5.39908
648	-0.744416	-0.878264
649	-7.43002	-2.95711
650	0.018993	0.201873
651	-0.238046	-0.319276
652	-2.54209	-2.1021
653	-2.176	-1.75342
654	-2.09811	-1.75069
655	-1.77028	-1.3111
656	-1.51409	-1.05079
657	-2.26207	-1.81684
658	-1.40663	-1.14301
659	-2.30499	-1.84697
660	-2.20385	-1.76988
661	-2.27395	-2.42606
662	-2.18132	-1.77236
663	-1.34039	-3.03289
664	-5.40705	-4.24018
665	-2.00087	-1.63547
666	-0.189755	-2.06938
667	-1.82377	-1.43023
668	-2.26327	-1.85929
669	-1.34345	-1.06182
670	-0.311703	-0.0905317
671	-2.18609	-1.76685
672	-2.24823	-1.78994
673	-2.34581	-1.90044
674	-2.12323	-1.76426
675	-2.51326	-2.03044
676	-1.28129	0.750135
677	-1.16627	-0.823658
678	-2.15013	-1.62258
679	-2.06165	-1.65459
680	-0.256177	-0.00140619
681	-2.19511	-1.76914
682	-0.441027	-3.75886
683	-1.35395	-1.01324
684	-1.24199	-0.897852
685	-1.31397	-1.00514
686	-1.95682	-1.55588
687	0.356323	0.639919
688	-2.92727	-4.01814
689	-1.51996	-0.913857
690	-2.3052	-1.904
691	-1.34415	-0.258307
692	-2.28658	-1.90572
693	-0.208836	0.56273
694	0.0496861	-0.0591189
695	-3.09014	-2.46484
696	-2.30502	-1.88428
697	0.0574866	-0.0661178
698	-1.36379	-1.01043
699	-1.35644	-1.04416
700	-3.66589	-2.89237
701	-1.82189	-1.26647
702	-2.2892	-1.87718
703	-3.35787	-2.66955
704	-2.13713	-1.72099
705	-1.4983	-1.07066
706	-2.83474	-2.30636
707	-2.56963	-2.09868
708	-5.44143	-4.21089
709	-2.2993	-1.88056
710	-1.8265	-1.39404
711	-2.04296	-1.51978
712	-5.52033	-4.24265
713	-2.18218	-1.85899
714	-1.56941	-1.18685
715	-0.955841	0.173157
716	-2.41325	-2.14127
717	-1.5266	-1.1608
718	-2.28218	-1.85902
719	-3.78015	-3.30588
720	-0.109936	0.149863
721	-1.30147	-0.935953
722	-2.44278	-2.32023
723	-2.89219	-2.20513
724	0.0670363	-0.0575703
725	-0.446494	-0.00305325
726	-2.54107	-2.03931
727	-2.10393	-1.69047
728	-0.143725	-1.90038
729	0.0174564	0.21948
730	-1.56736	-1.19518
731	-1.83225	-1.49725
732	-2.28976	-1.86413
733	-1.46094	-1.08923
734	-2.38999	-1.93386
735	-5.46055	-4.15521
736	-5.78563	-4.37837
737	0.403614	0.946808
738	-1.32239	-1.02885
739	-2.23627	-1.802
740	-3.86762	-3.47847
741	-1.92037	-1.17613
742	-1.40195	0.398895
743	-0.636956	-0.221651
744	-0.0576355	0.602793
745	-5.93944	-4.63418
746	-2.10345	-1.69876
747	-1.86152	-1.33976
748	-5.65307	-4.33203
749	-1.41534	-1.06787
750	-2.32125	-1.88041
751	-1.98114	-1.62744
752	-1.18242	-1.46819
753	-2.2323	-1.79754
754	-5.46145	-4.19765
755	-0.552277	-0.308473
756	-3.52533	-2.78475
757	-2.37854	-1.97028
758	0.163001	0.32298
759	-2.21138	-1.79692
760	-0.503504	-4.33406
761	-2.09281	-1.6689
762	-2.32795	-1.90236
763	-0.312653	0.150898
764	-2.17749	-1.74879
765	-0.202629	-1.41874
766	-2.34038	-1.91
767	-2.30328	-1.85504
768	-2.11685	-1.712
769	-2.66271	-2.13844
770	-2.30641	-1.89106
771	-4.00204	-4.99021
772	-2.3555	-1.94548
773	-2.31638	-1.87574
774	-0.699613	-0.22586
775	-1.51674	-1.14647
776	-1.02107	-4.33759
777	-2.41174	-1.9495
778	-2.17192	-1.75258
779	-1.91224	-1.47828
780	-2.21853	-1.76263
781	-5.44924	-4.25087
782	-2.22101	-1.82789
783	-2.46112	-1.99193
784	-1.42072	-1.07334
785	-0.468926	2.09004
786	-0.800351	-0.189636
787	-0.745785	-1.79664
788	-2.68555	-2.17937
789	-2.30707	-1.90507
790	-0.765654	0.950883
791	-2.23753	-1.81878
792	0.098143	0.406125
793	-1.47088	-1.07923
794	-1.38067	-1.05287
795	-0.789209	0.648621
796	0.0355439	1.23325
797	0.0411147	-0.0431678
798	-2.21288	-1.76551
799	-2.66198	-2.13121
800	-4.81946	-3.77837
801	0.41968	0.692015
802	-2.23563	-1.80124
803	-2.48404	-2.02988
804	-1.86332	-0.330729
805	-1.32603	-1.19029
806	-2.14308	-1.711
807	-0.280703	-0.16839
808	-0.198794	0.134843
809	-2.29803	-1.91211
810	-5.30717	-4.09073
811	-2.18789	-1.76085
812	-2.63605	-2.03532
813	-2.18473	-1.81211
814	-0.376401	-4.95194
815	-2.10844	-1.69211
816	-2.21675	-1.7801
817	-1.5199	-1.20034
818	-2.19656	-1.79105
819	-0.256286	-0.468751
820	-2.77371	-2.23325
821	-1.41151	-1.06929
822	-2.40032	-1.94264
823	-0.844365	-0.061446
824	-2.19941	-1.78528
825	-2.49437	-1.99836
826	-3.70601	-3.13451
827	-2.77356	-2.24885
828	-4.58115	-3.60426
829	-1.40283	-1.25415
830	-2.32386	-1.80022
831	-1.64225	-1.15039
832	-1.65719	-1.20843
833	-2.35872	-1.90839
834	-1.19083	-0.893619
835	0.148327	0.368137
836	-4.92665	-6.63041
837	-1.59026	-1.01529
838	-2.19339	-1.76428
839	-2.56626	-2.04202
840	-1.34903	-1.11474
841	-0.321876	0.0556695
842	-2.3836	-1.95892
843	-5.43917	-4.1941
844	-0.0208604	0.00765469
845	0.0771285	0.35584
846	-0.267436	-2.59833
847	-0.327746	-0.258228
848	-1.14866	-0.116957
849	0.176352	0.317635
850	-1.58649	-1.12852
851	-2.77486	-2.23147
852	-2.26314	-1.82934
853	-2.45603	-1.99708
854	0.515947	0.436946
855	-2.51991	-2.04955
856	-5.21141	-4.02966
857	-2.23103	-1.82668
858	-0.738372	0.644275
859	-0.915434	-0.351369
860	-6.74435	-4.41913
861	-3.13048	-2.54046
862	-0.067144	-2.07104
863	-2.18074	-1.75658
864	-0.511028	-2.13997
865	-0.912213	-2.45268
866	-1.09692	-0.109347
867	-0.369636	-0.0410401
868	-0.584487	-0.258829
869	-2.06949	-1.6339
870	-2.20057	-1.78942
871	-0.786902	0.628234
872	-2.47353	-1.97495
873	0.0593195	-0.0790959
874	-2.14382	-1.74078
875	-1.99552	-1.54899
876	-1.82244	-1.26893
877	-2.5084	-2.03402
878	-3.17953	-2.47567
879	-1.47038	-0.963135
880	-2.34737	-1.9227
881	-0.691692	-0.302048
882	-1.59289	-0.228403
883	-2.33769	-1.91085
884	-2.33384	-1.93181
885	-2.21379	-1.78668
886	-2.21518	-1.84555
887	-1.23601	-0.918728
888	-2.49126	-2.01997
889	-1.57743	-1.0236
890	0.0296636	-0.0639008
891	-1.2238	-0.924703
892	-2.935	-2.2957
893	-0.512999	-0.299852
894	-0.348545	0.762398
895	-2.60722	-2.08885
896	-2.35881	-1.92311
897	-2.21702	-1.78634
898	-2.43956	-1.9676
899	-1.07722	-1.00368
900	-1.64091	-1.21742
901	-2.09058	-1.6899
902	-1.3654	-1.08081
903	-0.123811	0.579598
904	0.0305748	-0.0509984
905	-2.26952	-1.82974
906	-2.68613	-2.15576
907	-0.40016	0.54324
908	-2.88432	-2.29134
909	-2.23734	-1.79957
910	-0.0477501	-0.0429454
911	-0.101486	-0.00933154
912	-2.05848	-1.69179
913	-0.398862	-2.37905
914	-1.38824	-1.03231
915	-3.63636	-2.849
916	-1.43733	-1.13878
917	-2.44815	-1.98623
918	-1.86468	-0.368638
919	-0.902416	-0.21942
920	-1.97714	-2.25291
921	-2.26341	-1.79519
922	-0.661953	-4.00347
923	-1.90163	-1.49683
924	-0.436981	-0.336027
925	-2.56089	-2.16286
926	0.523525	0.5615
927	-2.19402	-1.74841
928	-2.4442	-1.9801
929	-2.296	-1.85376
930	-2.28195	-1.84309
931	0.237351	0.202073
932	-1.11314	0.134818
933	-1.90556	-1.46725
934	-2.23913	-1.82126
935	-2.39648	-1.90661
936	0.0463326	-0.061292
937	-0.076181	-0.270777
938	-0.159986	-4.0659
939	-2.15314	-1.73265
940	-0.817295	0.897022
941	-1.11282	-0.534308
942	-0.535383	0.696013
943	-1.3942	-1.08603
944	-2.34543	-1.87703
945	-2.33808	-1.90262
946	-0.32083	-1.96069
947	-0.346492	-2.96734
948	-2.18956	-1.76957
949	-1.19439	-0.775475
950	-0.215098	-1.57641
951	-0.198195	-2.08807
952	-2.32988	-1.86998
953	-1.65154	-0.748691
954	0.0469101	-0.0606008
955	-1.37966	-0.918439
956	-2.29323	-1.90272
957	-2.20488	-1.77765
958	-2.7598	-2.21188
959	-1.4172	-1.04937
960	-2.00288	-1.60983
961	-4.86165	-3.76722
962	-1.52497	-1.14438
963	-1.49743	-1.12621
964	-2.28197	-1.85042
965	-1.98548	-1.46424
966	-1.47844	-1.1462
967	-2.42119	-1.9368
968	-2.33126	-1.88409
969	-0.946708	0.278418
970	-5.3894	-4.15688
971	0.0327034	-0.068641
972	-0.831636	0.310579
973	0.0605143	-0.0557027
974	-2.31378	-1.88091
975	-0.165789	0.379366
976	-2.45699	-1.96298
977	-0.717525	-6.33454
978	-1.18057	-0.825592
979	-0.469987	-0.787121
980	-2.36245	-1.92651
981	-1.30085	-0.957269
982	-0.340781	-0.0927061
983	-1.06515	0.57771
984	-0.25778	-0.0545112
985	-0.917754	-0.161061
986	-2.43871	-1.81361
987	-1.78527	-1.27962
988	-0.729153	-0.543503
989	-0.336504	0.833022
990	-0.580402	-0.457237
991	-0.620689	0.685878
992	-0.286801	-0.0608323
993	-2.25545	-1.8111
994	-4.50668	-3.48145
995	-2.39001	-1.90401
996	-2.30529	-1.87153
997	-1.5969	-1.19144
998	-0.783957	-0.416444
999	-1.52692	-1.13206
1000	-2.32961	-1.92532
1001	-2.95374	-2.34178
1002	-2.16877	-1.80355
1003	0.265383	0.491847
1004	-3.2267	-2.55141
1005	-1.4123	-1.05104
1006	-1.34939	-1.16512
1007	-0.475046	-2.9833
1008	-4.57472	-3.56705
1009	-2.2857	-1.8508
1010	-2.2824	-1.84975
1011	-1.08096	-0.979293
1012	-2.54536	-1.97994
1013	-0.695723	-3.84659
1014	-2.19475	-1.76021
1015	0.290435	0.943838
1016	-0.300746	-0.158903
1017	-1.47887	-1.11959
1018	-0.914593	-0.0193349
1019	-0.648601	-0.836119
1020	-0.0637464	-3.12146
1021	-2.12463	-1.70469
1022	0.0197353	-0.0639331
1023	-1.90198	-3.17409
1024	-2.16807	-1.74736
1025	-2.14783	-1.69373
1026	-1.47659	-1.06022
1027	-1.9583	-1.57867
1028	-1.7146	-0.341826
1029	-2.58207	-2.06603
1030	-0.410711	-4.89728
1031	-2.40121	-1.93696
1032	-0.838536	1.17998
1033	-1.48263	-1.11549
1034	-2.24014	-1.77288
1035	-1.33491	-0.196845
1036	-4.32107	-3.35259
1037	-2.77408	-2.27774
1038	-2.84128	-2.25136
1039	-2.27378	-1.85411
1040	-1.41236	-0.911338
1041	-2.07336	-1.66409
1042	-2.81673	-2.30598
1043	-0.452306	-0.289039
1044	-1.39812	-1.05544
1045	0.354151	0.471919
1046	0.0410389	-2.73859
1047	-2.1424	-1.74286
1048	-0.740283	-0.0912308
1049	-2.38922	-1.9331
1050	-1.43705	-1.33299
1051	-0.0688963	-4.4787
1052	-2.31128	-1.89598
1053	-2.08349	-1.52711
1054	-0.782437	-0.315268
1055	-2.75682	-2.1664
1056	-1.21738	-0.893813
1057	-2.37004	-1.90472
1058	-1.43623	-1.08808
1059	-1.42993	-0.977935
1060	-0.979917	-0.577198
1061	-2.2225	-1.7874
1062	-2.21182	-1.81789
1063	-2.14766	-1.72713
1064	-2.28266	-1.85958
1065	-5.46481	-4.25045
1066	-2.14504	-1.75001
1067	-2.16259	-1.74526
1068	-0.688556	-0.527876
1069	-1.3566	-1.031
1070	-2.20212	-1.76939
1071	-0.858247	-0.0430038
1072	-2.08932	-1.68731
1073	-0.150993	0.569771
1074	-2.18545	-1.79675
1075	-0.0951605	-2.91155
1076	-0.120257	0.03126
1077	-2.18568	-1.75846
1078	-2.49361	-2.02132
1079	-2.01868	-1.70796
1080	-2.74922	-2.66431
1081	-3.37656	-1.43715
1082	-1.54351	-1.12407
1083	-2.24799	-1.8278
1084	-0.481702	-0.260413
1085	-1.17329	-0.768381
1086	-0.926723	-0.4901
1087	-3.96362	-3.09579
1088	-1.44673	-1.04101
1089	-2.21022	-1.77578
1090	-2.16522	-1.7119
1091	-3.24853	-2.54923
1092	-2.17325	-1.74641
1093	-2.21888	-1.86431
1094	-2.12349	-1.72366
1095	-0.888532	-0.197608
1096	-2.70363	-1.95505
1097	-1.50746	1.72669
1098	-1.38397	-0.66438
1099	0.157191	0.354297
1100	-2.20315	-1.75614
1101	-2.46549	-1.89629
1102	-2.19499	-1.75848
1103	-2.17142	-1.78014
1104	-0.427388	0.175494
1105	-2.03977	-1.27868
1106	-0.708608	0.790278
1107	-3.15864	-2.99018
1108	-3.62887	-2.7967
1109	-2.3406	-1.91507
1110	-2.69064	-0.411976
1111	-2.59163	-2.07679
1112	-2.16861	-1.74413
1113	-2.24123	-1.84855
1114	-2.32199	-1.88892
1115	-2.11766	-1.68137
1116	-3.70219	-2.92278
1117	-0.665808	0.405046
1118	-0.524449	-3.42502
1119	-1.95709	-1.5614
1120	-2.11281	-1.70798
1121	-1.99358	-1.4244
1122	-2.42409	-1.94013
1123	-2.22204	-1.80341
1124	-2.36529	-1.91015
1125	-1.16918	-0.839911
1126	-1.76281	-0.917779
1127	-0.235239	0.452401
1128	-0.200918	0.177554
1129	0.174239	0.97891
1130	-0.236339	0.0374433
1131	-0.609021	-2.56026
1132	-2.24379	-1.82266
1133	-1.45033	-1.10138

## Sheet: KUL_female_umap_model
	V1	V2
1	-0.185429	0.802455
2	0.377252	0.499887
3	-0.306463	0.28333
4	0.715504	0.419767
5	-0.238994	0.767119
6	-0.640793	0.46421
7	0.645681	0.350397
8	0.919246	0.278862
9	0.244043	0.203128
10	-0.15108	-2.64661
11	0.579002	-0.298934
12	-0.696942	0.24849
13	0.563823	0.652091
14	-0.299866	-0.166126
15	0.759609	-0.158302
16	0.769429	0.87058
17	1.96886	0.394285
18	-0.340384	0.0257341
19	2.06066	0.326295
20	-0.498005	-0.402959
21	0.338054	-1.6149
22	-0.190665	0.081629
23	-0.42403	-0.298818
24	-0.36165	0.600589
25	0.805769	0.483854
26	-0.243488	0.0842078
27	-0.647083	0.333161
28	0.0926338	-1.1061
29	-0.200891	-1.18339
30	-0.277925	-0.18846
31	-0.815363	0.532484
32	-0.17581	-1.46092
33	0.657194	0.47203
34	0.333495	0.453044
35	-0.176079	0.519262
36	-0.812021	0.478765
37	0.526567	0.521973
38	-0.964754	0.164861
39	1.5012	0.264435
40	-0.100421	0.586987
41	-0.696432	0.463317
42	0.937152	-0.297448
43	1.03947	-0.479575
44	0.832798	-0.321623
45	-0.298243	-0.630276
46	-0.0695474	0.237483
47	-0.38186	0.706009
48	0.0427183	0.0513879
49	0.888757	-0.189405
50	-1.14242	-0.243233
51	-0.150227	0.462473
52	-0.171905	-0.0252584
53	0.176122	-0.522248
54	-0.0699108	-0.0195288
55	-0.585006	0.0697507
56	0.0822682	0.641741
57	-0.371114	0.212024
58	0.499443	0.406959
59	0.704223	0.0380482
60	-0.699782	0.494825
61	-0.00123277	0.248667
62	-0.497111	-0.284039
63	-0.550161	0.204103
64	-0.674627	-0.0911409
65	0.493254	0.926672
66	-0.483518	0.279865
67	-0.655545	0.358914
68	-0.124647	-0.159973
69	0.547147	0.22969
70	-0.343931	0.774766
71	0.444822	0.567884
72	-0.387034	0.478077
73	-0.712288	0.0470416
74	0.0397094	0.41704
75	-0.449854	0.622153
76	-0.091075	-0.44114
77	0.483274	0.0081669
78	0.896177	-0.495519
79	-0.138885	0.259372
80	0.907539	-0.104776
81	0.465521	0.243061
82	-0.395018	0.870667
83	-0.126041	0.115291
84	0.14648	0.685583
85	-0.0436291	-0.405302
86	-0.0359986	-0.531299
87	0.116426	-0.045081
88	-0.212783	-1.10041
89	0.38545	0.407524
90	-0.679484	0.357006
91	0.0755795	-0.258912
92	-0.108302	0.29195
93	-0.192288	0.754665
94	0.884149	0.31988
95	1.52159	0.518633
96	2.29773	0.380502
97	-0.490309	0.415963
98	-0.603362	0.117769
99	-0.147186	0.0946197
100	-1.60007	-1.29949
101	-0.150429	-0.123892
102	-0.112031	0.373364
103	0.159692	0.048665
104	-0.479048	-0.428609
105	0.175787	0.0275874
106	0.0253231	0.43869
107	0.198958	-1.92152
108	0.4914	0.0820991
109	-0.346234	-0.378602
110	-0.692284	-0.0395125
111	-0.0548691	1.09669
112	-0.00870136	0.510071
113	2.06301	-0.151221
114	0.301179	0.584391
115	1.08796	0.533046
116	0.0740881	-0.913535
117	-0.236437	0.488122
118	-0.606393	0.181034
119	0.609051	1.0032
120	-0.497839	-0.0389335
121	-0.254618	-0.325898
122	1.43265	0.243129
123	1.08337	0.859836
124	0.207723	-0.145055
125	0.220262	0.596269
126	-0.494549	0.0376804
127	0.148944	0.448289
128	0.0360585	-0.327472
129	1.5146	0.193706
130	-0.679549	0.193425
131	-0.352577	0.750193
132	-0.28681	-0.228846
133	0.0367795	0.79918
134	0.360881	0.168653
135	-0.123701	1.01157
136	0.127334	1.09583
137	-0.00131491	0.161927
138	-0.52455	0.557888
139	-0.633748	-0.195582
140	0.0824059	0.0475153
141	0.0413412	-0.0720229
142	0.439726	0.403362
143	0.663485	0.185447
144	0.927293	0.351294
145	-0.63226	0.337657
146	-0.22843	-0.401263
147	-0.143767	0.377215
148	-0.925595	0.476849
149	-0.161748	-0.409499
150	-0.279597	-0.546331
151	0.112694	0.768012
152	0.541939	0.65742
153	-0.293153	-0.610772
154	-0.548933	-0.321218
155	0.384924	0.402322
156	-0.788208	0.223304
157	-0.599361	0.455725
158	0.230533	-0.112454
159	0.0633534	1.00146
160	-0.687373	0.659335
161	0.416279	0.357518
162	0.0843501	0.250057
163	1.48184	-0.53022
164	0.0119942	0.33099
165	-0.019593	0.297282
166	0.698875	-0.166235
167	1.83721	0.325523
168	-0.655677	0.710205
169	0.195067	-0.0954426
170	-0.652962	0.0288269
171	-0.400963	-0.155578
172	-0.238865	0.219248
173	0.494108	-0.299084
174	0.202025	-1.55201
175	-0.273283	0.585152
176	1.32966	-0.559889
177	-0.605388	-0.426295
178	1.03207	-0.175824
179	-0.60603	0.193088
180	-0.721882	-0.421059
181	-0.733682	0.0846839
182	-0.624894	0.492248
183	0.834015	0.577098
184	0.474472	0.555758
185	1.59299	0.403756
186	-0.77274	0.450391
187	0.209359	0.486163
188	0.133368	-0.183415
189	0.325723	-0.152912
190	-0.0100791	0.420038
191	0.0600538	-0.130832
192	0.120464	0.863814
193	-0.589914	0.693124
194	-0.0132083	-1.11025
195	-0.736604	-0.0939435
196	-0.588258	0.0880852
197	0.0863998	0.44457
198	-0.576169	-0.134905
199	0.248883	0.304493
200	-0.172356	0.545429
201	-0.503239	0.103314
202	0.00281307	0.202138
203	-0.244417	-0.472928
204	-0.761535	0.110559
205	0.362768	0.980201
206	0.0368001	0.61264
207	-0.0972334	-0.171685
208	-0.195895	0.195189
209	1.45119	0.203716
210	0.0668339	0.562972
211	-0.0376866	-1.75345
212	-2.30174	-1.9244
213	-0.0898695	-0.50445
214	-0.320362	0.963062
215	2.09631	-0.256283
216	-0.592689	0.355795
217	0.200298	0.171458
218	1.43476	0.166897
219	-0.0804909	0.668558
220	0.109912	0.158241
221	0.625113	0.327171
222	-0.399211	0.518657
223	0.105105	-0.216005
224	-0.533483	-0.463698
225	-0.152463	-0.334108
226	0.0290057	0.181971
227	1.83319	-0.199223
228	-0.024419	-0.383194
229	0.184192	0.420982
230	-0.127072	-0.526185
231	-0.570662	0.144422
232	0.190606	0.847024
233	0.388914	-0.145459
234	0.228237	0.529318
235	1.68858	0.248801
236	-0.446242	-0.00639201
237	-0.795285	0.369218
238	-0.465536	0.611144
239	-0.529559	0.174871
240	0.293082	0.942714
241	-1.19621	-1.11643
242	-0.0135485	0.615358
243	0.361726	0.813501
244	-0.0529752	0.873946
245	-0.436084	-0.102014
246	0.290181	0.860492
247	0.804947	-0.531543
248	1.77729	0.433276
249	-0.10959	-0.0275227
250	0.442427	0.185799
251	0.381629	0.872156
252	-0.263527	-1.27887
253	-0.196744	-0.210739
254	-0.464754	0.236356
255	0.266093	-0.133696
256	1.44783	0.430867
257	0.222477	-0.0962848
258	0.266436	-0.392168
259	0.00551674	-0.0170951
260	-0.239469	-1.25799
261	0.211084	0.755027
262	0.291769	0.61683
263	-0.467428	0.383506
264	-2.39091	-0.361643
265	-0.35221	-2.09975
266	0.272817	0.957516
267	0.266545	0.325061
268	-0.292783	-0.294642
269	0.40005	-1.39536
270	0.242696	0.718374
271	0.20235	-1.64089
272	2.13256	0.335999
273	0.819866	0.13479
274	0.237182	-0.243118
275	1.16909	0.12844
276	0.687171	0.276427
277	-0.438551	-0.277848
278	0.174472	-1.05377
279	0.10946	0.768745
280	-2.18114	-1.78585
281	-0.56362	0.33295
282	0.507677	0.625825
283	0.122422	0.120466
284	0.201034	0.751863
285	-0.461033	-0.168013
286	0.0813837	-2.49372
287	-0.604353	-0.219675
288	0.277097	0.617345
289	-0.23708	0.85447
290	-0.471927	-0.155649
291	0.426489	-0.635896
292	-0.115476	-0.377525
293	-0.306114	0.146373
294	-0.546975	0.653456
295	0.585373	-0.772064
296	-0.419697	0.0116257
297	1.43102	0.250311
298	0.155032	-0.310991
299	-0.191859	-0.068754
300	-0.094379	0.275948
301	0.414038	-0.0755462
302	1.28326	0.0466363
303	0.183733	-0.0145081
304	0.367389	0.458347
305	-0.279814	-1.23123
306	-1.4936	-1.34634
307	-0.681748	0.103645
308	-0.153113	-0.0264747
309	0.214343	0.668667
310	0.701112	0.286482
311	0.0677912	0.902987
312	-0.372098	-0.22925
313	0.313319	0.673185
314	0.425881	0.216762
315	-0.0485474	-0.217735
316	-0.377778	0.436623
317	0.656684	0.070638
318	-0.17299	0.576894
319	0.17293	1.04546
320	-0.233461	-0.436371
321	-0.196405	-0.362043
322	0.154176	1.1979
323	0.224914	0.314947
324	-0.305616	-0.228583
325	-0.177631	-0.562266
326	-0.0101756	0.00759946
327	-0.473181	-0.10418
328	-0.045939	0.0277978
329	-0.200392	-0.246764
330	1.17339	-0.890354
331	-1.0702	-0.287426
332	0.470202	-0.100194
333	-0.366992	-1.55388
334	-0.50052	-0.00866617
335	0.944417	-0.548139
336	-0.136218	0.581916
337	-2.12133	-2.08957
338	-0.152282	0.540152
339	0.787932	-0.461199
340	0.434178	-0.375304
341	0.625857	0.388404
342	0.766896	0.888058
343	-0.113211	-0.47225
344	-0.27092	-0.141505
345	-1.19683	-0.25568
346	-0.17275	-0.262849
347	0.100232	-0.561945
348	-0.261281	-0.310253
349	1.04972	-1.36661
350	0.0641347	0.257673
351	0.596695	0.326845
352	0.161961	-1.47382
353	0.496046	0.246268
354	-0.72383	0.435111
355	2.07986	0.278299
356	0.391621	-0.629221
357	-0.184043	0.451634
358	-0.419737	-0.169206
359	-0.319473	-0.145945
360	0.0603691	0.397621
361	-0.628859	0.210387
362	-0.0895096	-0.650256
363	-0.668666	-0.173241
364	1.45683	0.155746
365	-0.119911	-1.41745
366	-0.717578	-0.225717
367	1.45569	0.317985
368	0.120917	-0.259126
369	-0.0591992	1.27173
370	-0.817725	0.00810384
371	0.0341974	0.940209
372	0.267154	0.0507106
373	0.868177	-0.0438244
374	-4.0267	-2.93815
375	-0.377885	0.262508
376	0.134814	0.236824
377	-1.2995	-0.946022
378	0.712865	0.904795
379	1.6347	-0.223516
380	-0.131856	0.481201
381	0.200799	-1.69935
382	0.942254	0.0353101
383	-0.675788	-0.140085
384	0.962147	-0.218327
385	1.44356	0.364305
386	-0.133435	-1.91327
387	0.962903	-0.0630576
388	0.0859872	0.650744
389	1.68558	0.254982
390	1.44323	-0.0809874
391	-0.753244	0.202661
392	-0.734739	0.798973
393	-0.942488	0.0995536
394	0.438341	0.0670994
395	0.112532	-0.172775
396	-0.0963567	0.155287
397	-0.612032	-0.257334
398	-0.484488	-0.122439
399	0.0713434	-1.65645
400	0.00711378	-1.68895
401	-0.28865	0.820989
402	-0.0722888	0.611918
403	-0.734254	0.455424
404	0.873811	-0.400603
405	-0.561264	0.663901
406	1.50918	0.246696
407	0.0265373	-0.0435641
408	-2.12807	-0.33387
409	0.150049	0.778252
410	-0.401888	-1.1256
411	-0.18116	0.862523
412	-0.231451	-0.241895
413	-0.102771	-0.195758
414	-0.310834	-1.61342
415	0.632372	0.99282
416	-0.145645	-1.33559
417	-0.355827	0.282015
418	-0.30131	0.811935
419	0.043087	-2.35216
420	-0.415887	-0.476787
421	0.393483	-0.285071
422	1.4636	0.246186
423	-0.648761	1.02661
424	1.48974	0.140612
425	0.444865	0.168384
426	-0.821027	0.125833
427	0.253787	0.229327
428	0.437468	0.0895101
429	1.23358	-0.817111
430	-0.0547724	-2.17376
431	0.354112	0.317913
432	1.26306	-0.0934016
433	-0.314223	0.212514
434	-0.125266	0.620144
435	-0.383326	0.0171675
436	0.11994	0.502492
437	0.0439478	-0.492492
438	0.609221	-0.703665
439	-0.0976998	0.73122
440	0.0496266	0.151385
441	-0.801115	-0.386888
442	0.379159	-0.410315
443	0.459266	0.768048
444	0.263698	0.426306
445	-0.335273	-0.463673
446	-0.403668	0.332439
447	-0.672833	0.473612
448	-0.169954	0.302534
449	-0.832799	0.233205
450	0.0708247	0.973933
451	1.27701	0.0636081
452	-0.56815	0.0175767
453	0.503407	-0.427188
454	-0.402571	0.042789
455	-0.110788	-0.29952
456	-0.0210622	0.572482
457	0.157336	0.40485
458	-0.415517	-0.290243
459	-0.0704532	-0.427348
460	-0.404752	0.256043
461	0.215128	-1.19311
462	-0.429208	0.291465
463	0.123373	-1.49116
464	0.555176	0.626196
465	0.134245	-0.0801459
466	-0.286332	-0.464784
467	0.706141	0.272009
468	-0.199431	-0.562571
469	0.406386	-0.357084
470	-0.332259	0.549486
471	0.601066	0.233399
472	0.1784	0.104097
473	0.295214	0.659598
474	-0.148441	0.131489
475	-0.407772	0.566858
476	-0.068265	0.0215638
477	1.32662	0.539064
478	-0.24391	0.655631
479	-0.466624	-0.241913
480	-0.302045	0.194221
481	-0.175729	-1.25521
482	0.249205	0.396458
483	-0.0216651	-2.61314
484	-0.321601	-0.442633
485	-0.911729	0.295898
486	0.454949	-0.4972
487	-0.278279	-0.206866
488	-0.271162	1.13741
489	-0.736143	0.246973
490	0.764738	0.106956
491	0.433318	-0.167685
492	0.0411607	0.947811
493	-0.542528	-0.254241
494	0.222756	0.510448
495	0.0897364	0.91345
496	-0.110602	-1.1686
497	-0.0812064	0.474591
498	0.276191	0.954804
499	-0.226107	0.213876
500	-0.206658	0.239974
501	-0.0250193	-0.424093
502	0.670611	-0.973976
503	-0.213301	0.00360845
504	0.17274	1.00651
505	-0.341177	-0.322619
506	-0.190497	-0.190226
507	0.329997	0.67113
508	0.0514587	0.320079
509	0.284731	-1.60726
510	-0.674287	0.508002
511	-0.221361	0.852527
512	-0.362573	-0.179508
513	0.691065	-0.0722075
514	-0.183155	0.714627
515	0.307883	0.191428
516	-1.47049	-0.183771
517	-0.586364	0.641125
518	0.659447	0.339831
519	-0.159366	-1.85673
520	-0.652792	0.476797
521	-0.0686671	-0.403426
522	-0.10644	-1.31881
523	0.122886	-0.284779
524	0.0863996	0.202525
525	-1.17587	-0.172906
526	-0.586307	0.286401
527	0.507875	-0.239056
528	0.491969	-0.53094
529	-0.550623	-0.344193
530	0.536268	0.605707
531	0.110815	-1.74093
532	-0.507317	0.0376714
533	0.424451	-0.56902
534	-0.467287	-0.284285
535	0.108859	0.816563
536	-0.0314321	0.342649
537	0.683883	0.0772125
538	0.424931	-0.351149
539	0.00287959	0.366953
540	-0.596878	-0.22116
541	0.0371878	0.982392
542	-0.781881	0.888348
543	0.0103964	-2.22195
544	0.166485	0.344697
545	0.942973	0.545823
546	-0.959723	-0.650784
547	0.118935	0.116126
548	-0.292083	-0.466509
549	0.818906	0.434066
550	-0.317059	0.504979
551	-0.770965	0.441566
552	-0.363718	-0.00332422
553	-0.303501	0.773224
554	-0.858764	-0.680736
555	-0.250384	0.294141
556	0.655525	-0.330358
557	-0.577849	0.306209
558	-0.500161	0.368834
559	-0.241876	-1.1974
560	-1.0191	-0.288932
561	-0.690665	-0.173619
562	0.0118904	0.32342
563	0.0611672	0.218822
564	0.318597	0.694609
565	-0.150252	0.364738
566	-0.464749	0.0597615
567	0.575493	0.503363
568	-0.28806	0.909105
569	-0.432008	-0.338843
570	1.47125	-1.04829
571	0.0395646	-1.66174
572	0.225982	0.861697
573	0.756216	-0.0108852
574	-0.669902	-0.314233
575	-0.128207	0.202472
576	0.133396	0.775214
577	-0.202187	-0.738855
578	-0.0733073	-0.12694
579	0.224379	1.13602
580	-0.620979	0.672359
581	0.228096	-0.0349068
582	0.397942	0.558992
583	-0.038585	-0.610865
584	0.451619	0.841504
585	0.815845	0.116923
586	-0.245804	-1.25021
587	0.397363	0.873945
588	0.948507	-0.270394
589	-0.0232177	-0.233656
590	0.490333	0.258368
591	-0.806581	0.0840246
592	-2.3207	-1.87922
593	0.113531	0.364731
594	-0.393837	-0.348819
595	-0.00891796	-0.277395
596	-0.783841	0.526489
597	0.23291	-0.193215
598	-0.556438	-0.163891
599	-0.588531	-0.384385
600	0.30744	1.17752
601	0.454809	0.0952405
602	0.694023	0.435329
603	-0.653141	0.257046
604	-0.106311	-0.264628
605	0.434019	-0.110129
606	-0.0245327	-0.636781
607	-0.117028	-1.57389
608	-0.740326	-0.0523264
609	1.45129	0.250774
610	0.232874	-0.14706
611	-0.0530904	0.830851
612	-0.423037	0.155666
613	-0.024393	0.245478
614	-1.26755	-0.215168
615	-0.156214	-1.40959
616	-0.472074	0.237669
617	-0.349567	0.0148322
618	0.59119	-0.695792
619	-0.205181	-0.268894
620	-0.819625	-0.130777
621	0.0761048	0.542473
622	-0.51162	-0.115615
623	-0.845586	0.467327
624	-0.504843	0.304591
625	-0.120757	0.978732
626	-0.719115	0.023259
627	0.970314	0.0378419
628	1.44056	-0.313861
629	-0.13419	-0.209668
630	0.598697	0.36315
631	-0.00280658	-1.2685
632	-0.177056	0.106585
633	-0.212036	-0.224201
634	0.992665	0.371467
635	-0.497559	0.436135
636	0.724007	0.743265
637	0.706887	-0.462401
638	0.134868	-0.225135
639	0.259095	0.877181
640	-0.361831	-0.947743
641	-0.0712036	0.83766
642	0.364865	0.520289
643	-0.606636	-0.385854
644	-0.342906	-0.461463
645	0.703575	-0.634529
646	-0.477125	0.0545195
647	1.44878	0.212284
648	1.46188	0.294956
649	0.164569	-0.210204
650	0.47422	-1.14357
651	-0.0400449	0.922395
652	-0.452619	0.44436
653	1.03589	-0.258184
654	-0.315677	0.0128053
655	-0.103552	-2.4949
656	0.383081	0.988814
657	-0.107822	0.0672978
658	-0.151049	0.535078
659	0.684694	-0.455135
660	0.266464	-1.43181
661	0.362171	0.674643
662	0.417056	0.379766
663	0.0699087	1.15453
664	0.0666674	0.2131
665	-0.669868	0.0152709
666	-0.670521	0.558759
667	0.152296	-0.199594
668	-0.598207	0.0268096
669	0.0851675	0.914497
670	0.150178	-1.4009
671	0.155917	-0.315797
672	-0.237291	0.750055
673	0.337604	0.26072
674	-0.433282	-0.308776
675	-0.567112	0.275549
676	-0.233739	0.852838
677	-0.168062	0.603465
678	-0.128177	-1.16734
679	-0.829559	0.285662
680	-0.454238	0.720346
681	-0.231152	0.297972
682	-0.336381	0.00510417
683	0.200881	-0.717246
684	-0.78247	0.233759
685	-0.511188	0.711693
686	-0.235387	0.811999
687	0.369526	1.00741
688	-0.600811	-0.705641
689	0.468489	1.10388
690	-0.727852	-0.0332568
691	-0.0124262	0.475095
692	-0.572823	-0.127962
693	0.556995	0.255438
694	-0.26932	-0.0881
695	0.0876583	0.296999
696	1.39904	0.42141
697	-0.13552	-0.580171
698	0.522033	0.16815
699	-0.0890172	-1.53441
700	1.09455	0.0102104
701	-0.114082	-0.343355
702	-0.0114973	-1.48475
703	0.090646	0.0377179
704	-0.61433	0.578277
705	-0.360778	-0.142729
706	-0.160937	-0.0300326
707	-0.381822	0.827481
708	-0.0591641	0.0227238
709	0.54342	1.16833
710	-0.594553	0.707424
711	-0.610153	-0.714713
712	-0.701525	0.439843
713	-0.390874	0.507845
714	-0.468111	-0.513356
715	-0.16563	0.755237
716	-0.0335361	-0.364788
717	0.00576529	-1.64089
718	-0.0120275	0.13301
719	-0.0451653	-0.551207
720	-0.444581	0.0360674
721	0.0696627	-0.177334
722	-0.776604	-0.15188
723	-0.412596	-0.180668
724	-0.242556	0.451711
725	0.521188	0.246465
726	-0.802418	0.51237
727	0.424311	0.155594
728	0.695304	0.498421
729	0.3309	0.11416
730	1.35395	0.421645
731	-0.462002	0.881235
732	0.0183407	0.530783
733	-0.71291	0.400185
734	0.611439	0.912778
735	-0.599089	0.485824
736	-0.0980703	0.476891
737	0.0951599	0.163109
738	-0.464345	0.24756
739	-0.480844	0.385805
740	0.585233	-0.0274458
741	-0.467679	0.487669
742	0.77027	0.807389
743	0.685257	-0.306041
744	-0.0928392	0.651764
745	-0.635326	0.26813
746	0.847449	0.298874
747	-0.708902	0.515381
748	-0.273032	-0.703675
749	-0.507147	-0.448697
750	-0.669284	0.273471
751	0.287248	-0.462366
752	-0.321932	0.259422
753	-0.350965	0.737124
754	-0.0847733	0.285902
755	0.103475	0.277093
756	0.746355	-0.310532
757	1.54955	0.21197
758	-0.139578	-0.0569134
759	-0.815517	0.128177
760	0.262664	0.664575
761	-0.0126878	-2.55727
762	0.0218659	0.689085
763	-0.137657	0.412946
764	-0.600017	0.659761
765	0.248263	0.31193
766	-0.324042	0.590489
767	0.0853064	-0.285761
768	-0.166017	-0.41788
769	0.299911	0.690732
770	-1.6088	-0.932912
771	0.277054	0.440636
772	0.313417	0.924371
773	0.475967	0.164902
774	0.499222	0.259374
775	0.322109	0.400952
776	0.898247	0.618081
777	0.279244	0.876316
778	-0.365076	0.128731
779	0.116303	-0.646085
780	0.357764	0.320982
781	-0.492258	0.355366
782	0.555927	0.141763
783	-0.650021	-0.201217
784	0.918221	-0.377842
785	-0.0360129	0.339623
786	1.34368	-0.971181
787	-0.61101	0.250844
788	0.0557005	0.053978
789	0.92913	-0.392677
790	-0.251077	0.549907
791	0.4862	-0.506407
792	-0.340311	0.138572
793	-0.271759	-0.200267
794	-0.297905	0.06801
795	0.29698	0.0916117
796	-0.24134	0.817893
797	-0.145607	-0.299527
798	-0.344356	-0.294007
799	-0.272622	0.24404
800	-0.681159	-0.0549971
801	-0.285282	0.700194
802	0.0807123	-0.561468
803	-0.501958	0.257797
804	0.84219	0.854882
805	2.47187	0.427654
806	0.583211	-0.129006
807	1.14636	-0.356255
808	-0.295934	-0.0960087
809	-0.661267	-0.0788464
810	-0.272749	0.254579
811	-0.877075	-0.0646535
812	-0.190372	-0.332118
813	0.444626	0.504865
814	0.257513	0.0400285
815	-0.314719	0.716447
816	-0.550391	-0.215637
817	-0.332177	0.958137
818	-0.401522	0.151659
819	-0.158976	-0.0640876
820	0.0803413	-0.0803012
821	0.47784	0.188685
822	-0.548805	0.469691
823	1.47736	-0.93659
824	1.65352	0.244586
825	-0.100919	-2.0011
826	0.805429	0.307803
827	0.378664	1.05656
828	-0.48613	-0.287095
829	0.36475	0.0554271
830	1.56475	-0.11296
831	-0.0883346	-0.383716
832	1.4279	0.44682
833	-0.565592	-0.124585
834	-0.700203	0.397194
835	-1.28448	-1.02802
836	-0.372551	0.885332
837	2.42252	0.23763
838	-0.0888999	0.0244884
839	0.705782	0.566796
840	0.483109	-0.394142
841	1.35379	-0.802221
842	1.09758	0.153384
843	0.320668	-0.395827
844	0.838043	0.180307
845	-0.803633	0.307882
846	-0.16031	-0.650598
847	0.967042	0.053018
848	-0.573868	0.335412
849	0.361193	-0.186871
850	1.15031	-0.409644
851	0.0473091	0.54181
852	0.00304231	-1.14855
853	1.08419	0.345968
854	1.07072	-0.932185
855	-0.539537	0.431856
856	-0.397482	-0.487343
857	-0.276147	0.73691
858	0.317345	0.199368
859	-0.130007	-0.0353294
860	-0.0596705	-0.543244
861	0.153411	0.503195
862	0.404457	0.766264
863	-0.739609	-0.210961
864	-0.639367	0.866794
865	-0.586578	0.080359
866	0.419079	0.0205392
867	0.220152	-0.205249
868	0.193802	0.228553
869	1.14344	0.107798
870	2.42954	0.44
871	0.657577	-0.0108722
872	-0.123624	-0.361728
873	-0.750996	0.0312487
874	-0.513307	0.86082
875	-1.14387	-0.14793
876	0.226452	0.357194
877	-0.280068	-1.38771
878	-0.140453	-1.12995
879	0.81574	-0.750315
880	0.681292	0.447312
881	0.458065	-0.363984
882	0.362792	0.914047
883	-0.211608	0.316573
884	-0.147596	0.474741
885	-1.7374	-0.264161
886	0.256386	-0.218779
887	0.148708	-0.682956
888	2.25998	0.0384097
889	-0.27301	1.06548
890	0.339701	1.03784
891	-0.557951	0.0225246
892	0.618976	-0.383737
893	0.019211	1.06905
894	0.397053	0.0355513
895	-0.709528	0.431748
896	-0.125927	-0.349355
897	1.07831	-0.195581
898	0.75534	0.287888
899	-0.63257	0.052829
900	-1.31235	-0.978159
901	-0.369592	-0.39248
902	-0.167058	-1.17956
903	1.43087	0.210956
904	-0.261498	-1.84953
905	-0.441571	0.318188
906	0.480378	0.271615
907	-0.0854537	0.846314
908	-0.354772	-0.128132
909	-0.350522	0.0394393
910	-0.108224	0.681009
911	-0.014885	0.228704
912	-0.629243	-0.0779007
913	-0.434467	0.676923
914	1.15533	-0.644573
915	-0.02113	0.680218
916	-0.00880709	0.253754
917	1.21795	-0.575811
918	1.2806	-0.430041
919	0.42773	-0.127328
920	1.96708	0.388573
921	0.30434	-0.608588
922	0.914728	-0.138722
923	-0.417418	0.327327
924	0.766806	0.704661
925	-0.243617	0.163396
926	-0.409142	-0.0774332
927	-0.640796	0.327058
928	-0.055908	-1.8396
929	0.473865	-0.289369
930	0.362851	0.747222
931	-0.0803595	-0.17681
932	-0.359246	0.0440953
933	-1.01711	0.116947
934	0.621223	0.268927
935	-0.669187	-1.38335
936	0.0529811	-1.45461
937	0.0331233	-1.36261
938	0.482579	0.432144
939	1.40258	0.506351
940	0.243096	-0.440442
941	1.56752	0.312676
942	0.275865	0.849275
943	0.692068	-0.812948
944	-0.134009	0.232252
945	-0.567088	0.862388
946	0.0395454	0.0259761
947	-0.877604	-0.0309026
948	1.77418	0.361823
949	-0.759088	0.0956881
950	0.0516283	0.594171
951	0.562287	-0.498743
952	-0.357596	-0.0876332
953	0.965862	0.0477955
954	-0.607034	-0.219295
955	-0.618725	0.500208
956	1.9392	0.324852
957	-0.21072	0.514722
958	-0.0611143	0.216969
959	1.31144	0.256481
960	-0.0283625	0.0137734
961	-0.297897	-0.496709
962	-0.179276	0.0867419
963	0.0840358	0.428214
964	-0.191062	0.31372
965	-0.41015	0.542431
966	0.628509	0.487754
967	-0.466281	0.151921
968	-0.100284	-2.02953
969	0.980141	-0.167073
970	1.04366	-1.95552
971	-0.647625	-0.428797
972	1.01802	-0.379016
973	-0.462164	-0.257291
974	0.597573	0.0171268
975	0.916302	0.437102
976	-0.615538	-0.0799058
977	-0.770676	0.355565
978	-0.712181	0.162436
979	0.440766	-0.405981
980	-0.59173	-0.282727
981	-0.352773	-0.00258983
982	0.557299	-0.243802
983	-0.635114	-0.43634
984	-0.243865	-1.18806
985	2.29584	0.413531
986	0.991121	-0.444945
987	0.177427	0.214452
988	-0.567371	-0.438043
989	-0.45776	-0.340536
990	-0.656352	0.0891434
991	-0.472166	0.086072
992	0.19832	-0.0660641
993	-0.524465	-0.516804
994	0.0932055	0.916807
995	-0.195382	0.0617227
996	0.476748	0.0691357
997	-0.137091	-1.86932
998	-0.228625	0.212091
999	-0.0945919	-2.05896
1000	-0.192647	0.129097
1001	0.432034	-0.222692
1002	-0.595179	0.0725132
1003	-0.547007	0.337084
1004	0.288094	0.00555961
1005	-0.500134	0.565043
1006	-0.143489	-0.143914
1007	-0.0788503	0.188348
1008	-0.6021	-0.121401
1009	0.543372	-0.0716546
1010	-0.539852	0.132588
1011	0.27501	0.625892
1012	-0.364001	-0.173093
1013	0.0508859	0.253032
1014	-0.430644	-1.19171
1015	0.41	0.708046
1016	-0.613255	-0.00420768
1017	0.920149	0.0402279
1018	-0.592468	0.4431
1019	0.88765	-0.51123
1020	-0.498719	-0.521937
1021	-0.545911	0.216345
1022	-1.19876	-0.95264
1023	-0.240523	0.809521
1024	-0.127378	0.601512
1025	-0.25155	0.187503
1026	0.0716684	0.726964
1027	0.220571	0.339969
1028	0.0529294	-0.571456
1029	0.025748	0.220772
1030	0.10095	-0.0136062
1031	-0.243834	0.139102
1032	-0.290382	0.136428
1033	0.00783798	0.0229073
1034	2.47832	0.483327
1035	0.153112	-0.426221
1036	-0.246282	0.8119
1037	0.306497	0.0439403
1038	-0.108725	-0.183519
1039	0.0874278	0.488409
1040	-0.148407	-0.395052
1041	-1.20908	-0.349439
1042	0.172965	-1.76495
1043	0.724778	0.312963
1044	0.072705	-0.219855
1045	-0.401163	-0.440821
1046	0.251881	0.927887
1047	0.440564	0.731975
1048	-0.281851	0.0198882
1049	-0.616835	-0.0518061
1050	-0.27936	0.147513
1051	-0.580918	-0.0507897
1052	0.106588	0.292523
1053	1.46221	0.132448
1054	0.216146	0.337954
1055	-0.332112	0.692753
1056	-0.0375014	0.363288
1057	0.436495	-0.264009
1058	0.525626	-1.51816
1059	0.0285747	0.760495
1060	0.239795	0.0845935
1061	0.241315	0.279549
1062	-0.557187	-0.322141
1063	-0.667033	0.651823
1064	-0.35672	-0.426712
1065	-0.177468	0.535413
1066	-0.764792	0.197727
1067	1.35625	-0.676707
1068	0.652721	-0.655792
1069	0.379868	0.189209
1070	-0.446001	0.338717
1071	0.269713	0.322654
1072	-0.0528456	-1.78986
1073	-0.56041	0.928297
1074	-0.0868056	-0.646297
1075	1.5267	0.227535
1076	-0.917859	0.085172
1077	0.738539	-0.252352
1078	-0.09484	0.789766
1079	-0.441247	0.0390988
1080	-0.742095	0.0602305
1081	0.54687	0.555928
1082	-2.5677	-2.90264
1083	-0.451952	0.131139
1084	-0.611325	0.181907
1085	0.146641	-0.253734
1086	-0.15862	0.503411
1087	0.178663	-0.954385
1088	-0.724299	0.5626
1089	-0.320228	-0.41569
1090	0.114663	1.02865
1091	0.225046	0.907399
1092	0.0871312	0.634806
1093	0.105718	0.878186
1094	-0.0827556	-0.290365
1095	-0.444437	0.663376
1096	0.296843	-0.457883
1097	-1.05805	0.305357
1098	0.161833	0.871651
1099	-0.563643	0.140054
1100	0.256355	-0.456806
1101	-1.66168	-0.280983
1102	0.0475372	-2.33921
1103	-0.354313	-0.28646
1104	2.11949	0.189786
1105	0.50094	-0.0255413
1106	-0.543789	-0.0598582
1107	-0.0723216	0.130823
1108	-0.10638	-0.433219
1109	0.610387	0.622133
1110	0.631028	-0.518764
1111	-0.522252	-0.0286175
1112	-0.937357	0.501931
1113	-0.358518	0.183295
1114	-0.0751766	-2.57765
1115	-0.595452	-1.65357
1116	0.359368	-0.0164272
1117	1.15531	-0.519579
1118	1.49917	-0.00458724
1119	-0.274676	-0.368
1120	-0.471748	0.618142
1121	1.66304	0.356794
1122	0.0198788	0.670789
1123	-0.529407	0.729182
1124	0.4981	-0.979772
1125	-0.608238	-0.0973383
1126	-0.573028	0.601668
1127	-0.160349	0.355641
1128	-0.429252	-0.180173
1129	-0.526321	-0.0109258
1130	-0.100072	-2.21423
1131	0.201269	-0.244842
1132	-0.115869	-0.54769
1133	0.48297	-0.0466771
1134	-0.616435	-0.379384
1135	0.0521925	0.458312
1136	0.826347	-0.404408
1137	-0.256381	0.662603
1138	-0.0653934	0.858984
1139	0.176115	0.356924
1140	-0.0174581	-1.12226
1141	1.03874	-0.157361
1142	-0.29719	0.122596
1143	-0.167827	0.562899
1144	-0.129483	-2.01488
1145	0.389808	0.0752575
1146	0.3337	-0.272993
1147	-0.418666	0.0256207
1148	0.343548	0.599466
1149	-0.474091	0.607801
1150	0.107441	-0.600058
1151	-0.247392	0.323781
1152	-0.0361141	0.120616
1153	0.082823	0.708182
1154	0.279308	-0.296131
1155	0.135592	-0.180355
1156	0.489819	0.646523
1157	-0.339208	0.477085
1158	0.616762	0.130839
1159	0.44055	0.610375
1160	-0.125282	-1.6599
1161	-0.648326	-0.253813
1162	0.137456	0.333898
1163	-0.00247804	0.0198997
1164	0.492559	-0.0502959
1165	0.452235	0.522498
1166	-0.34391	0.411672
1167	-0.661186	0.193614
1168	-0.0668373	-0.320314
1169	-0.574276	-0.120282
1170	0.0188398	-0.327633
1171	-0.25672	-0.311216
1172	-0.0346022	-1.78292
1173	0.27981	-0.731498
1174	0.391815	-0.559419
1175	1.28798	-0.500985
1176	-0.230705	-0.328048
1177	-0.13101	-0.133503
1178	-1.21534	-0.852614
1179	-0.457014	-0.17845
1180	1.2584	-0.815022
1181	2.69559	0.0224222
1182	0.512555	0.215871
1183	-0.0127366	0.551657
1184	2.60075	0.309595
1185	0.638119	-0.451255
1186	0.686686	-0.210882
1187	-0.0989549	0.592371
1188	-1.50818	-0.395044
1189	0.0311831	-1.77485
1190	-0.701727	-0.390336
1191	-0.0629837	-0.520095
1192	-0.297179	0.156617
1193	1.38217	-1.05198
1194	-0.315072	0.000413943
1195	-0.210772	0.175284
1196	-0.678193	0.845644
1197	-0.67251	0.174078
1198	-0.232763	0.415612
1199	0.00292489	0.236923
1200	-0.528121	0.10299
1201	0.919067	0.709319
1202	-0.112736	-1.16343
1203	0.353657	0.813614
1204	-0.650701	-0.137526
1205	0.507463	0.341516
1206	-0.027807	0.139742
1207	-0.148989	0.0793258
1208	-0.539122	-0.427397
1209	-0.532772	0.0792941
1210	-0.168358	0.238831
1211	1.02142	0.0833132
1212	-1.67407	-1.3276
1213	-0.0195641	-1.63242
1214	-0.0970856	-1.44922
1215	-0.0863364	0.116045
1216	0.494967	0.76687
1217	0.743142	-0.354851
1218	-0.272526	0.629178
1219	-0.669474	0.689179
1220	0.953641	-0.859405
1221	0.0888699	0.831133
1222	-0.376907	0.0565458
1223	1.28243	0.503935
1224	-0.223741	0.674362
1225	0.517445	0.309576
1226	-0.809308	0.375623
1227	-0.825847	0.604889
1228	-0.225711	-1.60145
1229	0.278645	0.568589
1230	-0.295607	0.606343
1231	0.75521	-0.435952
1232	0.0908159	-1.49061
1233	-0.83334	-0.0654639
1234	-0.236754	-1.83041
1235	-0.920419	-0.0359566
1236	0.0964341	0.141807
1237	-0.450049	1.00268
1238	0.261685	-0.681274
1239	0.181079	-0.797358
1240	0.734381	0.257771
1241	0.538684	-0.065354
1242	-0.326384	0.791257
1243	-0.762693	0.473897
1244	0.547554	-0.38848
1245	0.660107	-0.200879
1246	0.718694	1.00274
1247	-0.198459	0.349893
1248	-0.255343	0.813264
1249	1.45803	-0.0163387
1250	-0.232038	0.270138
1251	-0.0967666	-0.435866
1252	-0.777886	0.0724682
1253	1.08496	-0.757456
1254	-0.395773	0.659784
1255	0.327043	0.688005
1256	0.0421393	-0.418769
1257	-0.408945	-0.188898
1258	0.0973226	-0.021917
1259	-0.373403	0.733398
1260	0.194166	-0.28714
1261	-0.397046	0.444676
1262	-0.538454	-0.29437
1263	1.48464	0.38568
1264	-0.153125	0.956711
1265	0.823166	0.494168
1266	-0.0488142	-0.054781
1267	0.403171	0.872044
1268	-0.121317	-0.0820881
1269	0.736862	-0.555266
1270	-0.282428	-0.559638
1271	-0.264577	-0.315102
1272	-1.13181	-0.100587
1273	-0.175726	-0.41693
1274	0.536073	0.0536306
1275	-0.0155621	-0.512447
1276	-0.036076	-0.137766
1277	0.426657	0.41677
1278	0.936595	-0.223381
1279	0.352327	0.54379
1280	1.38487	-0.502135
1281	-0.449186	0.568831
1282	0.450114	0.0754104
1283	-0.306038	0.595145
1284	-0.0346293	0.385075
1285	0.543377	0.169885
1286	-0.472207	0.0997012
1287	-0.195232	-1.20716
1288	-0.0601553	1.11305
1289	-0.354534	-0.909967
1290	0.113638	1.25391
1291	-0.626829	-0.0488283
1292	-0.371491	-0.00227506
1293	0.75925	0.759166
1294	0.19271	-0.157008
1295	-0.157332	-0.562882
1296	0.0123743	-0.321198
1297	0.365585	-0.393806
1298	1.76606	0.297057
1299	-0.0979594	-1.37543
1300	-0.664539	0.0043336
1301	-1.15669	-0.188518
1302	-0.442563	-0.479136
1303	0.548888	0.527924
1304	0.860987	-0.0263853
1305	-0.0624876	-0.314381
1306	-0.666208	0.897557
1307	0.298829	0.0336963
1308	0.59639	-0.0170312
1309	-0.0208056	0.0868891
1310	-1.17875	-0.26579
1311	-0.192632	-1.26379
1312	-0.306549	0.452149
1313	0.505231	-0.376978
1314	-0.181751	-0.621169
1315	-0.0433332	-1.73762
1316	-0.107046	-1.10585
1317	-0.231234	0.928737
1318	-0.369843	0.0512499
1319	-0.797296	0.525175
1320	-0.097934	-1.68756
1321	-0.584222	0.327198
1322	0.175549	-0.26263
1323	0.00992557	-1.60604
1324	-0.552792	0.120032
1325	1.5138	0.233766
1326	-0.67719	0.272139
1327	1.23089	0.228884
1328	-0.474738	0.35567
1329	-0.224559	-1.22514
1330	-0.06326	0.295707
1331	-0.670016	-0.107974
1332	0.294444	0.116413
1333	1.01873	-0.335524
1334	-0.231474	0.505563
1335	-0.789341	0.297355
1336	-0.541496	0.388917
1337	-0.404409	-0.172057
1338	-0.228212	0.0477722
1339	1.41382	-1.01024
1340	0.378232	0.0187743
1341	-0.385084	-0.471715
1342	-0.0537052	0.799162
1343	-0.0480879	-1.62704
1344	-0.00948778	-0.120405
1345	0.144059	0.762851
1346	0.42459	0.173316
1347	1.06908	-0.115809
1348	-0.890808	-0.0448223
1349	1.06869	-0.307255
1350	-0.409975	-1.29195
1351	0.661058	0.491165
1352	0.813198	-0.6749
1353	1.4762	0.330869
1354	0.0879348	-0.0482806
1355	-0.564659	0.675081
1356	0.0017471	-0.512399
1357	1.42091	0.299623
1358	0.177338	0.0689115
1359	0.160776	0.0277741
1360	0.589424	0.698463
1361	-0.519704	-0.090782
1362	-0.3345	0.469782
1363	-0.065319	-0.596507
1364	-0.771823	0.31788
1365	-0.554252	0.262864
1366	1.56506	0.326469
1367	-0.790968	0.554812
1368	-0.172374	-2.28287
1369	-0.0672565	0.105732
1370	0.299668	0.322916
1371	0.882769	-0.341679
1372	-0.648544	-0.552821
1373	0.472279	0.525983
1374	-0.222176	-0.0678254
1375	0.516388	-0.227479
1376	0.152582	0.266097
1377	-0.598086	-0.25368
1378	0.749068	-0.236567
1379	-0.133928	0.185682
1380	0.127465	-1.95361
1381	-0.490487	-0.316939
1382	-0.730333	0.10072
1383	-0.531127	0.457385
1384	0.362372	0.600457
1385	-0.296808	-0.489269
1386	-0.104065	0.865101
1387	-0.200855	-0.519518
1388	-0.450727	1.05013
1389	0.107519	0.671227
1390	-0.973586	-0.737422
1391	0.50659	0.504547
1392	-0.741014	-0.341699
1393	0.374052	0.0167062
1394	-0.292882	0.415093
1395	-0.301616	0.150159
1396	-0.15986	0.16802
1397	1.47532	0.286916
1398	-0.439797	-0.280299
1399	-0.592225	-0.15761
1400	-0.309779	0.456911
1401	0.846656	0.204065
1402	0.276042	0.804591
1403	2.42809	0.513947
1404	0.172114	-0.374049
1405	-0.534602	0.667688
1406	-1.49682	-1.29
1407	0.0376342	-2.00486
1408	-0.0508813	-0.51344
1409	-0.602959	0.594109
1410	0.802539	0.546944
1411	-0.600269	-0.0563451
1412	0.330386	-1.50497
1413	0.237157	1.05184
1414	-0.921947	-0.207636
1415	-0.350271	0.695169
1416	-0.476243	0.170027
1417	-0.0925057	-0.157784
1418	-0.265508	0.473811
1419	-0.149034	-0.052967
1420	0.464339	0.388833
1421	2.10377	0.266304
1422	-0.586996	-0.300232
1423	-0.61296	0.737848
1424	1.52619	0.328481
1425	-0.355665	0.601398
1426	-0.109502	0.391511
1427	0.507384	0.552745
1428	0.0618405	-0.499971
1429	0.135524	0.106912
1430	-0.361503	0.225991
1431	0.254285	-0.218964
1432	-0.389215	-0.229884
1433	0.19079	0.850426
1434	-0.0486398	-0.55456
1435	-0.144617	0.0042433
1436	-0.846446	-0.00831414
1437	-0.585122	0.10563
1438	-0.411252	0.476539
1439	0.0226321	-0.0049891
1440	-0.00950566	0.425098
1441	-0.303964	0.84984
1442	-0.561044	-0.294107
1443	0.782518	0.0459813
1444	0.0117258	-0.362533
1445	-0.000896009	0.407524
1446	-0.266704	-0.133339
1447	-0.0927228	0.288106
1448	0.317676	0.36794
1449	0.862016	0.0575914
1450	-0.860187	0.469934
1451	-0.0591467	-1.16348
1452	-0.0924949	0.781317
1453	1.13505	0.272621
1454	0.440557	0.715851
1455	0.284056	-0.610883
1456	-0.393452	0.567705
1457	-0.297746	0.862557
1458	0.734899	-0.310365
1459	-0.446721	0.170869
1460	-0.356516	-0.153544
1461	0.252526	0.220149
1462	-0.0109083	0.945207
1463	0.28832	0.545837
1464	0.169386	0.231507
1465	0.213854	0.590353
1466	-0.0666391	0.821103
1467	0.0922415	-1.43753
1468	-0.707979	0.410244
1469	0.127431	0.0171178
1470	-0.646733	0.129211
1471	0.365636	0.676563
1472	-0.121472	-0.106971
1473	-0.341946	0.323497
1474	-0.0729318	0.758514
1475	0.499253	0.317912
1476	-0.335807	-0.353213
1477	-0.414907	-2.12982
1478	-1.18453	-0.985293
1479	-0.170945	-0.0174145
1480	-0.651176	0.117433
1481	-0.50684	-0.282333
1482	0.0670663	-2.59437
1483	1.44505	0.251712
1484	0.284467	-0.418718
1485	-0.283341	-0.149821
1486	0.483652	-0.901781
1487	-0.77897	0.573973
1488	-0.302815	0.383437
1489	-1.21145	-0.0986779
1490	0.0900206	0.962896
1491	1.79475	-1.0963
1492	-0.0243608	0.422633
1493	0.0209816	0.219041
1494	-0.0337502	0.3762
1495	-1.11457	-0.178564
1496	-1.15395	-0.988844
1497	1.82998	0.292753
1498	-0.196029	-1.82088
1499	-0.193239	0.915789
1500	-0.542825	-0.315619
1501	-0.685412	-0.180723
1502	-1.45758	-1.09199
1503	0.572905	0.781567
1504	-0.301291	-0.196542
1505	0.105731	-0.300254
1506	-0.0477939	-0.338734
1507	-0.511188	0.169916
1508	-0.62102	-0.175063
1509	0.198196	0.0477764
1510	0.0941496	0.471579
1511	0.0229267	-0.529143
1512	-0.506814	0.257597
1513	0.741917	-0.407493
1514	0.2207	-1.1655
1515	0.301082	0.930472
1516	0.709074	-0.490587
1517	-0.117227	-0.173565
1518	-0.223189	0.267025
1519	0.282884	-0.821841
1520	-0.362852	-0.124327
1521	0.264978	0.846105
1522	-0.677538	0.431424
1523	0.437788	0.270791
1524	0.70113	0.436929
1525	-0.426405	0.112263
1526	0.253937	-0.0636686
1527	1.19472	-0.356816
1528	0.843969	-0.0749613
1529	-0.6476	-0.0289984
1530	0.157757	-0.223086
1531	-0.771853	-0.0142591
1532	0.17927	0.311586
1533	0.266076	0.653888
1534	-0.0209436	-0.208635
1535	0.421039	-0.698291
1536	-0.00398162	-0.541456
1537	1.29659	0.118911
1538	0.112521	-0.344332
1539	0.719444	0.0276415
1540	1.23097	-0.704755
1541	-0.866334	-0.783037
1542	0.538878	0.385489
1543	-0.496677	0.345621
1544	-0.579565	-0.23649
1545	-0.264486	0.596039
1546	-0.836703	-0.0426707
1547	0.370197	-0.0221658
1548	-0.787994	0.0583899
1549	-0.30556	0.0230815
1550	0.268423	-1.32496
1551	-0.749297	-1.81751
1552	-0.393252	0.461919
1553	0.540155	-0.438376
1554	1.15216	0.454834
1555	-0.188491	0.869253
1556	-0.436511	-0.242499
1557	0.10277	0.529017
1558	-0.124901	0.277243
1559	-0.239888	0.154596
1560	-0.742888	0.0716133
1561	-0.0943743	-0.498034
1562	1.03598	0.80431
1563	-0.0316196	-0.170649
1564	-0.758093	-0.120297
1565	-0.491661	-0.0649698
1566	-0.15374	0.612355
1567	-0.90388	0.585381
1568	0.761978	0.00117259
1569	0.369837	-0.188696
1570	-0.246299	0.30684
1571	-0.464579	-2.12132
1572	-0.433662	-0.193782
1573	-0.615952	-0.369178
1574	0.635026	-0.60121
1575	1.99209	0.36262
1576	-0.734617	-1.31127
1577	-0.504131	0.653803
1578	-1.15842	-0.123841
1579	-0.305444	0.502424
1580	0.460453	-0.576325
1581	-0.838146	-0.0957145
1582	-1.99161	-0.306878
1583	0.273066	1.04713
1584	-0.692029	0.229933
1585	-0.460314	-0.190104
1586	0.466209	-0.589978
1587	1.19187	0.598122
1588	0.456798	0.450251
1589	0.83732	-0.456737
1590	0.321106	-0.295827
1591	-0.305823	0.215906
1592	0.0102348	0.98198
1593	-0.156813	0.39648
1594	-0.162078	0.633807
1595	-0.0911132	0.0609568
1596	-0.123746	0.492124
1597	-1.30755	-0.136489
1598	-1.39479	-1.06711
1599	-0.196134	0.273978
1600	0.15769	0.916812
1601	1.16666	0.516967
1602	-0.0172587	-2.05343
1603	0.148247	0.807619
1604	0.258546	0.64393
1605	-0.0286417	0.317023
1606	-0.352434	-0.241119
1607	0.161296	0.720127
1608	0.578886	0.806219
1609	0.56502	0.451361
1610	0.375088	-1.0656
1611	0.304368	0.611204
1612	0.029643	-0.334523
1613	0.0253247	-0.326735
1614	-0.356365	-0.360824
1615	0.0306661	-1.69166
1616	0.362424	0.0373387
1617	-0.2807	-0.218305
1618	2.43153	0.426622
1619	0.147707	-0.643026
1620	-0.644411	0.29261
1621	-0.462995	-0.362973
1622	0.365098	0.27933
1623	-0.555149	0.243369
1624	-0.105328	-1.26822
1625	0.19578	0.178859
1626	0.631068	0.923032
1627	-0.45393	0.0162216
1628	-0.599534	-0.0956913
1629	-0.148084	0.691154
1630	0.456848	-0.140197
1631	0.742938	0.0496738
1632	0.145092	0.0465484
1633	0.848585	-0.414007
1634	-0.658163	0.133176
1635	-0.224881	0.330457
1636	-0.31828	0.0348451
1637	-0.104878	-0.452078
1638	0.266022	0.787102
1639	0.518388	-0.352612
1640	-0.689961	-0.214699
1641	0.271938	-0.681317
1642	0.247647	0.183511
1643	0.408407	0.926299
1644	-0.761401	0.487585
1645	-0.418274	-0.337863
1646	-0.685455	0.3464
1647	-0.492913	0.0573318
1648	0.0845438	0.00426565
1649	-0.225884	0.923785
1650	0.484627	0.12431
1651	-0.380646	0.0303167
1652	-0.386759	0.103888
1653	0.210981	0.975205
1654	0.272429	1.17515
1655	-0.108224	-0.0283392
1656	-0.121271	-0.374807
1657	-0.542754	-0.365529
1658	0.167972	0.386971
1659	-0.667571	-0.275108
1660	-0.135727	-0.256117
1661	-0.752042	0.260821
1662	-0.40235	0.197413
1663	-0.49431	0.352272
1664	0.498319	0.392953
1665	-0.549474	-0.0988155
1666	1.3925	0.558531
1667	-1.21912	-0.884555
1668	-0.744604	0.367442
1669	0.0363931	0.938145
1670	-0.355478	-0.509514
1671	-0.0114832	0.497697
1672	0.462611	1.21492
1673	-0.699762	-0.19726
1674	-0.756991	0.106868
1675	0.20525	0.230021
1676	1.71985	0.118718
1677	-0.427599	-0.24362
1678	1.00886	0.653224
1679	-0.407784	-0.439053
1680	-0.326134	0.202038
1681	0.778167	0.104181
1682	-0.546245	-0.135974
1683	-0.111528	-0.587117
1684	-0.651489	-0.307537
1685	0.17558	1.12718
1686	0.148014	0.776277
1687	-0.437119	0.796974
1688	0.289752	0.426654
1689	-0.87124	0.624366
1690	-0.0349422	0.486732
1691	-0.39577	-0.344494
1692	0.794172	-0.152166
1693	-0.482409	-0.242565
1694	-0.646852	0.172756
1695	-0.780767	0.366621
1696	0.428408	-0.0111494
1697	-1.52179	-0.459464
1698	0.254558	0.646236
1699	0.141702	0.477893
1700	0.744727	0.490513
1701	0.255472	0.247962
1702	-0.599044	0.0380368
1703	0.161283	-2.24505
1704	1.35749	-1.11221
1705	0.944831	0.0448739
1706	0.33637	-1.14741
1707	0.426816	0.0711618
1708	-0.549775	0.11208
1709	-0.558826	-0.426286
1710	1.26302	0.399959
1711	-0.838983	1.08918
1712	0.588027	-0.0883818
1713	-0.0845918	-1.86011
1714	-0.128103	-2.01059
1715	1.41902	0.179327
1716	-0.318078	0.0901901
1717	-0.447109	0.690199
1718	0.52419	-0.178227
1719	0.223056	0.037857
1720	0.299843	0.727149
1721	-0.323963	0.202255
1722	-0.540483	-0.192281
1723	0.55415	0.659219
1724	0.0320638	0.813898
1725	-0.270478	0.564723
1726	0.0295351	0.1289
1727	-0.667637	-0.159649
1728	0.354438	0.235035
1729	-0.0374339	0.781764
1730	0.207589	-0.0539134
1731	0.340218	0.788715
1732	-0.49081	0.187976
1733	-0.0604494	0.0394227
1734	-0.115406	0.826364
1735	0.125968	0.180252
1736	0.382423	0.223454
1737	-0.686753	-0.286137
1738	0.0753193	-0.578918
1739	-0.0590878	-1.46935
1740	-0.0133791	-1.63969
1741	-0.43458	0.236997
1742	-0.196188	0.15295
1743	-0.790018	0.569829
1744	0.340006	0.357838
1745	0.23634	-0.210146
1746	-0.284552	-0.28917
1747	-0.575274	0.0639197
1748	1.92926	0.352232
1749	-0.452877	0.376907
1750	0.790932	-0.497588
1751	-0.445618	0.276085
1752	-0.351254	-0.19593
1753	-1.53663	-0.0271735
1754	-0.530566	-0.091074
1755	-0.523783	0.167531
1756	-0.960121	-0.157359
1757	-0.0811065	0.00325613
1758	0.575189	-0.0485979
1759	-0.0113457	-0.174821
1760	1.14742	0.26399
1761	-0.271621	0.442979
1762	-1.60639	-0.612749
1763	0.421829	0.833173
1764	-0.0386348	-2.60037
1765	-0.751588	-0.0515665
1766	0.0394405	0.446733
1767	0.585742	-0.376011
1768	0.443344	0.286787
1769	0.130443	0.706692
1770	-0.34095	-0.359696
1771	-0.656667	-0.309429
1772	-0.198118	0.684177
1773	-0.257399	0.0803604
1774	0.132285	-0.362288
1775	-0.712859	0.0459795
1776	0.806703	-0.415237
1777	0.0764504	-0.0827505
1778	-0.462862	0.0326263
1779	-0.404001	0.122457
1780	0.381258	-0.393754
1781	0.525684	-0.0549995
1782	-0.772565	0.6738
1783	0.526798	0.614195
1784	-0.19087	1.30587
1785	1.83838	0.340887
1786	0.107875	0.320579
1787	0.168779	-0.0383081
1788	0.350561	0.187659
1789	-0.304124	0.427452
1790	0.71706	0.233882
1791	-0.152818	-0.23034
1792	-0.0195381	0.924876
1793	0.921581	0.52301
1794	-0.233104	-0.0619742
1795	0.581069	-0.0144917
1796	-1.27865	-1.0228
1797	0.605777	1.23762
1798	0.0807473	0.865268
1799	-0.202519	-1.53254
1800	0.443953	-0.345236
1801	0.324096	-1.4564
1802	-0.507123	0.135336
1803	-0.233073	0.603764
1804	-0.341699	0.0664276
1805	0.201526	0.354648
1806	0.544259	-0.322258
1807	-0.517103	0.291026
1808	0.198616	0.6405
1809	-0.260148	0.440107
1810	0.286069	0.288249
1811	0.384445	0.304048
1812	0.491102	0.285111
1813	0.196861	0.462182
1814	0.00869021	-2.04613
1815	-0.712796	-0.0495573
1816	0.860283	0.243632
1817	-0.64927	0.600922
1818	-0.127879	0.343631
1819	-0.332801	-0.401997
1820	0.00906989	0.610693
1821	1.23596	0.360795
1822	0.0981135	0.13707
1823	0.207128	0.500948
1824	-0.112196	0.931984
1825	-0.0260732	0.572527
1826	0.428078	-0.577046
1827	0.30784	1.16535
1828	0.586219	0.926306
1829	0.10744	0.189888
1830	-0.660285	0.389609
1831	-0.208965	-1.22002
1832	-0.652471	-1.30125
1833	-0.536472	0.172633
1834	-0.0345543	0.741257
1835	0.153392	0.703266
1836	-0.174912	-1.20056
1837	0.486038	-0.209738
1838	0.163218	0.662155
1839	-0.328182	0.500386
1840	0.353063	-0.460024
1841	-0.133611	0.516832
1842	-0.377112	0.341202
1843	-0.460605	0.49067
1844	0.398413	1.16247
1845	0.492602	0.0821181
1846	-0.111571	0.47502
1847	-0.220099	-0.524177
1848	-0.702203	1.05165
1849	-0.409984	0.908051
1850	0.40685	0.872931
1851	1.40868	-0.559183
1852	0.476571	0.381601
1853	-0.0326352	0.650825
1854	0.314234	0.572942
1855	-0.767769	-0.136598
1856	0.355715	0.076085
1857	1.43513	0.235224
1858	0.469005	0.788723
1859	-0.412675	-0.245556
1860	-0.442227	0.108462
1861	-1.5691	-1.27586
1862	-0.62145	0.227907
1863	0.770402	0.339449
1864	0.0350403	0.445923
1865	-0.106278	-0.145424
1866	-0.685167	-0.489893
1867	-0.636046	-0.155344
1868	0.505746	-0.416267
1869	0.136479	0.176008
1870	-0.101338	-0.327115
1871	1.34023	0.616999
1872	-0.354957	-1.8139
1873	1.30936	0.0393702
1874	-0.21552	-0.369087
1875	-0.647641	0.34528
1876	1.05965	-0.49462
1877	0.658023	-0.920849
1878	0.690101	0.594826
1879	0.671397	-0.218645
1880	-0.0831312	-0.125955
1881	0.194782	0.847885
1882	0.474221	0.590227
1883	-0.56801	0.294154
1884	0.912017	0.366325
1885	-0.33169	0.00446688
1886	0.0121648	-0.292122
1887	0.413376	-0.094868
1888	-0.155775	-1.1186
1889	2.23047	0.421161
1890	0.433654	1.13711
1891	-0.0455166	-0.239988
1892	0.239359	-0.883733
1893	-0.166416	-0.508522
1894	-0.248936	-0.109022
1895	-0.302333	0.0388855
1896	0.0828986	0.61585
1897	-0.15326	-0.190916
1898	-0.529399	-0.436053
1899	0.579779	0.808824
1900	0.0382844	1.07088
1901	0.23538	0.165253
1902	-0.406938	-0.151631
1903	-0.726702	-0.00234992
1904	-0.439956	0.763203
1905	-0.194443	-0.107005
1906	-0.815007	-0.540799
1907	-0.274245	-0.137756
1908	0.11711	-0.375226
1909	0.0815808	-0.0606831
1910	0.655082	0.117384
1911	-0.427879	-0.243322
1912	-0.678837	0.00926094
1913	-0.34122	-0.19235
1914	0.145677	-2.35994
1915	0.724326	-0.00551982
1916	0.456043	1.27583
1917	0.182475	0.19756
1918	0.0229481	0.614829
1919	-0.234693	0.78468
1920	0.118639	0.302425
1921	-0.422401	-0.205518
1922	0.458045	-0.0241702
1923	0.693233	0.801866
1924	0.163424	0.798258
1925	1.75332	0.20066
1926	-0.568313	-0.0916265
1927	-0.352416	-0.353852
1928	0.590403	0.042657
1929	-0.545963	0.148315
1930	-0.349112	-0.155325
1931	-0.2121	0.7094
1932	0.581249	0.666368
1933	0.830917	-0.118299
1934	0.095825	1.0214
1935	0.0481949	-0.627856
1936	-0.745422	0.592183
1937	1.10198	-0.895267
1938	0.427184	0.691779
1939	-0.437395	-0.0241671
1940	0.0235879	0.105939
1941	1.15469	-0.512371
1942	-0.65955	1.35118
1943	-0.364498	-0.383799
1944	-0.0226523	0.0290932
1945	0.405967	-0.318726
1946	-0.0747352	-0.341203
1947	-0.278113	0.166755
1948	0.00218651	-0.577783
1949	-0.421951	0.217391
1950	0.152226	0.441678
1951	0.0784169	0.950345
1952	-1.19638	-0.827217
1953	-0.020063	0.33638
1954	0.58989	-0.0443833
1955	-0.517853	-0.167539
1956	-0.00717488	0.496053
1957	-0.926398	-0.0227081
1958	1.47689	0.194104
1959	0.623083	-0.181894
1960	1.22159	-0.846509
1961	-0.058028	0.485848
1962	-0.102288	-1.75433
1963	-0.810395	-0.0342242
1964	-0.0244679	-0.407216
1965	-0.394528	0.165804
1966	0.0942914	-0.285693
1967	-0.335747	-0.242412
1968	-0.120227	0.0554499
1969	-0.310799	0.551975
1970	-0.776439	0.576512
1971	0.33847	0.000539232
1972	0.755843	0.351737
1973	1.97127	0.234384
1974	0.367938	0.664616
1975	-1.65617	-0.570524
1976	0.16278	0.0387815
1977	0.232852	-1.3404
1978	0.883595	0.442359
1979	0.260974	0.460684
1980	0.169898	-0.350602
1981	-0.1399	-0.108346
1982	-0.351294	0.756177
1983	0.845597	-0.744285
1984	0.549404	0.576824
1985	0.1763	0.257952
1986	-0.816793	0.192019
1987	-0.59868	0.453078
1988	0.675998	0.380007
1989	0.211299	0.591107
1990	-0.447696	0.390676
1991	0.114397	0.660327
1992	-0.46922	0.294051
1993	-0.362522	0.746388
1994	0.207484	0.456225
1995	1.93229	0.376623
1996	-0.487393	-0.309328
1997	-1.06373	0.105493
1998	-0.324107	0.134111
1999	-0.731747	0.223825
[truncated: 75,208 more rows]

## Sheet: KUL_male_probabilities
	BC	DAL	DLT	DIS	DHG	cluster
1	0.000182163	1.17131e-114	4.57056e-87	0.999818	6.26063e-19	DIS
2	0.000998808	4.90427e-15	3.13067e-12	9.83108e-10	0.999001	DHG
3	0.899497	4.0349e-18	1.00025e-15	0.00821368	0.0922891	BC
4	0.97768	0.0119678	0.00823209	0.00153329	0.00058638	BC
5	1.09811e-05	6.16582e-19	9.66161e-15	7.8238e-13	0.999989	DHG
6	0.824212	2.23594e-07	6.94544e-07	0.000145116	0.175642	BC
7	0.94854	4.43813e-06	0.0042934	0.000511355	0.0466511	BC
8	3.65014e-141	0	0	0	1	DHG
9	6.34826e-44	6.83362e-120	3.2023e-107	6.23256e-85	1	DHG
10	0.986463	2.38491e-12	1.70835e-05	8.59436e-05	0.0134343	BC
11	0.704401	2.04322e-05	6.165e-09	3.35135e-08	0.295579	BC
12	0.998342	0.000730679	0.00016588	0.000593794	0.000167617	BC
13	6.21958e-05	8.02242e-34	1.04428e-23	1.419e-18	0.999938	DHG
14	0.0290633	1.98131e-08	2.7004e-11	3.68104e-10	0.970937	DHG
15	0.602737	5.87013e-12	2.94058e-07	2.20538e-05	0.39724	BC
16	2.78364e-07	2.00318e-26	6.11654e-20	7.63761e-16	1	DHG
17	1.18879e-47	1.41782e-125	2.9221e-115	8.78328e-93	1	DHG
18	1.76822e-09	2.23061e-26	3.42898e-21	2.51611e-19	1	DHG
19	0.986621	1.64942e-14	3.26245e-10	1.83467e-05	0.0133602	BC
20	0.307391	1.29868e-13	1.11304e-07	7.01789e-06	0.692602	DHG
21	0.999576	7.08158e-08	3.50052e-08	0.000364824	5.94839e-05	BC
22	6.90269e-11	1.81204e-32	7.16868e-26	1.78977e-21	1	DHG
23	2.73904e-16	5.06285e-45	2.50135e-38	2.75839e-31	1	DHG
24	1.45725e-06	1.97172e-19	4.87714e-18	8.03177e-15	0.999999	DHG
25	0.280788	0.000144866	1.96252e-05	4.20177e-06	0.719043	DHG
26	0.263284	2.38367e-07	1.2094e-05	2.1124e-05	0.736683	DHG
27	0.914386	3.21713e-06	9.59365e-06	0.000340117	0.085261	BC
28	3.57091e-09	5.21544e-29	5.0051e-21	6.34898e-19	1	DHG
29	5.94796e-07	1.37354e-17	6.63101e-18	3.68626e-15	0.999999	DHG
30	0.998744	1.03471e-07	1.87186e-06	6.28015e-06	0.00124746	BC
31	7.95229e-08	7.8602e-22	1.03065e-17	5.00066e-16	1	DHG
32	4.52952e-12	2.04347e-32	3.05844e-27	2.59074e-24	1	DHG
33	0.000131043	7.81397e-16	8.95791e-13	1.66619e-10	0.999869	DHG
34	2.81249e-10	2.20259e-31	3.12105e-25	2.50908e-20	1	DHG
35	2.18685e-14	1.95473e-43	5.18327e-37	5.40001e-29	1	DHG
36	3.12196e-40	5.48283e-251	3.763e-192	1	5.31387e-120	DIS
37	0.999996	1.19145e-13	2.93111e-09	1.90865e-06	2.0974e-06	BC
38	0.0170709	6.42959e-29	1.27098e-14	4.13632e-13	0.982929	DHG
39	0.999994	4.92926e-09	5.78528e-07	8.95368e-07	4.06355e-06	BC
40	0.929133	1.09844e-06	8.75879e-05	0.000135509	0.0706427	BC
41	0.00151116	8.5731e-25	2.65494e-14	8.41225e-12	0.998489	DHG
42	0.930517	3.19652e-06	1.47667e-05	0.000374033	0.0690906	BC
43	5.18803e-40	3.32305e-106	7.44686e-93	7.35925e-78	1	DHG
44	0.929157	3.56064e-09	2.1903e-06	7.38322e-05	0.0707666	BC
45	0.734568	8.49974e-10	5.82609e-06	0.000227042	0.265199	BC
46	5.29274e-09	6.12517e-33	1.27361e-25	1.32051e-20	1	DHG
47	0.770033	2.40604e-08	7.79866e-06	0.000109837	0.22985	BC
48	0.000322694	1.77736e-13	6.17088e-12	5.30014e-10	0.999677	DHG
49	0.996272	1.13594e-09	5.43169e-09	0.000339213	0.00338853	BC
50	0.78569	0.18399	0.0278546	0.00119551	0.00127	BC
51	0.1993	1.21265e-26	3.03941e-22	8.28779e-09	0.8007	DHG
52	0.960218	0.0286168	0.0073627	0.00282102	0.000981743	BC
53	5.38941e-05	4.34535e-15	4.5558e-12	2.90271e-11	0.999946	DHG
54	0.970806	3.93843e-14	5.96735e-06	4.42012e-05	0.0291443	BC
55	0.000189138	4.30363e-13	2.28797e-11	1.31137e-10	0.999811	DHG
56	1.71413e-22	5.05823e-60	1.74155e-52	2.04179e-43	1	DHG
57	0.000182105	1.33686e-18	2.82246e-15	2.73827e-11	0.999818	DHG
58	0.998991	2.01557e-10	3.73656e-05	0.000292481	0.00067948	BC
59	0.998653	0.000119331	0.000273503	0.000232478	0.000721637	BC
60	0.984017	0.00559885	0.00751397	0.002612	0.000258068	BC
61	0.952332	0.0286282	0.0154694	0.0028944	0.000675656	BC
62	1.27636e-67	3.25721e-184	8.69248e-164	3.39291e-130	1	DHG
63	0.999428	2.38262e-12	9.08824e-06	0.000516497	4.66698e-05	BC
64	0.00252045	5.91025e-20	2.779e-11	6.75434e-10	0.99748	DHG
65	6.60166e-13	1.16128e-32	1.51205e-30	1.1409e-26	1	DHG
66	2.67408e-09	9.21923e-33	3.34989e-26	2.88378e-21	1	DHG
67	8.19732e-09	4.45543e-29	4.31491e-22	4.01207e-18	1	DHG
68	0.00188769	1.08453e-14	4.73643e-11	6.74663e-09	0.998112	DHG
69	2.83601e-134	0	0	0	1	DHG
70	0.997822	2.27809e-11	1.04509e-06	0.000663858	0.00151312	BC
71	5.52327e-10	2.18652e-30	4.38218e-26	1.24968e-20	1	DHG
72	3.57788e-06	8.05759e-20	2.23051e-17	7.76913e-14	0.999996	DHG
73	0.999907	2.91638e-07	1.67024e-05	5.75966e-05	1.88979e-05	BC
74	1.83462e-07	2.4179e-29	1.46759e-20	3.93355e-17	1	DHG
75	1.022e-06	7.4953e-17	5.03473e-14	6.26448e-14	0.999999	DHG
76	0.005378	8.33659e-16	9.00233e-11	2.58008e-08	0.994622	DHG
77	0.998768	0.000130278	4.95665e-06	0.00108825	8.87757e-06	BC
78	9.08666e-06	1.15107e-17	1.5346e-14	2.24099e-12	0.999991	DHG
79	1.12597e-11	1.52408e-92	2.54479e-74	1	1.14763e-35	DIS
80	5.25457e-15	7.29816e-47	1.9306e-39	2.35025e-28	1	DHG
81	2.47289e-05	2.9744e-14	2.3402e-15	8.62157e-13	0.999975	DHG
82	0.675311	1.45347e-17	4.81156e-10	8.03606e-07	0.324688	BC
83	0.999733	8.87949e-10	1.83098e-09	0.000126684	0.000140109	BC
84	0.999992	2.95291e-10	1.37712e-09	1.0263e-06	7.3821e-06	BC
85	0.0361979	1.36733e-07	1.29641e-06	2.9796e-06	0.963798	DHG
86	0.989019	0.00265016	0.00231645	0.00497007	0.00104388	BC
87	0.995477	7.76972e-07	0.00167107	0.000221645	0.00262983	BC
88	0.638478	7.54845e-20	0.361522	4.25869e-11	3.06109e-08	BC
89	0.927679	0.0470057	0.0229088	0.00192664	0.000479849	BC
90	8.03233e-05	1.779e-26	3.46282e-16	7.57686e-13	0.99992	DHG
91	2.84946e-19	3.36986e-49	1.33643e-44	5.39647e-37	1	DHG
92	0.78569	0.18399	0.0278546	0.00119551	0.00127	BC
93	5.13865e-09	3.65816e-28	1.01734e-21	1.58824e-18	1	DHG
94	0.999303	5.93792e-13	2.08072e-08	0.000382252	0.000314403	BC
95	0.995363	0.003475	0.000287487	0.000443157	0.000431154	BC
96	0.78569	0.18399	0.0278546	0.00119551	0.00127	BC
97	0.0197845	1.40492e-11	3.25581e-08	6.40952e-07	0.980215	DHG
98	8.41379e-77	2.7742e-213	5.59166e-196	2.45717e-153	1	DHG
99	0.78569	0.18399	0.0278546	0.00119551	0.00127	BC
100	6.5874e-17	4.53687e-45	6.16404e-42	9.53501e-34	1	DHG
101	1.50587e-14	2.29238e-40	2.00321e-36	1.69104e-27	1	DHG
102	4.88178e-16	3.91775e-42	7.73066e-37	1.71628e-30	1	DHG
103	0.0011025	4.2481e-27	3.04367e-14	9.89361e-14	0.998898	DHG
104	0.0123034	1.24685e-13	8.27918e-11	8.31882e-09	0.987697	DHG
105	7.31438e-11	6.81705e-36	4.03928e-29	3.17329e-23	1	DHG
106	9.98268e-05	1.91302e-13	5.6996e-13	1.30764e-10	0.9999	DHG
107	4.94684e-12	1.87274e-55	3.53123e-46	2.15584e-23	1	DHG
108	2.07594e-41	1.53955e-111	4.60604e-93	1.18603e-79	1	DHG
109	0.00186969	1.63217e-12	2.81482e-10	5.57404e-09	0.99813	DHG
110	7.57174e-10	4.25363e-29	9.09319e-25	4.72221e-20	1	DHG
111	0.78569	0.18399	0.0278546	0.00119551	0.00127	BC
112	1.16448e-17	9.6007e-49	1.56391e-41	9.59087e-35	1	DHG
113	2.55065e-15	7.54589e-42	3.14514e-35	1.65522e-29	1	DHG
114	1.76129e-34	1.29756e-94	3.18215e-84	4.21337e-66	1	DHG
115	3.18279e-15	3.81628e-41	1.7597e-37	4.02132e-31	1	DHG
116	0.955774	0.0274167	0.0122768	0.00394024	0.00059273	BC
117	0.999794	3.08807e-06	9.53229e-07	6.15836e-05	0.000140471	BC
118	0.992304	0.00499694	0.00107661	0.00117617	0.000446036	BC
119	1.4818e-30	5.06446e-85	4.08644e-75	1.85011e-58	1	DHG
120	1.2953e-08	6.5364e-29	1.60132e-23	3.26976e-17	1	DHG
121	0.993726	2.68417e-06	1.02867e-05	0.000236198	0.0060248	BC
122	0.166397	1.90615e-08	7.44722e-07	1.43916e-05	0.833588	DHG
123	4.72352e-09	4.74848e-28	7.76576e-24	7.47167e-19	1	DHG
124	0.986145	0.000734154	0.000469291	0.00679521	0.00585647	BC
125	0.999626	8.57247e-06	3.19181e-05	4.10013e-05	0.000292527	BC
126	0.989818	5.05584e-05	0.000736612	0.00451027	0.00488496	BC
127	0.78569	0.18399	0.0278546	0.00119551	0.00127	BC
128	0.720109	1.74717e-16	4.41388e-13	0.279869	2.19274e-05	BC
129	1	5.30454e-26	9.83457e-10	1.25973e-07	2.61889e-11	BC
130	7.45681e-06	1.67217e-19	1.07961e-17	8.39559e-14	0.999993	DHG
131	1	3.68392e-12	1.46982e-11	4.37352e-08	4.38681e-07	BC
132	1.06015e-17	1.69381e-46	2.60027e-41	4.08219e-34	1	DHG
133	3.70905e-06	1.92894e-20	2.29029e-16	7.53694e-14	0.999996	DHG
134	0.992429	1.71602e-06	0.000401086	0.000743199	0.00642526	BC
135	0.338718	3.658e-12	2.57619e-10	0.66128	2.45788e-06	DIS
136	0.997033	3.50059e-06	1.13384e-05	0.000932398	0.00201986	BC
137	3.67366e-06	6.29408e-20	1.25932e-15	8.10569e-14	0.999996	DHG
138	2.95406e-08	6.27755e-30	3.44998e-23	4.22076e-18	1	DHG
139	3.71654e-16	2.36478e-42	2.71732e-38	7.58025e-31	1	DHG
140	0.0772663	1.24689e-10	1.06827e-07	3.10217e-05	0.922703	DHG
141	0.980957	2.29269e-08	5.16744e-06	0.000905091	0.0181329	BC
142	0.776731	2.89337e-57	1.24841e-52	3.70867e-18	0.223269	BC
143	0.999772	1.92791e-06	1.14578e-06	6.8644e-06	0.000218133	BC
144	2.6888e-09	1.56633e-25	1.61829e-21	9.6384e-19	1	DHG
145	1.18044e-13	2.66645e-35	1.0907e-32	3.90021e-28	1	DHG
146	0.78569	0.18399	0.0278546	0.00119551	0.00127	BC
147	0.78569	0.18399	0.0278546	0.00119551	0.00127	BC
148	0.995337	0.00135323	0.000405066	0.00251084	0.000394239	BC
149	1.99985e-12	1.48744e-35	1.00818e-30	1.78811e-24	1	DHG
150	0.0437468	1.17917e-11	9.71854e-07	4.52752e-07	0.956252	DHG
151	8.06299e-12	3.55676e-33	1.32304e-29	9.71788e-24	1	DHG
152	0.999975	3.21171e-15	2.49168e-08	1.03805e-05	1.44631e-05	BC
153	0.999975	2.44718e-07	2.36485e-08	3.77837e-06	2.14361e-05	BC
154	5.19465e-34	7.40843e-92	9.16428e-82	1.64047e-65	1	DHG
155	0.999861	3.72894e-05	8.88224e-06	8.11447e-05	1.18801e-05	BC
156	0.000130997	2.4351e-14	9.11453e-14	1.57462e-12	0.999869	DHG
157	0.00212105	6.14096e-14	5.3946e-10	1.34645e-08	0.997879	DHG
158	0.999995	7.14559e-15	7.84778e-09	3.5866e-06	1.68998e-06	BC
159	0.000494232	1.38854e-21	1.04479e-11	1.17997e-10	0.999506	DHG
160	0.484651	1.77988e-17	1.52142e-13	0.515329	2.04797e-05	DIS
161	0.00181522	4.12955e-21	6.20942e-13	3.14023e-10	0.998185	DHG
162	0.0013773	2.24713e-15	3.76031e-11	6.83367e-09	0.998623	DHG
163	0.000167199	3.98149e-13	1.03614e-11	4.51783e-10	0.999833	DHG
164	2.11338e-07	3.02873e-21	9.90123e-19	1.50909e-15	1	DHG
165	4.8832e-09	3.2226e-24	4.85302e-21	3.55492e-19	1	DHG
166	0.78569	0.18399	0.0278546	0.00119551	0.00127	BC
167	0.929406	4.31063e-05	3.31217e-06	9.08233e-05	0.0704565	BC
168	2.90932e-07	2.99843e-25	1.13001e-21	3.29756e-15	1	DHG
169	1	1.11267e-16	1.03251e-16	3.70346e-11	3.13032e-08	BC
170	0.00213289	3.53455e-12	4.19664e-09	8.20654e-08	0.997867	DHG
171	5.42578e-45	1.63647e-122	2.60097e-110	1.10367e-87	1	DHG
172	0.976067	0.0151931	0.0058542	0.0016499	0.00123537	BC
173	0.957171	0.0242106	0.014426	0.0038138	0.000378502	BC
174	0.902436	2.70559e-06	0.000145297	0.000449472	0.0969662	BC
175	0.964921	6.61092e-05	0.00284814	0.00148448	0.0306803	BC
176	2.44828e-22	4.79705e-58	8.90358e-53	7.50442e-43	1	DHG
177	2.45327e-09	1.79228e-26	4.95585e-23	1.17417e-19	1	DHG
178	3.96655e-20	1.46039e-53	1.12187e-47	5.18301e-38	1	DHG
179	2.00177e-06	1.37129e-21	1.11378e-16	1.23007e-14	0.999998	DHG
180	2.41732e-14	2.00197e-41	1.2811e-34	4.22142e-28	1	DHG
181	0.000106038	4.52612e-15	4.47536e-14	4.20716e-10	0.999894	DHG
182	0.78569	0.18399	0.0278546	0.00119551	0.00127	BC
183	0.057661	9.20556e-10	1.51503e-08	2.07769e-06	0.942337	DHG
184	3.88353e-08	2.51765e-25	4.34812e-19	5.90014e-17	1	DHG
185	0.999991	2.46213e-08	7.34005e-08	5.59553e-06	3.70633e-06	BC
186	0.000139417	5.05144e-15	9.5292e-13	5.06324e-11	0.999861	DHG
187	0.969603	0.0106446	0.0172004	0.002238	0.000313964	BC
188	0.0858018	4.59034e-13	1.64443e-08	4.29436e-07	0.914198	DHG
189	0.000657845	2.42288e-12	9.23669e-12	1.18924e-09	0.999342	DHG
190	0.9972	2.6942e-13	1.43933e-07	4.21938e-05	0.00275774	BC
191	0.967533	0.00821596	0.0208576	0.00268649	0.000707045	BC
192	0.973569	4.40485e-08	2.58635e-05	0.000415817	0.0259891	BC
193	0.000118932	1.24818e-22	1.06297e-13	2.6139e-11	0.999881	DHG
194	0.999867	5.54169e-08	1.06701e-05	5.50894e-05	6.74786e-05	BC
195	0.00288076	5.2501e-08	1.34647e-07	1.46256e-09	0.997119	DHG
196	1.8873e-15	2.38397e-46	5.03202e-38	2.11548e-30	1	DHG
197	0.0230936	3.27933e-08	7.50038e-08	4.46101e-07	0.976906	DHG
198	0.969206	0.0156046	0.011882	0.00288867	0.000419122	BC
199	0.992819	1.25065e-08	0.000122702	0.000745148	0.0063128	BC
200	3.52096e-05	4.86291e-25	2.75858e-18	1.05612e-13	0.999965	DHG
201	0.977881	0.00140486	0.0105157	0.00966945	0.000529004	BC
202	4.03528e-18	2.95258e-54	3.78887e-44	1.6725e-35	1	DHG
203	8.82655e-93	2.09551e-252	2.88011e-231	1.1179e-182	1	DHG
204	0.000479056	4.68883e-13	6.32469e-12	5.1496e-10	0.999521	DHG
205	0.965928	0.0255861	0.00522036	0.00231751	0.00094815	BC
206	0.960326	2.85961e-12	4.89979e-07	5.02745e-05	0.0396237	BC
207	0.973008	4.52039e-05	0.00122381	0.00148017	0.0242427	BC
208	1.47493e-07	2.38001e-21	5.39371e-22	1.32719e-17	1	DHG
209	0.0183855	2.60193e-08	2.45081e-07	2.08471e-06	0.981612	DHG
210	2.98787e-14	1.92629e-39	6.62058e-32	1.88999e-28	1	DHG
211	0.99998	2.10126e-07	8.42043e-06	8.30521e-06	2.88661e-06	BC
212	0.993911	4.85593e-10	8.10078e-08	5.1386e-05	0.00603734	BC
213	0.999954	5.6434e-10	4.08299e-09	3.82144e-06	4.17367e-05	BC
214	0.0867475	9.27597e-16	7.83871e-06	2.33338e-14	0.913245	DHG
215	0.0100563	6.57938e-17	5.35716e-12	1.21826e-08	0.989944	DHG
216	1.52133e-29	3.01776e-82	3.86731e-72	1.43067e-58	1	DHG
217	2.38501e-19	5.21471e-50	9.94703e-45	2.5402e-37	1	DHG
218	0.868173	9.89816e-09	6.69891e-06	0.000106549	0.131714	BC
219	1.40063e-10	8.14887e-31	4.11202e-27	6.00949e-21	1	DHG
220	0.943153	0.0130594	0.041116	0.00256432	0.000107017	BC
221	0.984949	3.49057e-13	9.19604e-06	1.50537e-05	0.0150269	BC
222	0.342042	2.60151e-17	2.26762e-09	7.55146e-08	0.657958	DHG
223	0.999988	6.33022e-12	9.77955e-08	1.00958e-05	2.07321e-06	BC
224	0.000242934	5.08158e-20	1.11154e-14	1.39896e-11	0.999757	DHG
225	1.89321e-11	6.06128e-35	4.55738e-28	2.62703e-24	1	DHG
226	2.35575e-09	4.49535e-27	1.06469e-24	5.25772e-21	1	DHG
227	0.976383	0.00545236	0.0150816	0.00210122	0.000981831	BC
228	0.947318	0.0108919	0.039463	0.00191387	0.000413006	BC
229	0.78569	0.18399	0.0278546	0.00119551	0.00127	BC
230	1.47222e-12	3.88496e-34	6.04807e-31	1.53479e-25	1	DHG
231	1.72635e-32	2.55746e-85	3.53883e-77	3.23734e-62	1	DHG
232	0.934876	0.0513561	0.00845881	0.00494366	0.000365395	BC
233	2.26619e-30	1.3089e-78	2.65782e-70	5.09207e-59	1	DHG
234	2.67027e-12	1.00185e-33	1.46448e-30	8.73725e-25	1	DHG
235	7.79773e-38	2.28844e-100	2.04403e-86	3.23564e-72	1	DHG
236	0.997685	0.00123121	0.000321313	0.000371329	0.000391032	BC
237	0.96519	0.0025869	0.0263874	0.00429932	0.00153688	BC
238	4.11832e-16	4.71719e-45	7.81857e-41	8.39625e-33	1	DHG
239	4.22003e-11	1.81829e-29	1.35616e-24	2.6768e-22	1	DHG
240	0.983414	0.00679837	0.00698264	0.00205295	0.000751562	BC
241	0.956262	0.0202893	0.0185013	0.0036956	0.00125202	BC
242	8.51003e-07	5.6035e-26	7.51914e-22	3.12367e-15	0.999999	DHG
243	0.225142	9.58732e-14	2.19348e-12	0.000178235	0.77468	DHG
244	8.90346e-16	2.35602e-56	2.20306e-44	1.36403e-30	1	DHG
245	1.22373e-34	4.39984e-98	1.16438e-85	1.33898e-66	1	DHG
246	6.16585e-10	1.77926e-36	4.73301e-27	8.4704e-22	1	DHG
247	0.78569	0.18399	0.0278546	0.00119551	0.00127	BC
248	0.998865	5.33291e-17	6.27584e-07	0.000424174	0.000710644	BC
249	0.981143	0.00737556	0.00704488	0.00380588	0.000630955	BC
250	0.349367	9.62323e-14	2.47883e-09	5.0264e-07	0.650632	DHG
251	0.999848	2.29119e-08	7.21897e-06	0.000128043	1.68965e-05	BC
252	0.999986	8.80947e-08	2.27801e-08	6.49955e-06	7.63515e-06	BC
253	3.78978e-08	4.1698e-28	1.78031e-21	1.37204e-18	1	DHG
254	1.5161e-09	8.73323e-32	3.11101e-22	3.1053e-20	1	DHG
255	4.8623e-67	7.12333e-178	4.40072e-166	8.79367e-132	1	DHG
256	8.8072e-09	2.6792e-61	7.65495e-48	1	2.43039e-27	DIS
257	9.6636e-22	5.57161e-60	6.74445e-51	1.17386e-41	1	DHG
258	1.82321e-15	1.25416e-48	4.01041e-39	1.65173e-30	1	DHG
259	1.31778e-88	1.04188e-243	2.62761e-219	4.82664e-173	1	DHG
260	0.992323	0.00324849	0.00177493	0.000676287	0.00197764	BC
261	0.937814	1.74477e-06	0.00155636	0.000431944	0.060196	BC
262	0.970363	0.0159909	0.010771	0.00223813	0.000637096	BC
263	1.03415e-10	4.18404e-77	3.81058e-66	6.69707e-23	1	DHG
264	0.00505906	5.66002e-25	6.1787e-15	9.0158e-11	0.994941	DHG
265	0.355822	8.16346e-10	3.85479e-06	1.70855e-05	0.644157	DHG
266	0.999971	3.33756e-10	3.25907e-07	2.39569e-06	2.59887e-05	BC
267	0.942689	0.0128187	0.000285636	0.00029902	0.0439076	BC
268	5.80555e-08	4.64739e-30	1.68168e-24	9.71431e-16	1	DHG
269	1.66868e-14	2.61568e-40	4.74684e-33	4.09438e-28	1	DHG
270	1.91904e-11	1.8168e-40	1.42631e-32	5.98248e-25	1	DHG
271	0.969818	0.00896983	0.0173599	0.00352964	0.000322927	BC
272	1.34647e-10	1.53366e-31	1.81647e-25	3.43055e-21	1	DHG
273	3.47942e-15	1.50606e-44	5.85322e-35	1.02371e-29	1	DHG
274	0.00714027	2.35343e-10	3.00023e-08	7.9786e-08	0.99286	DHG
275	0.832884	1.10041e-08	0.00399837	1.55289e-05	0.163102	BC
276	2.5509e-06	2.41657e-35	3.64792e-22	7.9593e-18	0.999997	DHG
277	1.95515e-10	2.76641e-28	4.77793e-26	1.20315e-22	1	DHG
278	0.999993	6.38603e-22	1.4528e-09	6.33968e-06	5.07398e-07	BC
279	6.39366e-07	2.801e-21	2.5557e-18	5.06017e-15	0.999999	DHG
280	1.41149e-07	5.92199e-21	1.62587e-17	1.26841e-15	1	DHG
281	1.17927e-14	1.18499e-38	7.34971e-34	2.7524e-29	1	DHG
282	0.829732	2.4479e-07	0.00222369	0.00026956	0.167774	BC
283	8.16484e-05	2.16686e-16	1.8558e-13	1.60018e-12	0.999918	DHG
284	1.85618e-17	1.4032e-47	2.68346e-42	4.98816e-35	1	DHG
285	1.6468e-42	1.52097e-264	8.7087e-209	1	8.50981e-128	DIS
286	0.949748	7.04819e-05	0.0277853	0.000635254	0.0217611	BC
287	0.999441	1.85005e-07	0.000391681	0.000105496	6.12862e-05	BC
288	0.000607007	1.35342e-14	7.26639e-12	5.32314e-09	0.999393	DHG
289	2.27625e-12	1.27505e-34	8.36951e-31	1.15614e-25	1	DHG
290	3.33371e-43	1.37416e-280	1.43049e-218	1	1.1524e-129	DIS
291	0.790326	4.83904e-05	2.52314e-05	9.45766e-05	0.209506	BC
292	6.7244e-14	2.23653e-49	1.4694e-43	3.56836e-30	1	DHG
293	0.99085	1.12451e-09	9.92829e-07	3.25833e-05	0.00911593	BC
294	0.945739	0.000751749	0.0437478	0.00100491	0.00875687	BC
295	3.80331e-08	8.57781e-25	1.82379e-19	1.11838e-17	1	DHG
296	3.07185e-06	7.03432e-26	7.28168e-21	1.80404e-12	0.999997	DHG
297	0.00531112	2.9314e-12	2.01139e-09	9.17306e-08	0.994689	DHG
298	0.999711	7.84546e-07	7.37839e-05	0.000103104	0.000111145	BC
299	8.06454e-06	2.3254e-24	1.87103e-17	8.53204e-14	0.999992	DHG
300	0.000593759	9.73262e-16	1.4734e-11	2.19911e-10	0.999406	DHG
301	2.17345e-13	1.03353e-37	3.78785e-30	3.44021e-26	1	DHG
302	0.78569	0.18399	0.0278546	0.00119551	0.00127	BC
303	0.99895	3.40616e-08	1.55871e-05	0.000812719	0.000221676	BC
304	1.62214e-09	5.24257e-51	1.24828e-32	1.40922e-25	1	DHG
305	0.000237227	6.60977e-12	6.54979e-11	7.61606e-11	0.999763	DHG
306	5.66977e-16	8.31238e-61	4.04266e-50	9.06337e-31	1	DHG
307	0.432955	0.00132501	0.000368515	2.4047e-05	0.565328	DHG
308	0.0084274	7.40666e-18	1.64468e-11	2.21606e-07	0.991572	DHG
309	0.0950808	4.51686e-08	3.2994e-08	2.27204e-06	0.904917	DHG
310	5.32348e-08	9.20448e-22	1.35605e-19	3.07847e-16	1	DHG
311	3.01472e-32	6.62932e-86	5.2425e-76	1.14461e-61	1	DHG
312	0.000547386	4.87367e-33	4.54273e-20	4.50433e-11	0.999453	DHG
313	0.999768	4.74286e-59	8.51797e-37	0.00022778	4.70242e-06	BC
314	1.16026e-05	1.49984e-33	2.26071e-24	1.31601e-15	0.999988	DHG
315	1.00068e-05	1.55646e-17	5.82806e-15	6.71208e-13	0.99999	DHG
316	7.2721e-11	5.90269e-34	1.19064e-28	3.36144e-22	1	DHG
317	0.977744	0.000827673	3.06407e-05	0.00056574	0.0208324	BC
318	2.31469e-07	4.9754e-25	5.3422e-20	3.45804e-16	1	DHG
319	0.974724	0.000337279	0.000764808	0.00181039	0.0223638	BC
320	0.244322	1.20932e-09	1.99611e-06	3.89455e-05	0.755637	DHG
321	4.51539e-11	1.26414e-32	1.28969e-26	2.18743e-22	1	DHG
322	0.849871	3.20505e-15	3.63865e-10	0.149915	0.000213989	BC
323	6.85284e-79	2.38349e-239	3.87381e-213	3.55772e-158	1	DHG
324	0.978039	4.83814e-09	0.00191761	0.00293377	0.0171094	BC
325	1.65866e-09	1.42515e-26	1.432e-21	4.38023e-19	1	DHG
326	5.7131e-14	1.75817e-40	6.32984e-33	3.67785e-28	1	DHG
327	5.06049e-05	1.47238e-47	3.04236e-35	5.15232e-12	0.999949	DHG
328	0.862352	5.94813e-07	1.29754e-05	4.31558e-07	0.137634	BC
329	5.08992e-05	9.84186e-17	3.66881e-13	6.61745e-11	0.999949	DHG
330	0.109112	2.82438e-10	2.49552e-08	2.11484e-06	0.890886	DHG
331	0.0681193	2.23741e-14	9.16231e-09	2.61281e-05	0.931855	DHG
332	0.000708538	1.05884e-10	9.82035e-13	7.86574e-11	0.999291	DHG
333	0.0349928	0.964975	7.26186e-06	4.34257e-06	2.00613e-05	DAL
334	0.870718	3.2817e-05	0.00408527	0.000559821	0.124604	BC
335	6.65157e-11	6.07739e-29	5.87769e-28	3.10689e-22	1	DHG
336	5.47301e-31	1.79982e-94	1.79176e-77	1.64493e-61	1	DHG
337	0.0115291	6.47933e-13	1.04647e-09	4.71995e-08	0.988471	DHG
338	0.798797	2.14951e-10	0.000168246	4.05212e-05	0.200994	BC
339	0.997221	2.2585e-29	3.01542e-12	2.37273e-08	0.0027786	BC
340	6.65018e-56	3.26189e-155	3.34958e-140	1.51453e-112	1	DHG
341	0.99967	3.10307e-08	2.79888e-05	0.000259392	4.28876e-05	BC
342	5.48015e-16	4.53162e-44	1.00657e-36	2.82669e-31	1	DHG
343	0.045508	1.01096e-07	8.45755e-08	4.07052e-07	0.954491	DHG
344	7.79754e-18	5.95651e-48	3.92603e-39	3.0054e-34	1	DHG
345	1.23097e-05	1.02063e-15	5.84958e-15	2.66033e-12	0.999988	DHG
346	7.93118e-13	2.81373e-35	8.06683e-31	3.78835e-26	1	DHG
347	0.999923	1.22364e-22	8.61334e-22	2.57702e-10	7.65146e-05	BC
348	1	9.83753e-23	4.94655e-19	1.04151e-07	1.25029e-08	BC
349	1.09586e-09	3.69996e-26	1.4577e-23	1.82418e-19	1	DHG
350	0.000245276	6.87656e-24	2.0812e-14	2.17655e-12	0.999755	DHG
351	0.000486124	2.58528e-21	3.95432e-14	1.3373e-10	0.999514	DHG
352	0.0384995	9.48905e-11	5.60419e-07	5.48844e-07	0.961499	DHG
353	1.55225e-23	1.43455e-90	3.34766e-65	4.52343e-49	1	DHG
354	2.43243e-08	3.8911e-26	2.16447e-21	2.68098e-17	1	DHG
355	0.000234278	1.71281e-15	6.35675e-13	2.61413e-10	0.999766	DHG
356	0.442619	5.35894e-10	3.94217e-06	1.78028e-06	0.557376	DHG
357	0.000239282	3.34144e-19	2.43032e-13	1.49953e-11	0.999761	DHG
358	0.0969121	1.60868e-05	1.12381e-05	9.32131e-06	0.903051	DHG
359	0.9879	3.42208e-11	1.48275e-05	0.000220701	0.011865	BC
360	0.00283501	4.82793e-30	1.69905e-21	0.997165	3.94814e-14	DIS
361	0.999729	2.10482e-09	3.08512e-05	0.000184616	5.50971e-05	BC
362	6.22939e-43	2.42928e-115	1.59667e-102	1.11933e-82	1	DHG
363	4.33251e-08	6.74138e-22	6.26471e-19	2.40857e-16	1	DHG
364	0.969437	0.0209541	0.00748678	0.00173601	0.000385974	BC
365	1.94038e-08	8.2379e-24	1.38385e-20	5.02928e-17	1	DHG
366	0.955999	1.61064e-08	1.86538e-06	0.000660911	0.0433379	BC
367	0.997727	0.000350732	0.00117525	0.000620162	0.000126933	BC
368	0.995161	2.17083e-62	2.55408e-41	0.00483479	4.00279e-06	BC
369	2.87516e-27	2.41934e-78	8.86906e-66	7.47621e-52	1	DHG
370	1	4.92498e-35	1.37683e-25	1.15661e-09	2.22e-09	BC
371	0.742866	3.17513e-05	0.000138148	0.000400003	0.256564	BC
372	0.0495246	1.04193e-13	4.43023e-09	3.47391e-06	0.950472	DHG
373	7.01818e-06	2.12089e-78	8.35166e-67	5.22797e-27	0.999993	DHG
374	1	2.09106e-46	5.10459e-44	1.32826e-16	2.8964e-07	BC
375	0.0021508	2.86728e-24	2.64777e-14	2.06475e-11	0.997849	DHG
376	5.50666e-14	1.85845e-38	3.64829e-33	5.85212e-28	1	DHG
377	2.80406e-10	1.06251e-29	2.62475e-23	5.90623e-21	1	DHG
378	0.950044	0.0385759	0.00816784	0.00222829	0.000983949	BC
379	0.865615	4.57973e-08	5.03911e-09	0.133669	0.000715976	BC
380	2.05685e-12	1.07317e-32	7.98098e-28	5.95026e-24	1	DHG
381	2.9965e-58	1.37127e-158	5.31746e-145	1.33287e-114	1	DHG
382	7.60657e-09	3.04407e-25	1.26355e-20	2.92844e-18	1	DHG
383	0.966231	0.0182425	0.0126347	0.00240233	0.000489912	BC
384	1.59202e-07	1.01248e-20	2.1823e-18	6.03946e-16	1	DHG
385	0.0747056	4.28628e-07	4.92252e-06	5.39839e-06	0.925284	DHG
386	2.42783e-09	1.47271e-35	5.4087e-33	5.28025e-25	1	DHG
387	0.994738	0.00165111	0.00173404	0.00118212	0.000694334	BC
388	0.0112723	5.02765e-15	1.33545e-10	8.30444e-09	0.988728	DHG
389	1.11428e-08	5.44356e-30	4.25065e-26	2.32179e-19	1	DHG
390	0.982712	4.84939e-62	1.43645e-41	0.0171134	0.000174615	BC
391	0.91241	2.74821e-05	8.57643e-05	0.0012854	0.0861909	BC
392	6.64759e-12	3.24234e-33	1.82475e-28	5.95347e-25	1	DHG
393	9.06079e-17	8.56097e-46	3.26822e-39	2.81726e-32	1	DHG
394	0.999904	9.95658e-08	1.0656e-05	2.7869e-05	5.76474e-05	BC
395	2.55641e-20	3.51948e-54	2.74025e-47	1.07155e-38	1	DHG
396	1.49801e-07	1.48165e-24	1.65133e-19	1.04773e-16	1	DHG
397	1.52186e-08	5.56659e-24	2.33444e-19	1.09456e-17	1	DHG
398	2.04122e-08	1.54879e-37	6.87849e-30	1.16767e-16	1	DHG
399	6.58525e-06	8.79197e-16	4.07085e-14	9.15372e-13	0.999993	DHG
400	0.0017208	8.84511e-18	1.50139e-12	9.24773e-10	0.998279	DHG
401	0.987532	0.00030445	0.000949346	0.000155362	0.0110586	BC
402	0.993344	0.00105288	0.0025339	0.00157991	0.00148918	BC
403	0.142907	2.01282e-29	2.4785e-16	1.5228e-10	0.857093	DHG
404	0.144023	7.32792e-07	3.6045e-06	2.25146e-05	0.85595	DHG
405	3.05963e-45	5.43982e-125	1.61312e-110	2.52994e-88	1	DHG
406	0.999915	6.33634e-12	7.04021e-08	5.93143e-05	2.52333e-05	BC
407	3.09518e-12	2.69191e-34	2.45708e-30	3.47326e-24	1	DHG
408	8.46908e-07	6.03265e-22	1.52664e-17	6.87268e-14	0.999999	DHG
409	4.85713e-05	1.56683e-19	4.06985e-09	2.01787e-13	0.999951	DHG
410	0.999494	1.41661e-23	1.72355e-12	6.66607e-12	0.000506492	BC
411	0.948662	0.0410453	0.00585855	0.00395255	0.00048123	BC
412	0.00776712	9.74938e-09	3.96591e-07	2.80966e-07	0.992232	DHG
413	0.00140108	4.04613e-13	2.0502e-10	1.78273e-08	0.998599	DHG
414	3.3241e-13	7.31462e-49	4.88813e-37	5.59178e-28	1	DHG
415	0.998275	4.48314e-24	1.03943e-22	1.94701e-12	0.00172494	BC
416	3.23764e-06	1.5238e-22	3.05421e-17	1.35965e-13	0.999997	DHG
417	0.78569	0.18399	0.0278546	0.00119551	0.00127	BC
418	1.01742e-06	2.70605e-19	1.29916e-16	4.45996e-14	0.999999	DHG
419	2.70058e-10	5.93542e-30	4.96263e-26	2.11908e-20	1	DHG
420	5.31301e-05	1.72051e-14	2.15169e-11	1.81427e-11	0.999947	DHG
421	6.67812e-10	8.93771e-31	1.59826e-26	1.24988e-20	1	DHG
422	1.7773e-05	3.46972e-22	1.40057e-15	1.03498e-11	0.999982	DHG
423	5.03005e-106	0	0	1	0	DIS
424	0.522754	3.25461e-08	3.87543e-07	0.000176056	0.47707	BC
425	0.929594	1.38405e-39	6.58081e-31	0.0367159	0.0336897	BC
426	2.50397e-16	1.74716e-43	3.07206e-39	9.28195e-32	1	DHG
427	9.97225e-44	1.79223e-118	3.89545e-104	1.73012e-84	1	DHG
428	0.996446	6.16426e-08	0.000104992	0.000550301	0.00289867	BC
429	8.04254e-05	3.26807e-21	1.44284e-14	1.50213e-12	0.99992	DHG
430	0.00190669	1.21064e-14	2.0016e-11	1.97271e-10	0.998093	DHG
431	0.999883	4.76718e-11	4.6782e-08	1.98678e-05	9.66686e-05	BC
432	3.17773e-17	5.5862e-45	6.23584e-41	2.12591e-33	1	DHG
433	1.30498e-06	7.60497e-17	8.9805e-17	4.64917e-14	0.999999	DHG
434	9.70055e-24	8.83203e-146	2.64135e-115	1	1.78618e-73	DIS
435	0.544631	5.42915e-05	0.000152719	1.13751e-06	0.45516	BC
436	0.963485	5.76391e-11	1.40248e-09	0.000129871	0.0363854	BC
437	1.87707e-20	2.30877e-50	4.99281e-46	2.63049e-39	1	DHG
438	0.277177	5.7156e-12	1.91405e-10	1.8683e-07	0.722823	DHG
439	1.12792e-06	1.51588e-24	2.38703e-18	2.51772e-15	0.999999	DHG
440	0.00105384	4.61495e-15	9.2809e-12	4.11909e-09	0.998946	DHG
441	5.74689e-16	6.34215e-44	2.69814e-38	1.95319e-31	1	DHG
442	5.6305e-43	1.56271e-118	1.395e-103	6.61315e-83	1	DHG
443	6.49741e-16	3.97077e-47	4.05421e-39	3.10177e-31	1	DHG
444	0.901159	4.00186e-16	1.91796e-08	0.000153383	0.098688	BC
445	1.38297e-15	3.34126e-50	4.0266e-40	1.13403e-30	1	DHG
446	0.78569	0.18399	0.0278546	0.00119551	0.00127	BC
447	8.83316e-106	0	3.52724e-266	1.7993e-209	1	DHG
448	0.983239	0.00130744	0.00299695	0.0120185	0.000437965	BC
449	0.975927	0.0156848	0.00655247	0.0017488	8.67026e-05	BC
450	0.136091	1.12069e-59	6.68907e-41	0.863909	7.34091e-08	DIS
451	0.840423	1.54277e-11	2.42797e-08	3.4335e-05	0.159543	BC
452	0.994258	1.01392e-05	0.000146845	0.000123828	0.0054616	BC
453	5.5307e-09	1.272e-27	2.9488e-22	4.86215e-19	1	DHG
454	8.75637e-07	9.16953e-35	3.49984e-27	6.74674e-14	0.999999	DHG
455	0.00503089	9.15426e-17	1.052e-11	1.099e-09	0.994969	DHG
456	1.02041e-43	4.29293e-269	7.63782e-204	1	1.10113e-133	DIS
457	0.414573	1.87135e-07	4.72934e-06	2.40188e-05	0.585398	DHG
458	0.0303993	9.60085e-11	3.50281e-08	5.3291e-07	0.9696	DHG
459	2.48759e-48	3.30945e-127	6.73912e-117	5.83982e-95	1	DHG
460	0.880313	3.45042e-16	1.25624e-08	1.00133e-06	0.119686	BC
461	0.878908	4.93869e-06	0.0182239	0.000138313	0.102724	BC
462	0.000161298	6.28853e-18	1.20889e-12	3.26125e-11	0.999839	DHG
463	6.77269e-08	2.10853e-21	3.90551e-18	2.407e-16	1	DHG
464	0.00592746	1.7624e-11	5.23702e-09	3.72778e-08	0.994072	DHG
465	0.996694	1.43132e-21	1.42847e-11	1.54177e-06	0.00330463	BC
466	6.25051e-10	1.06307e-34	1.0053e-24	1.60254e-21	1	DHG
467	4.92427e-14	1.66592e-37	4.85393e-33	5.35833e-27	1	DHG
468	0.00501055	6.55708e-13	6.8198e-11	2.90395e-09	0.994989	DHG
469	1.38618e-17	2.9758e-45	9.58795e-41	7.43022e-34	1	DHG
470	5.45288e-07	3.05316e-27	1.3698e-17	6.5426e-18	0.999999	DHG
471	8.48526e-05	1.81009e-20	2.33684e-16	1.76049e-12	0.999915	DHG
472	1.04454e-28	3.96345e-75	2.076e-68	5.87323e-56	1	DHG
473	0.78569	0.18399	0.0278546	0.00119551	0.00127	BC
474	0.000331917	6.60832e-16	6.44785e-12	5.56067e-10	0.999668	DHG
475	3.88969e-57	1.32689e-155	2.80631e-140	2.33048e-111	1	DHG
476	4.94463e-06	1.28814e-37	1.1178e-33	5.51462e-13	0.999995	DHG
477	6.04899e-23	1.35689e-63	1.4662e-53	2.45118e-44	1	DHG
478	2.44474e-16	1.36837e-42	1.00847e-37	2.54028e-31	1	DHG
479	0.989906	4.66728e-07	0.00997535	2.40783e-06	0.000116213	BC
480	2.19463e-07	4.12094e-21	7.34346e-17	1.10432e-15	1	DHG
481	0.746024	6.56675e-15	6.80548e-09	1.4303e-06	0.253974	BC
482	0.94994	1.45055e-11	2.29343e-05	8.32908e-05	0.0499538	BC
483	0.0334228	3.89592e-27	1.4582e-19	0.966577	1.98589e-09	DIS
484	0.99886	1.94404e-17	1.2173e-08	0.000481733	0.00065843	BC
485	2.34824e-13	5.02038e-39	5.04151e-32	2.49263e-26	1	DHG
486	6.39112e-06	2.07717e-16	3.53997e-14	2.53109e-13	0.999994	DHG
487	2.18911e-06	6.00461e-22	1.86076e-16	5.32993e-14	0.999998	DHG
488	0.990393	0.00109466	0.00423093	0.00227886	0.00200303	BC
489	0.924369	1.10871e-49	6.35345e-40	1.12472e-09	0.0756309	BC
490	0.961903	8.71351e-06	0.0377243	0.000178612	0.000185523	BC
491	0.0990252	3.65115e-17	3.79578e-10	1.38144e-08	0.900975	DHG
492	0.78569	0.18399	0.0278546	0.00119551	0.00127	BC
493	3.77541e-13	2.03625e-35	3.29788e-30	2.73924e-26	1	DHG
494	0.991591	2.86716e-05	0.00271036	0.00383684	0.00183348	BC
495	2.99014e-05	1.53064e-29	9.47957e-17	6.63173e-15	0.99997	DHG
496	8.10579e-10	4.08391e-34	4.88017e-26	4.01594e-21	1	DHG
497	7.29937e-91	1.81272e-249	3.81041e-226	4.08035e-178	1	DHG
498	3.86576e-37	7.56646e-103	1.49647e-88	9.45214e-71	1	DHG
499	0.0312663	2.55852e-13	1.90643e-08	3.77834e-07	0.968733	DHG
500	6.1351e-06	6.48614e-16	5.44189e-16	2.62809e-13	0.999994	DHG
501	0.9864	2.84974e-09	1.37588e-05	0.010407	0.00317949	BC
502	2.19482e-19	3.10216e-51	8.68796e-47	5.50603e-38	1	DHG
503	0.0296481	1.08509e-07	1.02354e-07	3.24605e-06	0.970348	DHG
504	0.979904	0.00403011	0.00996332	0.00595672	0.000146072	BC
505	0.78569	0.18399	0.0278546	0.00119551	0.00127	BC
506	0.996896	1.14454e-46	1.64957e-23	0.00310391	2.15807e-08	BC
507	0.32415	2.93428e-11	4.38624e-07	3.27743e-05	0.675817	DHG
508	9.89812e-28	1.24871e-71	4.37977e-65	5.89057e-53	1	DHG
509	4.50309e-70	1.27005e-203	2.01728e-175	2.50074e-138	1	DHG
510	4.2647e-05	1.76594e-19	4.74101e-14	2.22324e-11	0.999957	DHG
511	5.70175e-18	5.7512e-50	8.28799e-43	1.89303e-35	1	DHG
512	0.000290122	2.99257e-12	4.05738e-10	2.98291e-11	0.99971	DHG
513	0.000117377	1.34364e-17	8.26425e-14	3.2494e-11	0.999883	DHG
514	0.930424	0.0351723	0.0323128	0.00176087	0.000329498	BC
515	0.913774	3.87267e-27	2.22489e-19	7.22164e-10	0.0862263	BC
516	0.919987	0.0484513	0.0286284	0.00248501	0.000448867	BC
517	1	2.0274e-22	3.26076e-19	9.87601e-11	4.11938e-07	BC
518	0.959889	0.0297634	0.00770544	0.00198945	0.000652578	BC
519	0.000143055	2.24582e-17	6.39335e-14	2.6697e-11	0.999857	DHG
520	0.951439	0.0329632	0.0115117	0.00267375	0.00141268	BC
521	3.73915e-16	2.48254e-43	6.38027e-38	6.96025e-32	1	DHG
522	9.83588e-08	1.51212e-26	1.80379e-20	1.71214e-16	1	DHG
523	0.000727809	3.04868e-16	4.37147e-11	3.04816e-10	0.999272	DHG
524	2.08958e-07	4.67648e-24	3.02421e-14	8.59941e-18	1	DHG
525	2.37122e-09	8.79733e-36	3.257e-26	2.86477e-21	1	DHG
526	0.0155991	6.33107e-10	4.09916e-08	2.81863e-07	0.984401	DHG
527	1.84502e-05	2.95846e-16	1.852e-14	1.308e-11	0.999982	DHG
528	1.68159e-32	7.84828e-87	1.2164e-78	1.1344e-63	1	DHG
529	0.999737	4.40485e-10	7.95745e-05	0.000137856	4.58004e-05	BC
530	4.19925e-05	1.6945e-15	3.71259e-14	3.29573e-11	0.999958	DHG
531	6.18896e-07	1.25057e-23	3.88743e-17	5.50041e-16	0.999999	DHG
532	2.41008e-07	2.91772e-28	6.13414e-22	2.03161e-16	1	DHG
533	0.0164904	1.45557e-38	3.60525e-29	0.98351	2.07364e-10	DIS
534	0.00120864	3.97297e-14	3.31504e-11	3.48575e-09	0.998791	DHG
535	0.318223	1.71365e-07	6.01174e-07	4.38923e-05	0.681732	DHG
536	0.11411	3.51986e-08	7.8919e-07	2.60417e-05	0.885863	DHG
537	0.0114557	2.6067e-12	4.26058e-08	2.37881e-09	0.988544	DHG
538	0.954232	0.0296547	0.0113025	0.00384968	0.000961119	BC
539	0.78569	0.18399	0.0278546	0.00119551	0.00127	BC
540	0.000100451	9.95407e-17	1.78339e-12	1.98752e-10	0.9999	DHG
541	1.06629e-15	1.02383e-42	6.67855e-39	1.0775e-30	1	DHG
542	0.000425456	2.03186e-18	9.34079e-13	3.37431e-10	0.999575	DHG
543	0.874285	1.81107e-09	0.000118975	0.000207304	0.125388	BC
544	1.15594e-17	4.23137e-49	2.94894e-38	1.50808e-35	1	DHG
545	0.00082173	1.66424e-21	3.65368e-15	3.46142e-11	0.999178	DHG
546	0.978056	0.00972546	0.00868717	0.00331227	0.000219554	BC
547	0.0363772	3.38346e-11	3.27329e-09	5.66926e-07	0.963622	DHG
548	0.94877	4.61861e-12	9.33644e-13	0.000390641	0.0508394	BC
549	5.55076e-05	4.69935e-19	1.70118e-14	7.76355e-12	0.999944	DHG
550	1.39714e-05	2.19989e-20	1.18076e-14	2.0421e-12	0.999986	DHG
551	0.870075	1.55599e-06	0.000197921	0.000334416	0.129392	BC
552	2.30521e-17	2.00736e-52	2.93739e-46	1.017e-33	1	DHG
553	0.0228453	1.85097e-08	5.35283e-08	1.31529e-07	0.977155	DHG
554	0.00110107	7.49077e-16	1.94213e-11	4.22338e-09	0.998899	DHG
555	0.309488	8.72045e-08	2.05476e-07	1.38995e-05	0.690497	DHG
556	0.757925	0.236597	0.00462956	0.000699655	0.00014821	BC
557	0.932389	5.72012e-21	1.9684e-11	0.0674453	0.000165424	BC
558	0.0465743	2.47985e-13	2.67976e-11	1.43042e-07	0.953426	DHG
559	0.017849	3.6717e-14	1.84036e-11	6.14071e-06	0.982145	DHG
560	1.0477e-05	1.10565e-24	4.12342e-16	4.8728e-13	0.99999	DHG
561	0.999912	3.22997e-06	1.91914e-06	6.43754e-05	1.80581e-05	BC
562	3.62848e-06	1.91963e-20	2.14418e-16	1.80375e-13	0.999996	DHG
563	1.9118e-05	1.41084e-16	2.52388e-13	4.74125e-12	0.999981	DHG
564	1.9142e-07	2.17572e-22	2.26828e-19	3.07635e-16	1	DHG
565	0.0108168	1.71776e-17	3.04327e-10	4.60772e-08	0.989183	DHG
566	0.984608	0.00694417	0.004693	0.00349524	0.000259837	BC
567	4.61435e-07	2.51865e-22	5.44091e-19	2.35423e-15	1	DHG
568	4.64642e-10	4.5124e-27	2.70375e-24	1.38855e-20	1	DHG
569	0.78569	0.18399	0.0278546	0.00119551	0.00127	BC
570	0.123179	3.48733e-09	4.97256e-08	5.85867e-06	0.876815	DHG
571	0.00445418	3.96404e-13	9.76688e-10	4.05428e-08	0.995546	DHG
572	8.4453e-16	1.14624e-43	2.10139e-37	2.55902e-31	1	DHG
573	0.999848	2.60293e-09	1.39433e-07	0.000118078	3.34463e-05	BC
574	0.990724	9.05917e-05	0.000464314	0.00847386	0.000247339	BC
575	0.996492	4.24144e-05	4.93658e-05	0.000906453	0.00250978	BC
576	0.999479	2.0878e-16	5.52991e-08	6.69928e-06	0.000514445	BC
577	5.97647e-05	1.10564e-28	7.74514e-18	2.73434e-13	0.99994	DHG
578	8.24689e-08	3.02941e-22	2.9731e-17	1.02613e-16	1	DHG
579	2.76528e-06	1.62921e-22	1.52041e-16	3.01796e-14	0.999997	DHG
580	0.211243	2.07406e-11	1.52529e-05	1.59534e-06	0.788741	DHG
581	1.94531e-10	3.7949e-28	9.47628e-26	4.07936e-21	1	DHG
582	3.27788e-08	1.49277e-22	2.08259e-20	1.18854e-16	1	DHG
583	7.24966e-10	1.02506e-26	1.55166e-23	1.68714e-19	1	DHG
584	0.000207638	4.29436e-16	1.49568e-13	1.62889e-11	0.999792	DHG
585	0.000343186	5.24151e-18	2.04055e-08	9.86081e-12	0.999657	DHG
586	2.72143e-16	7.68989e-47	1.22544e-39	9.65837e-32	1	DHG
587	1.11558e-08	8.83635e-31	2.75426e-24	9.11296e-19	1	DHG
588	0.00095752	1.64496e-12	4.73697e-11	2.29395e-09	0.999042	DHG
589	1	1.15332e-27	1.53606e-16	2.478e-10	6.72596e-11	BC
590	0.000169125	6.60614e-17	6.55387e-12	4.68029e-11	0.999831	DHG
591	0.952381	0.00118991	0.0127053	0.032316	0.00140767	BC
592	0.434345	8.74319e-07	2.5588e-06	8.70759e-05	0.565565	DHG
593	0.387144	3.02962e-11	1.31403e-06	2.34131e-05	0.612831	DHG
594	0.00214706	1.09946e-16	6.39685e-11	7.95027e-10	0.997853	DHG
595	2.11637e-11	5.50413e-37	3.91989e-33	1.11438e-21	1	DHG
596	0.78569	0.18399	0.0278546	0.00119551	0.00127	BC
597	0.214985	3.31234e-05	2.55127e-09	1.09443e-08	0.784982	DHG
598	0.999986	7.7763e-28	1.27464e-12	4.6493e-08	1.43143e-05	BC
599	1.20485e-29	1.11031e-78	1.92947e-71	1.70325e-57	1	DHG
600	0.00191427	2.6217e-32	3.76172e-20	2.93497e-15	0.998086	DHG
601	0.990269	0.00441669	0.00227879	0.00161556	0.00142041	BC
602	1.91312e-17	5.07183e-47	4.05184e-41	2.92096e-33	1	DHG
603	3.60819e-06	1.47631e-29	9.64304e-20	2.45913e-15	0.999996	DHG
604	0.0866801	2.47401e-10	3.57964e-07	7.20482e-06	0.913312	DHG
605	0.00731988	5.16661e-13	7.58771e-12	1.96146e-07	0.99268	DHG
606	2.2595e-10	1.5637e-28	3.01394e-24	3.87381e-21	1	DHG
607	0.85797	1.94815e-07	0.000218139	0.000317532	0.141494	BC
608	0.895864	2.06263e-05	0.000206253	0.00107109	0.102838	BC
609	0.941336	0.00114287	0.0513516	0.00153632	0.00463345	BC
610	0.00630663	9.36762e-11	2.64647e-08	1.11191e-07	0.993693	DHG
611	0.16349	7.51403e-15	1.07369e-09	1.81107e-06	0.836508	DHG
612	0.00532177	7.65813e-09	4.69187e-08	1.70518e-08	0.994678	DHG
613	1.87193e-12	5.17253e-34	1.34166e-28	1.75956e-24	1	DHG
614	1.92507e-07	6.67084e-21	4.53116e-17	2.35095e-15	1	DHG
615	5.02869e-06	1.24038e-25	1.23482e-16	5.13147e-14	0.999995	DHG
616	0.997947	2.2235e-11	2.04086e-05	9.44467e-08	0.00203216	BC
617	4.03266e-05	1.20071e-19	1.36659e-16	2.65698e-12	0.99996	DHG
618	0.78569	0.18399	0.0278546	0.00119551	0.00127	BC
619	0.886814	0.0977399	0.00971984	0.00507385	0.000652761	BC
620	4.65449e-18	3.84348e-48	1.62045e-41	1.39173e-34	1	DHG
621	0.999516	5.16541e-11	1.93349e-05	0.000155421	0.000309669	BC
622	2.62048e-06	2.77513e-24	6.5931e-17	6.65814e-14	0.999997	DHG
623	0.0141634	1.25461e-11	1.02089e-07	1.93791e-07	0.985836	DHG
624	0.00168284	8.49541e-19	6.17112e-11	4.17546e-10	0.998317	DHG
625	0.785455	1.98738e-07	1.13682e-06	1.25401e-05	0.214531	BC
626	0.000156821	1.05827e-12	1.97015e-14	1.66955e-14	0.999843	DHG
627	0.567946	2.41078e-07	2.53236e-05	8.06036e-05	0.431948	BC
628	0.680476	7.08183e-09	5.65211e-07	2.4669e-05	0.319498	BC
629	0.949409	0.0339001	0.0112426	0.00313765	0.00231115	BC
630	0.999996	2.49109e-16	2.68902e-06	1.12387e-08	1.17712e-06	BC
631	1	1.64229e-25	1.22767e-17	7.62641e-10	7.38266e-10	BC
632	0.937094	0.0436639	0.0153948	0.00259443	0.00125305	BC
633	4.08525e-19	1.10867e-52	4.09027e-47	9.42668e-38	1	DHG
634	0.162646	2.12752e-07	7.63677e-06	3.70721e-05	0.837309	DHG
635	0.998357	1.52044e-12	2.82579e-06	0.000203806	0.00143627	BC
636	9.07825e-11	1.08023e-33	2.3034e-27	1.50364e-22	1	DHG
637	0.00421893	6.65295e-13	1.15617e-06	1.59471e-08	0.99578	DHG
638	1.19398e-05	4.95069e-45	5.72406e-37	3.13203e-12	0.999988	DHG
639	0.998715	0.000515608	0.000208145	0.000191536	0.000369324	BC
640	0.953634	3.4589e-10	3.13269e-05	0.00016618	0.0461681	BC
641	1.19024e-18	4.03278e-50	6.86333e-44	9.85123e-36	1	DHG
642	0.608712	6.15088e-12	2.40497e-05	2.71891e-05	0.391237	BC
643	0.351117	1.93373e-60	1.1276e-46	0.648883	5.11683e-07	DIS
644	0.952486	3.36896e-07	2.27268e-06	0.000189101	0.0473227	BC
645	4.99951e-33	1.98482e-89	1.3514e-78	6.42842e-63	1	DHG
646	7.61608e-23	7.97502e-60	1.72045e-53	1.40676e-44	1	DHG
647	7.24574e-05	1.09384e-13	3.91067e-12	5.96985e-12	0.999928	DHG
648	1.21564e-10	1.55888e-34	1.72928e-26	2.306e-22	1	DHG
649	0.987815	4.53152e-08	0.000896368	0.00161502	0.00967326	BC
650	0.108233	3.26416e-09	4.2373e-08	3.98455e-06	0.891763	DHG
651	5.4964e-05	7.32949e-17	2.4452e-12	1.28956e-11	0.999945	DHG
652	0.00942441	5.92509e-50	1.87157e-39	0.990576	7.25713e-10	DIS
653	0.909816	0.0737759	0.00682831	0.00905501	0.000524807	BC
654	3.11973e-08	1.39338e-34	2.44486e-24	3.43563e-19	1	DHG
655	1.31992e-13	6.16555e-39	5.49913e-34	5.75513e-26	1	DHG
656	0.996175	3.78682e-10	7.37588e-07	0.000855902	0.00296874	BC
657	0.99877	1.55052e-14	8.36162e-07	5.11348e-06	0.00122433	BC
658	3.39051e-05	1.65867e-16	5.48685e-13	7.77836e-12	0.999966	DHG
659	3.72034e-05	1.0032e-23	5.94746e-16	1.06352e-11	0.999963	DHG
660	0.887418	2.55403e-09	1.8439e-08	6.98986e-06	0.112575	BC
661	0.99503	0.00170694	0.00166718	0.00109214	0.000503527	BC
662	1.38326e-25	7.23078e-70	6.64501e-60	7.13697e-49	1	DHG
663	0.000910682	2.03699e-13	6.36114e-11	2.57634e-09	0.999089	DHG
664	0.000757884	5.09329e-16	4.30167e-13	5.7116e-10	0.999242	DHG
665	1.75107e-09	3.69353e-28	5.3546e-23	1.36713e-19	1	DHG
666	0.260805	1.55675e-09	3.27452e-05	4.63487e-06	0.739157	DHG
667	0.183061	2.40794e-11	3.50263e-08	3.02395e-06	0.816936	DHG
668	0.00673696	1.03109e-16	3.58956e-11	5.71028e-10	0.993263	DHG
669	0.963917	2.75607e-11	2.46972e-07	0.022292	0.0137904	BC
670	0.000184129	1.07499e-16	3.91251e-12	1.73383e-10	0.999816	DHG
671	0.978117	0.00807694	0.00860572	0.00308596	0.0021139	BC
672	3.6583e-07	2.21783e-21	6.14381e-18	6.16579e-15	1	DHG
673	6.45577e-19	4.24648e-53	2.41577e-47	9.02061e-38	1	DHG
674	0.321546	1.95056e-12	2.36204e-08	7.87675e-06	0.678446	DHG
675	2.96937e-07	8.89389e-23	2.3893e-20	2.08035e-16	1	DHG
676	5.6078e-33	9.88586e-93	3.30294e-85	5.54843e-66	1	DHG
677	1.46439e-55	2.11919e-144	6.35109e-133	2.80036e-107	1	DHG
678	3.70393e-06	3.68618e-22	2.7174e-18	1.21089e-12	0.999996	DHG
679	0.999999	2.8486e-18	5.61988e-08	5.67589e-07	2.15959e-07	BC
680	0.00236846	4.81313e-14	7.24898e-13	1.02644e-09	0.997632	DHG
681	2.92769e-16	2.7333e-46	1.34892e-38	1.54666e-31	1	DHG
682	0.999998	1.10285e-06	2.80069e-09	1.89404e-07	2.95755e-07	BC
683	0.00555554	1.41462e-26	1.30958e-15	2.20272e-10	0.994444	DHG
684	1.98978e-10	1.44751e-29	2.3431e-24	8.82764e-21	1	DHG
685	0.0559451	1.14277e-18	1.21553e-12	7.3247e-09	0.944055	DHG
686	0.00168013	4.67906e-14	5.25437e-12	3.5513e-09	0.99832	DHG
687	1.37183e-31	8.17827e-211	3.60567e-159	1	3.75737e-99	DIS
688	6.55666e-10	5.9249e-34	2.30779e-25	3.67093e-21	1	DHG
689	6.13497e-08	3.47755e-23	2.62317e-19	2.07063e-16	1	DHG
690	0.494916	6.41596e-06	4.09673e-06	0.000116522	0.504957	DHG
691	7.48284e-34	1.91089e-90	9.2338e-81	3.35566e-67	1	DHG
692	0.000338406	4.0643e-20	8.20259e-19	2.12712e-16	0.999662	DHG
693	6.16857e-11	4.44283e-36	2.71093e-25	1.7375e-22	1	DHG
694	0.00183069	1.2072e-16	1.4811e-13	2.45165e-10	0.998169	DHG
695	2.27746e-06	9.88626e-19	4.7952e-16	1.59684e-13	0.999998	DHG
696	8.97899e-16	1.7116e-42	9.05645e-36	6.33703e-30	1	DHG
697	1.74454e-46	2.84549e-124	6.00896e-116	1.86641e-91	1	DHG
698	1.06239e-08	1.90808e-27	3.24896e-24	1.81764e-17	1	DHG
699	0.00292075	1.00057e-14	3.85229e-09	1.10961e-08	0.997079	DHG
700	1.84752e-21	6.04328e-54	1.32712e-51	1.09786e-41	1	DHG
701	1.56788e-10	2.21665e-25	2.24926e-23	3.30109e-21	1	DHG
702	8.77584e-08	9.36521e-22	6.26783e-19	1.38195e-15	1	DHG
703	7.96035e-06	2.4407e-21	3.83584e-16	6.71296e-13	0.999992	DHG
704	0.956615	7.32018e-09	2.04116e-07	0.000538752	0.0428465	BC
705	0.203068	7.66232e-44	1.09435e-36	0.000230968	0.796701	DHG
706	1.02445e-19	1.70178e-55	3.93076e-50	1.11628e-38	1	DHG
707	0.000317452	2.48148e-13	6.84633e-13	2.37265e-10	0.999683	DHG
708	0.99934	1.50616e-15	5.04758e-07	5.20063e-05	0.000607244	BC
709	0.940078	8.84114e-09	0.000128776	0.00105529	0.058738	BC
710	1.76474e-09	2.45475e-30	9.20119e-24	2.03404e-19	1	DHG
711	1.65178e-15	2.77429e-103	3.87599e-75	1	5.08451e-49	DIS
712	0.956452	0.03227	0.00792829	0.00291638	0.000432886	BC
713	6.03844e-11	1.42995e-36	7.106e-28	7.60538e-23	1	DHG
714	1.30974e-07	1.30777e-32	4.90622e-23	4.37758e-18	1	DHG
715	0.998731	6.77738e-17	1.06648e-05	7.04798e-06	0.00125106	BC
716	1.45246e-17	2.19899e-55	5.65337e-44	1.29568e-35	1	DHG
717	2.18496e-07	1.25901e-21	1.59209e-17	4.89912e-16	1	DHG
718	8.96495e-16	1.51171e-42	7.59193e-36	1.91137e-30	1	DHG
719	2.04252e-07	6.17818e-25	2.65745e-19	2.94881e-16	1	DHG
720	0.999432	1.76957e-05	8.37299e-05	0.000142316	0.00032404	BC
721	0.998984	9.31252e-13	8.47732e-08	0.00027887	0.000736723	BC
722	9.7004e-11	1.11799e-33	2.50867e-31	7.748e-26	1	DHG
723	3.99983e-40	4.58082e-106	5.64531e-96	6.34738e-77	1	DHG
724	5.40191e-14	4.5474e-38	8.20293e-33	1.88909e-27	1	DHG
725	0.994279	1.60811e-05	0.00121866	0.00221076	0.00227507	BC
726	0.264665	2.41529e-10	1.24166e-08	8.42106e-07	0.735334	DHG
727	0.878989	3.71749e-08	0.000107271	7.37687e-05	0.12083	BC
728	6.99194e-16	5.38411e-43	2.41449e-35	4.38888e-31	1	DHG
729	0.972675	0.0117024	0.0130453	0.00237337	0.000204306	BC
730	3.8899e-09	6.33764e-25	4.58082e-23	8.25604e-19	1	DHG
731	0.944058	0.0389823	0.0146906	0.00177058	0.000498579	BC
732	0.904756	5.22268e-05	0.000709995	0.000514486	0.0939672	BC
733	5.47795e-11	4.27698e-32	2.48228e-27	2.51567e-22	1	DHG
734	9.68074e-08	1.01011e-22	1.24153e-19	2.39192e-16	1	DHG
735	1.08887e-05	3.40395e-20	7.03026e-18	3.99025e-14	0.999989	DHG
736	3.08188e-09	2.59304e-28	4.46011e-26	5.84825e-20	1	DHG
737	8.78378e-05	5.92025e-17	3.70001e-13	6.91183e-11	0.999912	DHG
738	1.2859e-41	2.81869e-117	1.61436e-102	6.53544e-80	1	DHG
739	4.85181e-89	2.23364e-245	1.80937e-226	1.62375e-177	1	DHG
740	0.000535085	4.3996e-15	1.06154e-13	1.92006e-11	0.999465	DHG
741	0.999959	1.07969e-10	2.08856e-06	3.96664e-06	3.44768e-05	BC
742	8.64874e-05	6.17682e-17	2.7909e-13	7.73812e-12	0.999914	DHG
743	0.985574	0.00737672	0.00389982	0.00190899	0.00124051	BC
744	0.93696	0.0553643	0.00581067	0.00177501	9.01135e-05	BC
745	0.586851	1.64353e-14	2.05578e-12	1.02612e-05	0.413139	BC
746	1.20853e-08	6.88256e-25	7.32252e-23	3.68859e-19	1	DHG
747	4.32347e-18	1.62332e-55	1.26733e-45	1.21856e-36	1	DHG
748	4.32303e-21	1.47865e-58	2.2742e-51	3.69583e-40	1	DHG
749	0.0547004	1.0516e-12	2.63003e-07	4.42134e-07	0.945299	DHG
750	8.48918e-07	3.50053e-24	1.97618e-18	1.43944e-14	0.999999	DHG
751	7.6047e-08	4.12699e-28	7.06749e-21	8.13468e-17	1	DHG
752	4.63936e-06	2.12771e-18	8.27998e-19	9.43756e-15	0.999995	DHG
753	5.87479e-21	3.93921e-60	4.69631e-55	4.43529e-40	1	DHG
754	1.78588e-06	1.38965e-24	6.74689e-18	6.10981e-15	0.999998	DHG
755	0.0174323	9.40971e-13	2.69028e-08	8.81005e-08	0.982568	DHG
756	0.988418	3.27302e-11	2.1247e-06	3.80718e-05	0.0115414	BC
757	6.3948e-10	4.30149e-30	2.2467e-25	3.46729e-20	1	DHG
758	5.41119e-06	7.13086e-27	2.84952e-17	3.10406e-14	0.999995	DHG
759	0.998941	7.03507e-11	1.01094e-05	0.000899785	0.00014948	BC
760	0.0202674	1.84438e-11	0.00193388	2.95719e-09	0.977799	DHG
761	1.91438e-13	1.87646e-111	5.72454e-85	2.2761e-29	1	DHG
762	0.993129	5.56411e-07	3.92106e-05	0.000579906	0.00625119	BC
763	1.62122e-25	4.17741e-70	2.53129e-61	3.67516e-49	1	DHG
764	1.05754e-14	1.34814e-37	9.52512e-34	8.42529e-29	1	DHG
765	0.998398	1.5429e-14	6.28177e-08	6.16778e-06	0.00159608	BC
766	3.89208e-15	1.71032e-54	2.4595e-48	2.31092e-35	1	DHG
767	0.891728	3.25455e-06	4.57971e-05	0.000354855	0.107868	BC
768	1.13128e-07	7.5075e-33	2.31471e-25	1.67785e-16	1	DHG
769	0.852299	1.15446e-06	3.41635e-06	6.91799e-05	0.147627	BC
770	7.29888e-08	3.78163e-25	8.47679e-22	1.39806e-17	1	DHG
771	9.12593e-13	1.10429e-37	3.91077e-31	6.56102e-25	1	DHG
772	0.885063	4.02817e-08	9.6344e-05	0.000338832	0.114502	BC
773	0.994469	0.00247247	0.00111509	0.0019271	1.63104e-05	BC
774	2.85175e-09	5.08482e-39	1.84067e-27	1.54461e-21	1	DHG
775	0.998518	6.53104e-06	6.49672e-06	0.000917236	0.000551329	BC
776	4.01613e-25	2.66863e-67	1.00873e-61	1.96448e-49	1	DHG
777	6.80993e-12	1.29006e-33	8.99601e-30	3.78795e-23	1	DHG
778	0.999771	2.33568e-44	9.95667e-22	0.000229196	1.63075e-08	BC
779	0.832521	8.5859e-07	4.10405e-06	0.000469984	0.167004	BC
780	0.991526	0.00430788	0.00354951	0.000472224	0.00014397	BC
781	1.79114e-05	6.41783e-20	3.55752e-15	4.16367e-12	0.999982	DHG
782	3.60907e-09	5.85053e-29	1.51851e-22	1.50832e-19	1	DHG
783	5.97999e-18	1.09561e-46	3.48375e-43	7.02521e-35	1	DHG
784	8.88477e-05	1.89306e-17	1.13486e-08	4.41002e-13	0.999911	DHG
785	0.78569	0.18399	0.0278546	0.00119551	0.00127	BC
786	9.53403e-06	5.03448e-79	2.69436e-58	0.99999	2.62137e-19	DIS
787	0.00138877	1.14329e-17	7.07826e-15	3.12199e-11	0.998611	DHG
788	0.999996	5.73773e-11	3.07933e-10	3.61706e-07	3.75626e-06	BC
789	0.477989	3.40317e-12	2.33794e-09	0.000181947	0.521829	DHG
790	7.71073e-05	3.42533e-16	1.18201e-12	9.5703e-11	0.999923	DHG
791	1.98415e-21	2.40156e-62	1.56989e-51	8.37471e-43	1	DHG
792	5.20718e-10	3.15768e-29	6.11603e-25	1.07467e-20	1	DHG
793	0.00102638	1.19338e-21	7.47047e-15	8.03241e-12	0.998974	DHG
794	0.950718	1.13937e-07	6.8711e-06	0.000362071	0.0489125	BC
795	9.08119e-38	8.55304e-100	1.03271e-91	9.31323e-74	1	DHG
796	8.33122e-42	4.04448e-119	3.17921e-103	3.21291e-82	1	DHG
797	0.000104286	3.2379e-16	3.24505e-14	3.25634e-11	0.999896	DHG
798	2.04246e-12	5.33474e-53	1.76239e-46	3.18116e-25	1	DHG
799	0.00248482	6.46559e-12	6.80364e-12	7.5384e-09	0.997515	DHG
800	7.47968e-22	8.25139e-131	9.64722e-102	1	2.97085e-64	DIS
801	1.42945e-09	1.89792e-29	4.8238e-26	1.71858e-18	1	DHG
802	0.99943	1.07787e-15	3.26146e-08	3.82631e-05	0.000531222	BC
803	0.923446	1.9391e-07	3.10787e-05	0.000635829	0.0758872	BC
804	8.13576e-06	5.5634e-17	7.22392e-16	3.13878e-13	0.999992	DHG
805	5.1233e-14	1.04237e-38	7.36195e-35	1.36512e-27	1	DHG
806	1.74424e-18	9.18706e-50	1.23949e-43	2.27831e-35	1	DHG
807	0.133349	4.75494e-14	2.20063e-10	0.00018572	0.866466	DHG
808	0.0136601	1.9243e-08	1.69202e-06	1.19266e-07	0.986338	DHG
809	0.99988	6.62574e-09	3.04324e-08	4.77927e-06	0.000115518	BC
810	0.999715	1.3161e-23	2.84545e-12	3.47939e-07	0.000284446	BC
811	0.618722	9.38876e-13	1.63532e-07	1.32498e-05	0.381264	BC
812	0.959322	4.34718e-15	9.03345e-16	2.95644e-07	0.0406774	BC
813	0.99178	0.00356881	0.0019429	0.00173144	0.000976722	BC
814	8.74841e-07	3.67975e-24	3.68816e-19	4.55095e-15	0.999999	DHG
815	0.985518	0.010393	0.00210262	0.000669221	0.00131664	BC
816	0.490367	1.15154e-11	5.57737e-11	1.44597e-09	0.509633	DHG
817	1.00437e-06	7.8935e-19	5.70574e-17	4.39307e-14	0.999999	DHG
818	3.56279e-06	1.84841e-20	8.5336e-16	2.62495e-13	0.999996	DHG
819	0.177419	4.71118e-12	1.47005e-09	6.45069e-07	0.82258	DHG
820	3.94674e-05	2.02657e-23	7.37356e-19	3.83408e-12	0.999961	DHG
821	5.62782e-20	4.12368e-152	1.22419e-103	1	3.04904e-72	DIS
822	0.999874	9.52934e-13	3.42267e-07	0.000118863	7.10133e-06	BC
823	8.29074e-07	3.55043e-21	7.09845e-17	1.8949e-14	0.999999	DHG
824	3.69661e-24	7.21465e-63	1.18902e-57	3.75709e-48	1	DHG
825	5.1247e-119	0	0	3.28605e-237	1	DHG
826	0.913966	0.0307527	0.0530265	0.00176825	0.000486493	BC
827	0.861137	1.87184e-31	8.69304e-22	1.81967e-06	0.138861	BC
828	9.47275e-09	2.53088e-25	5.96162e-22	2.31953e-17	1	DHG
829	0.149961	2.8968e-11	2.76981e-09	5.67901e-07	0.850039	DHG
830	0.0912687	3.78734e-10	1.96248e-05	9.78116e-07	0.908711	DHG
831	2.60071e-07	7.60349e-23	3.00515e-19	4.45145e-15	1	DHG
832	4.27628e-07	2.05752e-21	6.71421e-19	2.03604e-15	1	DHG
833	3.4067e-90	2.19731e-249	1.86836e-228	6.76401e-179	1	DHG
834	0.99972	1.40384e-23	5.15442e-12	0.000163466	0.000116975	BC
835	5.50837e-05	7.62638e-43	5.61337e-28	3.26618e-14	0.999945	DHG
836	0.970612	0.00622695	0.0140473	0.00215626	0.00695745	BC
837	8.91582e-05	1.32922e-15	1.52827e-14	8.51228e-13	0.999911	DHG
838	2.07249e-05	1.51944e-22	2.35227e-19	8.59738e-15	0.999979	DHG
839	3.18192e-05	3.69218e-21	1.08134e-16	2.87628e-11	0.999968	DHG
840	4.6508e-38	1.73459e-101	4.03898e-91	4.11192e-73	1	DHG
841	0.989124	0.00394023	0.00461225	0.00161357	0.000709626	BC
842	0.999937	9.43374e-09	2.11662e-06	2.56339e-05	3.55486e-05	BC
843	2.4425e-69	2.78922e-186	5.55913e-169	1.42022e-133	1	DHG
844	1.2792e-05	1.12867e-18	3.1459e-14	2.77166e-12	0.999987	DHG
845	1.47697e-96	0	0	1	0	DIS
846	0.0148706	4.29796e-13	1.57376e-11	9.52398e-08	0.985129	DHG
847	0.924187	9.18622e-15	2.32582e-08	7.88167e-05	0.0757338	BC
848	8.92898e-15	1.75114e-39	3.01661e-35	4.81854e-29	1	DHG
849	0.972062	0.00983617	0.0158114	0.00216196	0.000128665	BC
850	0.999924	3.85959e-18	3.2796e-09	5.30694e-06	7.07217e-05	BC
851	0.715929	3.48119e-12	3.21727e-05	1.10465e-06	0.284038	BC
852	0.999713	1.84138e-11	1.04767e-06	7.71027e-05	0.000209238	BC
853	2.97805e-07	9.48955e-25	1.51982e-17	6.68552e-16	1	DHG
854	0.78569	0.18399	0.0278546	0.00119551	0.00127	BC
855	5.15908e-05	3.64376e-15	1.19494e-13	2.69565e-11	0.999948	DHG
856	0.963185	1.02469e-05	0.00432235	0.00113813	0.0313446	BC
857	2.91546e-16	1.36885e-43	8.91348e-38	3.19357e-31	1	DHG
858	0.000778013	1.54168e-13	7.95454e-10	6.42431e-10	0.999222	DHG
859	9.10811e-10	4.02051e-33	1.89243e-26	9.52075e-21	1	DHG
860	5.76699e-34	1.60559e-89	1.93514e-82	5.9412e-66	1	DHG
861	0.99453	0.000758731	2.80293e-05	0.000746079	0.00393752	BC
862	6.29031e-07	3.35176e-20	2.37809e-17	1.76873e-14	0.999999	DHG
863	1.9934e-36	7.31087e-96	3.16062e-89	1.26512e-70	1	DHG
864	9.03802e-05	1.28636e-14	1.42033e-12	1.27875e-10	0.99991	DHG
865	5.91848e-11	1.20779e-39	3.61125e-29	6.62932e-24	1	DHG
866	0.78569	0.18399	0.0278546	0.00119551	0.00127	BC
867	0.975352	5.78915e-05	9.52808e-05	3.02343e-07	0.0244941	BC
868	0.98813	0.000447672	0.00219557	0.00412247	0.00510444	BC
869	0.92377	1.20752e-11	3.43068e-09	0.0751758	0.00105457	BC
870	0.999909	2.0294e-13	2.58356e-08	2.12992e-06	8.89785e-05	BC
871	9.14734e-05	2.6576e-15	1.43103e-14	1.04813e-11	0.999909	DHG
872	2.19306e-42	9.79037e-115	8.42992e-100	4.73121e-81	1	DHG
873	0.996855	0.000634856	6.32367e-05	0.00162941	0.000817409	BC
874	1.14773e-05	4.33616e-21	8.10673e-13	8.54701e-14	0.999989	DHG
875	0.0195494	4.49942e-12	3.95284e-08	2.58223e-07	0.98045	DHG
876	1.284e-22	4.36841e-59	6.05996e-53	2.93625e-43	1	DHG
877	2.64226e-25	9.34322e-73	2.69788e-61	5.37276e-50	1	DHG
878	9.45098e-06	1.2211e-22	2.24716e-16	5.96619e-13	0.999991	DHG
879	1.73004e-27	3.29135e-73	2.11837e-65	7.80037e-53	1	DHG
880	0.000545215	1.53499e-77	6.22757e-54	0.999455	4.78393e-16	DIS
881	1.53406e-23	2.88518e-64	3.50487e-55	3.55787e-45	1	DHG
882	2.03259e-05	6.77773e-17	1.60639e-15	1.40739e-12	0.99998	DHG
883	3.4699e-07	3.08698e-21	5.051e-17	1.65953e-15	1	DHG
884	0.980807	0.00853434	0.00790607	0.00243321	0.000319676	BC
885	6.9213e-18	1.58747e-46	1.18076e-39	5.60328e-33	1	DHG
886	4.43231e-09	2.37705e-29	4.49471e-23	1.07147e-18	1	DHG
887	0.0736622	5.85865e-15	4.27128e-12	9.39714e-08	0.926338	DHG
888	7.15293e-37	4.14995e-99	1.62298e-90	1.92198e-72	1	DHG
889	7.37122e-08	1.0279e-36	3.52978e-25	5.53801e-20	1	DHG
890	0.000181191	1.33904e-13	2.12883e-11	1.15232e-10	0.999819	DHG
891	0.996006	3.02481e-20	3.71683e-09	7.38739e-07	0.00399293	BC
892	0.999991	1.64314e-12	5.17959e-06	2.16956e-06	1.16144e-06	BC
893	2.16753e-17	3.30687e-63	6.11857e-50	1.9846e-38	1	DHG
894	0.0402841	4.2039e-18	7.52459e-14	4.3022e-05	0.959673	DHG
895	7.01898e-05	1.99594e-19	1.85556e-14	3.21732e-11	0.99993	DHG
896	0.01445	4.0628e-20	2.3112e-11	2.014e-09	0.98555	DHG
897	0.997479	3.67998e-10	0.000236758	0.00222559	5.89122e-05	BC
898	0.997832	2.49161e-06	0.00103095	0.000425831	0.00070876	BC
899	2.19768e-10	2.07375e-31	3.27029e-25	2.82443e-22	1	DHG
900	0.999868	2.02486e-09	5.45975e-06	8.6744e-06	0.000117931	BC
901	0.751976	1.83314e-05	0.000268048	3.10217e-05	0.247706	BC
902	1.28101e-08	1.33713e-42	4.5082e-28	3.27232e-22	1	DHG
903	1.71891e-07	7.18673e-21	1.44733e-17	5.86662e-15	1	DHG
904	2.93759e-08	9.71986e-26	6.84316e-21	3.9215e-17	1	DHG
905	0.000464944	3.55172e-25	4.41931e-23	1.44412e-13	0.999535	DHG
906	0.995893	6.18901e-08	1.17048e-05	2.60729e-05	0.00406938	BC
907	1.11202e-08	3.38283e-23	6.25338e-21	1.00355e-17	1	DHG
908	0.282643	2.3912e-11	5.26188e-07	1.79378e-05	0.717338	DHG
909	8.54465e-12	7.86832e-42	1.82147e-34	4.35694e-25	1	DHG
910	2.83591e-27	1.08991e-83	1.91777e-68	3.79322e-54	1	DHG
911	0.502445	1.03019e-27	1.3451e-17	0.000335373	0.49722	BC
912	0.0679611	1.99992e-16	7.4492e-10	3.32194e-08	0.932039	DHG
913	1.86871e-35	8.6965e-95	9.27668e-83	4.21048e-68	1	DHG
914	8.37314e-19	4.66686e-59	1.13788e-48	5.75332e-39	1	DHG
915	0.999998	8.83715e-24	6.36699e-22	3.98436e-09	2.16821e-06	BC
916	0.841685	7.79511e-07	0.000215708	0.000164294	0.157934	BC
917	0.00109778	9.01387e-25	7.70316e-18	1.71634e-08	0.998902	DHG
918	0.999999	6.14818e-38	1.46969e-34	6.38322e-12	5.6654e-07	BC
919	1.71181e-07	8.16797e-22	6.22249e-19	3.42066e-16	1	DHG
920	0.000106002	8.36278e-33	1.25635e-20	2.99128e-14	0.999894	DHG
921	3.9678e-22	3.69624e-67	1.94725e-52	1.20946e-44	1	DHG
922	1.68998e-28	2.06154e-78	4.81733e-68	4.36839e-54	1	DHG
923	0.9998	8.51333e-09	1.25465e-05	2.22691e-05	0.000164754	BC
924	2.34016e-05	5.00954e-19	1.08897e-16	5.64529e-12	0.999977	DHG
925	0.000708729	8.50614e-28	3.06695e-21	1.57808e-14	0.999291	DHG
926	0.99723	0.000657018	0.00060958	0.000240379	0.00126281	BC
927	1.16521e-19	2.81723e-97	9.0862e-84	2.14983e-39	1	DHG
928	5.79955e-11	9.25348e-34	7.2168e-26	5.98072e-22	1	DHG
929	6.56048e-05	8.82618e-22	3.61437e-14	3.51466e-13	0.999934	DHG
930	6.80496e-10	1.65466e-29	1.02656e-23	3.36198e-20	1	DHG
931	4.68968e-27	4.18099e-196	1.41879e-143	1	3.40339e-85	DIS
932	4.94437e-06	1.71035e-17	9.27422e-13	5.53307e-13	0.999995	DHG
933	0.150737	1.16368e-14	1.16792e-12	1.57143e-08	0.849263	DHG
934	3.71513e-09	9.75162e-25	1.57711e-20	8.20688e-19	1	DHG
935	0.302681	1.06131e-09	4.04936e-09	7.54447e-08	0.697319	DHG
936	6.31145e-113	0	0	8.76436e-221	1	DHG
937	0.940266	1.61097e-10	3.8357e-05	0.000168787	0.0595269	BC
938	1.34166e-35	5.25686e-97	6.07655e-84	5.68735e-68	1	DHG
939	1	1.09873e-17	7.57465e-10	3.93114e-07	6.41995e-08	BC
940	2.58278e-06	6.43069e-28	2.3412e-19	2.70794e-14	0.999997	DHG
941	0.994526	8.70534e-12	2.15037e-05	0.000330288	0.00512192	BC
942	7.98727e-05	4.176e-23	1.94346e-14	3.09785e-13	0.99992	DHG
943	3.75126e-64	5.48809e-176	1.4462e-157	6.52097e-125	1	DHG
944	0.78569	0.18399	0.0278546	0.00119551	0.00127	BC
945	0.976901	3.18504e-11	1.55855e-05	3.83399e-05	0.023045	BC
946	0.758698	4.08778e-14	3.30004e-08	3.30031e-05	0.241269	BC
947	0.00626928	3.29651e-12	1.80333e-09	4.22819e-08	0.993731	DHG
948	2.68703e-12	7.48975e-33	2.70479e-29	1.90773e-24	1	DHG
949	2.41217e-12	1.02204e-32	8.2023e-30	6.39405e-24	1	DHG
950	0.947015	0.03719	0.0123463	0.0020165	0.00143246	BC
951	7.49106e-11	1.32315e-35	1.86522e-31	1.49471e-20	1	DHG
952	2.96515e-31	1.28198e-82	1.80737e-71	3.56002e-60	1	DHG
953	8.26593e-07	8.73613e-24	7.41266e-18	3.4264e-15	0.999999	DHG
954	3.48574e-12	1.97703e-38	3.51013e-30	8.06344e-25	1	DHG
955	1	8.57459e-30	1.08209e-26	7.84544e-12	1.05324e-07	BC
956	8.34e-09	1.06669e-85	7.98765e-59	1	4.73491e-34	DIS
957	0.972324	0.0106023	0.0142676	0.00256168	0.000244201	BC
958	4.0732e-11	1.08883e-34	3.85549e-27	4.1388e-23	1	DHG
959	3.09914e-12	5.37388e-40	4.26407e-34	3.86288e-23	1	DHG
960	0.0868531	2.93286e-14	4.08616e-09	2.01102e-07	0.913147	DHG
961	1.50602e-08	1.26785e-25	1.69143e-24	1.08976e-17	1	DHG
962	0.98736	0.000170854	0.000618778	0.00355905	0.00829157	BC
963	0.00072353	7.74704e-12	2.6599e-10	6.58703e-09	0.999276	DHG
964	1.32878e-12	2.0491e-32	1.28617e-29	8.11199e-25	1	DHG
965	2.89608e-07	5.21747e-19	1.20291e-16	5.26711e-16	1	DHG
966	0.000863889	5.18953e-18	2.96539e-12	6.11343e-10	0.999136	DHG
967	0.352936	7.91468e-10	3.04576e-06	9.16e-06	0.647052	DHG
968	3.90985e-25	1.69253e-66	2.13327e-59	2.83021e-48	1	DHG
969	0.999984	2.49778e-19	3.70656e-08	1.52562e-05	5.32109e-07	BC
970	0.0934811	7.00346e-23	2.2739e-12	5.60103e-09	0.906519	DHG
971	3.02306e-16	4.1388e-42	1.4412e-36	1.80745e-31	1	DHG
972	5.23212e-11	1.53e-29	1.14767e-24	1.64734e-22	1	DHG
973	0.000467852	1.09803e-12	5.40949e-10	1.61112e-09	0.999532	DHG
974	0.998044	3.06201e-10	7.31771e-09	0.000711224	0.00124443	BC
975	2.79688e-08	3.37646e-25	1.27791e-21	1.37268e-17	1	DHG
976	3.74224e-07	1.05952e-28	2.8904e-19	2.79025e-17	1	DHG
977	6.3352e-10	1.54551e-29	1.16946e-26	5.55629e-21	1	DHG
978	0.000398867	3.04225e-22	1.66074e-15	1.01932e-12	0.999601	DHG
979	0.999055	1.66755e-23	1.32511e-15	1.58211e-08	0.000944638	BC
980	0.0526661	1.27609e-15	7.28534e-09	8.15019e-08	0.947334	DHG
981	0.00951436	2.82449e-16	4.89829e-09	1.3553e-08	0.990486	DHG
982	0.952545	0.0303375	0.00873172	0.00710599	0.00128032	BC
983	0.954424	2.9997e-16	1.30401e-09	0.0313521	0.0142236	BC
984	0.00064819	7.45757e-13	4.63698e-11	1.01176e-08	0.999352	DHG
985	1.32434e-13	3.5719e-41	1.25769e-33	4.34933e-28	1	DHG
986	1.23325e-06	1.35568e-24	1.26959e-16	3.41234e-15	0.999999	DHG
987	1.2654e-22	1.94475e-60	1.67742e-53	4.62032e-43	1	DHG
988	0.961241	0.00753773	0.0260987	0.00492007	0.000202578	BC
989	0.000224027	1.11214e-16	2.05726e-12	1.18278e-11	0.999776	DHG
990	4.98897e-06	1.03147e-19	4.70894e-15	2.83961e-13	0.999995	DHG
991	0.000930602	1.81075e-12	8.41164e-11	8.42738e-10	0.999069	DHG
992	7.57085e-18	1.806e-51	3.84651e-43	2.58596e-35	1	DHG
993	0.998801	5.31311e-10	7.57303e-05	8.85821e-05	0.00103461	BC
994	0.000388921	2.86575e-46	7.06426e-34	6.50633e-10	0.999611	DHG
995	4.76099e-22	1.88683e-72	6.63714e-55	5.06953e-45	1	DHG
996	3.99569e-79	2.41146e-228	2.81093e-205	1.04596e-161	1	DHG
997	0.809573	0.00071079	0.189157	0.000223264	0.000335467	BC
998	6.30622e-15	5.35599e-41	1.04727e-34	1.66021e-29	1	DHG
999	0.000213395	2.89535e-18	8.05609e-14	3.69085e-10	0.999787	DHG
1000	1.68707e-11	8.73959e-32	2.89575e-28	2.18508e-23	1	DHG
1001	5.31711e-11	3.81567e-35	4.8484e-29	1.44278e-21	1	DHG
1002	8.44157e-13	1.23753e-42	9.84546e-39	6.63922e-27	1	DHG
1003	6.40044e-10	1.97075e-40	5.57901e-29	2.60478e-21	1	DHG
1004	1.12109e-06	5.51066e-21	3.98497e-17	2.04168e-14	0.999999	DHG
1005	4.41293e-05	2.35836e-23	1.75617e-18	2.58513e-10	0.999956	DHG
1006	0.180688	2.2641e-13	9.93221e-08	2.61872e-06	0.819309	DHG
1007	4.33078e-05	3.49557e-20	7.68779e-16	1.49446e-12	0.999957	DHG
1008	0.969798	0.013829	0.0144631	0.00176094	0.000148667	BC
1009	0.996527	6.83532e-15	2.01215e-07	7.03369e-06	0.00346529	BC
1010	3.52636e-13	3.7454e-37	6.24111e-30	1.30767e-25	1	DHG
1011	0.0528945	3.72205e-07	4.54307e-06	7.14265e-06	0.947093	DHG
1012	0.098402	7.28131e-09	2.93716e-07	6.00316e-07	0.901597	DHG
1013	2.46113e-07	6.01547e-23	1.3567e-18	6.77209e-16	1	DHG
1014	0.993316	2.78301e-05	0.00337705	0.000594005	0.00268547	BC
1015	1.48057e-10	1.88332e-49	3.32864e-37	2.77605e-21	1	DHG
1016	0.78569	0.18399	0.0278546	0.00119551	0.00127	BC
1017	7.05084e-59	1.582e-159	2.00505e-143	3.24327e-114	1	DHG
1018	0.999998	3.10732e-20	7.95772e-07	1.55008e-06	1.52321e-08	BC
1019	0.0520319	1.98974e-23	1.0996e-16	1.80149e-05	0.94795	DHG
1020	0.0153873	2.2856e-16	3.611e-08	1.44722e-08	0.984613	DHG
1021	2.57171e-11	1.2533e-30	3.20145e-25	1.71003e-23	1	DHG
1022	0.993571	1.19729e-09	4.66553e-05	7.91916e-05	0.00630316	BC
1023	0.695439	2.95714e-08	5.44503e-05	7.32333e-05	0.304434	BC
1024	5.34533e-09	3.73382e-28	6.38142e-23	7.9985e-20	1	DHG
1025	7.281e-08	1.65971e-30	2.73591e-21	6.45499e-17	1	DHG
1026	0.986516	1.22882e-08	0.00276846	0.000240247	0.0104748	BC
1027	3.50429e-09	1.89879e-24	7.15482e-23	4.1212e-18	1	DHG
1028	3.73286e-10	2.74072e-27	1.02857e-21	5.26788e-21	1	DHG
1029	0.000323047	6.14242e-14	2.5531e-07	1.89842e-10	0.999677	DHG
1030	1	8.17755e-21	3.52618e-13	3.29312e-08	6.22597e-08	BC
1031	1.17982e-20	5.53215e-146	7.97432e-114	1	2.82213e-62	DIS
1032	0.970453	2.17086e-10	4.01667e-07	6.54241e-05	0.0294808	BC
1033	0.000534789	1.06366e-11	8.36285e-11	2.83857e-09	0.999465	DHG
1034	3.29643e-11	1.03774e-32	1.92982e-27	8.36675e-23	1	DHG
1035	0.947273	1.94181e-24	3.05862e-12	1.9733e-07	0.0527272	BC
1036	5.99389e-16	2.21608e-117	1.92925e-82	1	9.22616e-52	DIS
1037	0.00995691	4.85793e-13	3.55907e-09	6.54602e-08	0.990043	DHG
1038	4.0794e-32	5.08753e-224	1.20291e-172	1	2.19866e-100	DIS
1039	9.91765e-06	1.27299e-19	2.25257e-15	5.59287e-12	0.99999	DHG
1040	4.97584e-08	1.40756e-24	1.07785e-20	7.41317e-17	1	DHG
1041	1.64394e-29	1.41233e-78	4.22989e-72	1.23907e-57	1	DHG
1042	3.51172e-82	0	0	1	4.02789e-251	DIS
1043	1	6.49622e-46	4.42388e-42	2.02699e-16	1.7315e-10	BC
1044	0.999549	3.10435e-13	1.62243e-05	4.31671e-05	0.000391264	BC
1045	0.00606215	2.31791e-24	8.461e-12	2.29743e-10	0.993938	DHG
1046	1.84974e-24	1.13024e-65	5.27414e-59	4.50155e-47	1	DHG
1047	0.727877	2.78994e-10	1.30071e-05	0.00122185	0.270888	BC
1048	3.11141e-12	3.77562e-34	1.1197e-27	2.17968e-24	1	DHG
1049	1.63678e-33	9.67397e-250	1.10362e-194	1	4.23836e-103	DIS
1050	0.939391	6.12526e-06	0.0562839	0.000342299	0.00397692	BC
1051	0.275103	7.0012e-09	0.000521317	6.06531e-06	0.72437	DHG
1052	3.46281e-18	4.90609e-49	1.71075e-40	3.75132e-35	1	DHG
1053	2.606e-17	8.19031e-192	9.55339e-150	1	3.7247e-56	DIS
1054	0.78569	0.18399	0.0278546	0.00119551	0.00127	BC
1055	0.730536	9.02457e-19	6.67927e-10	5.61405e-06	0.269458	BC
1056	4.69983e-15	2.66687e-47	2.51138e-41	4.22114e-30	1	DHG
1057	6.8996e-48	2.02915e-129	1.19672e-115	7.86635e-93	1	DHG
1058	8.27682e-10	1.34779e-43	9.66032e-29	3.37064e-23	1	DHG
1059	0.179133	7.9595e-11	0.011084	1.60841e-07	0.809783	DHG
1060	1	2.81973e-39	9.83049e-18	1.15779e-10	3.38829e-07	BC
1061	0.229515	4.57623e-09	3.9189e-07	1.21142e-05	0.770473	DHG
1062	0.724013	5.44537e-16	6.8394e-11	0.00184385	0.274143	BC
1063	0.0386622	1.05316e-14	8.29487e-10	7.55292e-08	0.961338	DHG
1064	9.8875e-08	5.64701e-29	2.55135e-22	1.13524e-16	1	DHG
1065	4.78647e-05	3.52077e-18	1.45584e-14	7.33376e-12	0.999952	DHG
1066	7.64184e-12	1.02449e-28	1.98188e-24	6.54745e-24	1	DHG
1067	0.58069	1.18321e-08	0.0165584	1.86522e-05	0.402733	BC
1068	0.328662	1.88567e-05	3.4729e-05	0.000471524	0.670813	DHG
1069	0.979061	4.76462e-07	1.55461e-06	3.75213e-05	0.0208993	BC
1070	1.43231e-08	6.06059e-25	3.06991e-23	3.45295e-18	1	DHG
1071	0.832896	3.89064e-12	1.63875e-05	1.81858e-05	0.167069	BC
1072	1	1.87041e-29	1.30532e-15	9.13297e-11	2.22885e-12	BC
1073	0.97848	6.73773e-08	0.000220941	0.000108005	0.021191	BC
1074	5.00974e-05	1.70516e-22	3.56452e-14	2.85013e-12	0.99995	DHG
1075	3.05242e-07	1.76696e-22	1.68903e-18	2.32127e-16	1	DHG
1076	7.19701e-08	4.73106e-22	6.98477e-19	3.24706e-16	1	DHG
1077	0.00656639	1.45659e-13	1.03802e-09	2.54679e-08	0.993434	DHG
1078	0.985829	0.0114034	0.0017823	0.000935645	4.98537e-05	BC
1079	0.000830175	9.09062e-42	2.18908e-24	2.86778e-14	0.99917	DHG
1080	0.000408355	7.40122e-14	6.74867e-12	1.05916e-09	0.999592	DHG
1081	1.0302e-60	2.23512e-162	6.04677e-150	3.35057e-119	1	DHG
1082	9.26786e-100	3.383e-268	1.84013e-250	1.67379e-198	1	DHG
1083	1.68233e-10	7.21296e-31	4.75925e-25	4.57693e-21	1	DHG
1084	0.994976	3.20789e-18	1.1378e-09	1.61149e-06	0.00502227	BC
1085	0.926811	0.0499955	0.0183776	0.00228176	0.00253446	BC
1086	7.43889e-06	1.51806e-14	2.955e-14	6.50548e-14	0.999993	DHG
1087	2.83277e-07	1.22152e-25	2.86554e-19	3.2338e-16	1	DHG
1088	3.20444e-06	2.55919e-23	1.34169e-16	1.75293e-14	0.999997	DHG
1089	2.07918e-18	6.03748e-58	1.52786e-45	2.29722e-36	1	DHG
1090	0.957861	0.0136466	0.0212171	0.00561298	0.00166277	BC
1091	1.7551e-10	3.75127e-46	1.45123e-40	2.2702e-25	1	DHG
1092	0.999945	4.79614e-09	9.07351e-06	4.46664e-05	8.40091e-07	BC
1093	0.000100568	1.54444e-21	4.63768e-15	4.93926e-13	0.999899	DHG
1094	1.04125e-12	4.66969e-36	3.44767e-30	8.57679e-25	1	DHG
1095	0.78569	0.18399	0.0278546	0.00119551	0.00127	BC
1096	0.996801	6.53312e-08	2.77207e-06	0.00266996	0.000525954	BC
1097	0.78569	0.18399	0.0278546	0.00119551	0.00127	BC
1098	3.19344e-31	2.68774e-91	4.00535e-79	5.06916e-63	1	DHG
1099	1.551e-36	4.14693e-106	1.30174e-86	1.07424e-72	1	DHG
1100	4.73213e-10	2.60429e-32	1.00818e-25	1.04783e-20	1	DHG
1101	1.47269e-06	1.79781e-43	5.08431e-31	1.54874e-20	0.999999	DHG
1102	0.0213591	1.2849e-07	7.10956e-08	5.25204e-07	0.97864	DHG
1103	0.28047	2.49619e-13	2.43195e-07	4.39915e-06	0.719525	DHG
1104	0.0149017	1.44608e-08	8.57655e-08	2.56827e-07	0.985098	DHG
1105	0.93947	2.67986e-07	8.31198e-07	1.38123e-05	0.0605146	BC
1106	0.998479	9.74801e-07	2.73073e-05	2.20278e-05	0.00147114	BC
1107	2.41611e-11	3.36833e-38	2.54468e-30	5.25265e-22	1	DHG
1108	6.86373e-24	3.25438e-64	4.88745e-57	2.86844e-46	1	DHG

## Sheet: KUL_male_umap_coordinates
	V1	V2
1	3.12916	4.11607
2	1.84853	0.745684
3	1.49317	1.56163
4	0.40608	0.0401721
5	2.21516	0.939395
6	0.947019	0.278485
7	-0.210242	-0.685327
8	5.95538	2.32666
9	4.86676	1.93147
10	0.55746	-0.604245
11	1.54132	0.763801
12	-0.513066	-0.463445
13	2.59896	1.11164
14	1.70145	0.750289
15	1.57535	0.524051
16	2.44805	1.03617
17	5.0577	1.9836
18	2.4434	1.07364
19	0.0153625	-1.08848
20	1.49362	0.517266
21	0.615449	0.528075
22	2.46943	1.05136
23	2.51166	1.07193
24	2.18893	0.929351
25	1.52939	0.682132
26	1.54744	0.592965
27	0.441145	-0.242977
28	2.43766	1.04635
29	2.35785	1.02969
30	0.546629	-0.194788
31	2.36966	1.02251
32	2.47968	1.05169
33	2.01518	0.82935
34	2.46223	1.04742
35	2.57026	1.09145
36	1.28948	4.6856
37	0.269786	-0.751366
38	2.48841	0.97632
39	0.704824	-0.486762
40	1.37588	0.464363
41	2.30847	0.934359
42	0.508056	-0.120388
43	4.6607	1.91795
44	0.682765	-0.235391
45	0.943019	-0.0345505
46	2.49928	1.06794
47	1.37765	0.556886
48	1.98917	0.811262
49	0.595944	0.734716
50	-0.050048	0.222204
51	2.89703	-0.432254
52	0.419143	0.00219253
53	2.10228	0.891722
54	1.46624	0.55411
55	2.04796	0.877684
56	2.71016	1.15402
57	1.89479	0.745945
58	0.385773	-0.661768
59	-0.0892425	-0.449765
60	-0.101127	-0.260736
61	-0.609125	-0.361408
62	5.74168	2.29474
63	-0.270355	-0.927805
64	1.82061	0.707136
65	2.45982	1.0684
66	2.52875	1.05233
67	2.46996	1.0575
68	1.83705	0.729663
69	5.84351	2.31163
70	0.370535	-0.656972
71	2.45466	1.04581
72	2.30254	0.949468
73	-0.0666083	-0.426315
74	2.51664	1.07895
75	2.24504	0.998493
76	1.76372	0.675193
77	0.0751551	0.08342
78	2.03199	0.838186
79	1.06613	3.10113
80	2.55371	1.11061
81	2.10775	0.92328
82	1.67942	0.544824
83	1.65812	-0.263881
84	0.858884	-0.325616
85	1.51417	0.657827
86	0.463867	0.0105778
87	0.232113	-0.448164
88	-1.85006	0.435872
89	-0.149044	-0.111827
90	2.22253	0.843876
91	2.58457	1.10937
92	-0.0545649	0.236078
93	2.47694	1.05577
94	0.791479	-0.28813
95	-0.453009	-0.313023
96	-0.0440251	0.223532
97	1.58952	0.629672
98	5.84163	2.26949
99	-0.0617251	0.224418
100	2.53341	1.09821
101	2.58269	1.1183
102	2.48262	1.06733
103	2.46244	0.94574
104	2.22122	0.365472
105	2.51982	1.07679
106	1.85927	0.745126
107	2.92515	1.29443
108	4.64699	1.95976
109	1.6843	0.6474
110	2.45378	1.04758
111	-0.0542741	0.219779
112	2.58134	1.10749
113	2.46261	1.04496
114	3.64581	1.51787
115	2.50573	1.11436
116	0.105395	0.0227391
117	0.563619	-0.116626
118	0.302579	-0.0914112
119	3.4227	1.41345
120	2.47226	1.05528
121	0.647436	0.0410116
122	1.54291	0.598721
123	2.49647	1.0225
124	0.705984	0.0615279
125	0.258277	-0.277819
126	0.640812	-0.0862122
127	-0.0675841	0.204893
128	0.741451	1.52933
129	0.106954	-1.49326
130	2.24192	0.933464
131	-0.568353	-0.728252
132	2.5222	1.06575
133	2.34866	0.988481
134	0.477469	-0.318304
135	0.481423	1.29172
136	0.873719	0.0904527
137	2.29818	0.964787
138	2.47271	1.04954
139	2.48092	1.06335
140	1.48063	0.587078
141	-0.0991761	-0.718741
142	6.75975	-1.61845
143	-0.58707	-0.5897
144	2.39912	1.02583
145	2.47713	1.06374
146	-0.0508424	0.227086
147	-0.0354752	0.22491
148	0.242728	-0.297139
149	2.48243	1.05259
150	1.63256	0.624708
151	2.46775	1.04729
152	0.145051	-1.12732
153	-0.245612	-0.660496
154	3.60712	1.47246
155	1.1065	-0.153552
156	2.02172	0.902056
157	1.88755	0.781548
158	0.492161	-0.750649
159	1.95403	0.751038
160	0.746466	1.57869
161	1.90395	0.716607
162	1.87806	0.747765
163	2.03145	0.865931
164	2.24566	0.962316
165	2.43058	1.05532
166	-0.0510541	0.229478
167	1.41866	0.541357
168	2.45899	1.05092
169	1.14633	0.396689
170	1.84795	0.764136
171	4.9425	1.99178
172	0.165891	-0.218098
173	0.244568	0.0934702
174	0.319429	-0.473404
175	0.503094	-0.0946594
176	2.76641	1.19893
177	2.43195	1.07455
178	2.55775	1.09354
179	2.29138	0.94577
180	2.5175	1.09602
181	2.11888	0.958666
182	-0.074558	0.209585
183	1.67923	0.693671
184	2.44313	1.04341
185	0.15925	-0.0994536
186	2.03633	0.851743
187	-0.199501	-0.353358
188	1.59404	0.540031
189	2.04356	0.886425
190	0.602285	-0.74865
191	0.103166	-0.0743243
192	0.375816	-0.465601
193	2.02143	0.746745
194	0.159298	-0.548969
195	1.81241	0.912663
196	2.56471	1.07754
197	1.78923	0.80646
198	-0.151347	-0.141773
199	-0.412923	-1.07559
200	2.46251	0.959073
201	0.644187	0.0218033
202	2.68905	1.06836
203	5.83695	2.30249
204	2.06564	0.864616
205	0.156395	-0.0238793
206	0.35559	-0.817909
207	0.616295	-0.180678
208	2.44288	1.04564
209	1.62611	0.719858
210	2.53588	1.08656
211	0.163926	-0.0249237
212	0.609373	-0.350484
213	-0.246233	-0.529155
214	2.32711	1.73597
215	1.83735	0.647276
216	3.37395	1.4122
217	2.5631	1.08039
218	-0.176765	-0.722714
219	2.4733	1.03927
220	-0.540518	-0.34978
221	0.772871	-0.570529
222	1.74685	0.621994
223	0.842322	-0.119631
224	2.17528	0.826163
225	2.47687	1.06452
226	2.45673	1.05622
227	0.269418	-0.184705
228	-0.0877462	-0.0463072
229	-0.0597659	0.234566
230	2.47679	1.05545
231	3.44798	1.42444
232	0.564747	0.0562273
233	3.54453	1.43315
234	2.48752	1.07504
235	4.21014	1.72672
236	-0.228958	-0.315702
237	-0.783024	-0.619775
238	2.52621	1.05265
239	2.44543	1.05574
240	0.13288	-0.212532
241	0.487481	-0.00882808
242	2.45757	1.03286
243	1.87679	0.938347
244	2.69419	1.15843
245	4.00101	1.60287
246	2.50269	1.06102
247	-0.0563478	0.211702
248	0.500944	-0.902704
249	-0.669151	-0.621686
250	1.62196	0.587839
251	0.894175	-0.0421255
252	1.0862	-0.270215
253	2.46378	1.05485
254	2.50234	1.08687
255	5.74903	2.30046
256	0.834478	2.62148
257	2.66594	1.09786
258	2.60729	1.09291
259	5.75275	2.26685
260	0.570971	-0.0340967
261	0.22262	-0.381579
262	-0.616354	-0.408584
263	3.59841	1.9419
264	2.03007	0.727789
265	1.50141	0.598369
266	1.17351	0.113478
267	-0.206876	-0.235053
268	2.47374	1.06107
269	2.47641	1.05892
270	2.69371	1.07161
271	0.22574	-0.127176
272	2.4521	1.06232
273	2.48381	1.06214
274	1.87851	0.778512
275	0.860045	0.390229
276	2.54828	1.0738
277	2.47449	1.07671
278	0.46906	-1.17503
279	2.42475	1.03416
280	2.27511	0.968021
281	2.47745	1.04866
282	0.601623	-0.273817
283	2.08053	0.891449
284	2.51814	1.08046
285	1.38438	4.8302
286	0.649911	0.117578
287	0.644624	0.0674172
288	1.95193	0.797481
289	2.49617	1.07523
290	1.54834	5.44582
291	1.55728	0.598619
292	3.67215	1.10768
293	0.527652	-0.488852
294	0.509801	0.128659
295	2.42381	1.05418
296	2.39298	1.05106
297	1.7482	0.699658
298	0.545121	-0.380564
299	2.38841	0.906207
300	1.83499	0.746553
301	2.47005	1.05616
302	-0.0521099	0.213064
303	0.612865	-0.0901306
304	2.79178	1.17005
305	1.99405	0.877512
306	2.76498	1.17691
307	1.51575	0.669127
308	2.05383	0.912316
309	1.56338	0.640841
310	2.39002	1.01938
311	3.45434	1.40785
312	2.48459	1.04102
313	2.4905	2.40064
314	3.14789	0.439706
315	2.32609	0.992089
316	2.48353	1.06714
317	0.573577	0.0756132
318	2.44711	1.03539
319	0.408687	-0.212109
320	1.55792	0.622565
321	2.45716	1.05257
322	0.753385	1.45367
323	6.42995	2.38725
324	0.688312	-0.192655
325	2.44932	1.03712
326	2.47524	1.06082
327	3.57463	1.30847
328	1.50075	0.654853
329	2.06296	0.874033
330	1.60134	0.632446
331	1.77088	0.641551
332	2.00023	0.902359
333	-0.879878	0.540831
334	1.37806	0.597616
335	2.47068	1.1022
336	3.66162	1.50735
337	1.79664	0.709104
338	1.55958	0.555291
339	2.00892	0.38144
340	5.77422	2.32484
341	0.547931	-0.351335
342	2.51401	1.0872
343	1.60178	0.706503
344	2.59368	1.10642
345	2.04304	0.863066
346	2.49841	1.04879
347	2.40103	-0.544156
348	2.30571	-0.553091
349	2.41957	1.02567
350	2.29349	0.892946
351	1.91529	0.701247
352	1.54903	0.582724
353	3.84266	1.57781
354	2.43626	1.03709
355	1.99914	0.82843
356	1.49299	0.612417
357	1.96284	0.786814
358	1.47631	0.620121
359	0.222379	-0.800748
360	0.69073	1.93781
361	-0.101438	-0.719334
362	5.01105	2.0278
363	2.38636	0.993279
364	-0.384541	-0.288575
365	2.42393	1.01275
366	1.38836	0.6086
367	0.424403	-0.11624
368	2.9915	2.75054
369	3.43756	1.4063
370	3.88649	-0.968185
371	0.553202	-0.159478
372	1.82114	0.676433
373	7.24106	-0.799476
374	5.50941	-1.4258
375	2.4046	0.904432
376	2.48275	1.06302
377	2.45254	1.05326
378	-0.590089	-0.357957
379	0.544387	0.946362
380	2.45195	1.04901
381	5.86908	2.25406
382	2.4169	1.03123
383	-0.0879861	-0.19996
384	2.34963	0.998
385	1.72006	0.709354
386	2.52976	1.06219
387	-0.585175	-0.589163
388	1.78427	0.677382
389	2.78725	0.909438
390	2.55325	2.49448
391	0.498652	-0.217549
392	2.43193	1.04708
393	2.51003	1.09565
394	1.03794	0.13091
395	2.55801	1.10201
396	2.43762	1.03908
397	2.40506	1.02961
398	2.4908	1.07551
399	2.18884	0.939215
400	1.8991	0.684544
401	0.326568	-0.0146082
402	0.170114	-0.176859
403	2.21782	0.342196
404	1.51232	0.624551
405	4.85183	1.91804
406	1.14444	-0.293294
407	2.47705	1.05526
408	2.24583	0.919982
409	1.94262	1.01861
410	2.1354	0.550358
411	0.39831	0.0567128
412	1.69655	0.731752
413	1.7079	0.673954
414	2.6947	1.11896
415	2.42586	-0.501002
416	2.41251	1.01803
417	-0.0499311	0.193283
418	2.24231	0.958182
419	2.43986	1.04356
420	2.07276	0.901257
421	2.541	1.02965
422	2.34591	1.00475
423	1.79288	6.17906
424	1.5325	0.60367
425	1.97918	2.03301
426	2.51363	1.08225
427	4.75225	1.90551
428	1.05873	0.200798
429	2.27532	0.922315
430	1.94805	0.823591
431	1.03015	0.119536
432	2.48335	1.06331
433	2.18377	0.93855
434	0.88997	3.0136
435	1.40462	0.735582
436	1.53751	0.748542
437	2.61487	1.14214
438	1.57208	0.620657
439	2.41033	1.01273
440	1.91458	0.772238
441	2.55817	1.045
442	4.59203	1.81748
443	2.5179	1.07963
444	1.75593	0.526436
445	2.55459	1.07287
446	-0.0360637	0.206893
447	5.82969	2.27442
448	-0.536494	-0.208485
449	-0.150173	-0.131466
450	2.00562	2.51584
451	1.54974	0.546028
452	0.656937	-0.12475
453	2.44447	1.03965
454	2.4786	1.08131
455	1.977	0.798564
456	1.26553	4.61443
457	1.48216	0.6044
458	1.56018	0.575785
459	5.22462	2.11008
460	1.72822	0.528085
461	1.49761	0.589202
462	1.98144	0.814687
463	2.35618	1.01174
464	1.84418	0.753508
465	1.83196	0.458134
466	2.4976	1.07306
467	2.49292	1.07471
468	1.9611	0.726812
469	2.5831	1.13024
470	2.50327	1.04262
471	2.19228	0.56747
472	3.00592	1.2613
473	-0.0673195	0.191752
474	1.89475	0.755686
475	5.7468	2.2574
476	2.50406	1.35224
477	2.76737	1.15729
478	2.46385	1.05555
479	0.920101	0.883621
480	2.31859	0.976499
481	1.68518	0.635511
482	1.58885	0.537014
483	1.00427	1.84639
484	0.168663	-1.21842
485	2.47326	1.05752
486	2.16609	0.930471
487	2.39242	0.989703
488	0.468034	-0.129003
489	5.53183	-0.124185
490	1.13496	0.409436
491	1.74175	0.630011
492	-0.0564469	0.202065
493	2.47521	1.06254
494	0.783041	0.116452
495	2.48434	1.01147
496	2.4955	1.05672
497	5.7401	2.2504
498	4.34063	1.81868
499	1.73335	0.653513
500	2.147	0.941345
501	0.644934	-0.231101
502	2.58963	1.11212
503	1.57576	0.710926
504	-0.165267	-0.17635
505	-0.049302	0.21983
506	1.70745	2.72133
507	1.65474	0.646077
508	3.03203	1.26565
509	5.8123	2.26561
510	1.96201	0.799817
511	2.58888	1.12944
512	2.11285	0.96695
513	2.08785	0.864931
514	-0.217906	-0.19156
515	2.67749	-0.605432
516	0.199777	0.00761096
517	2.25959	-0.47333
518	-0.226369	-0.250067
519	1.98689	0.807084
520	0.312447	0.10892
521	2.56736	1.08458
522	2.37738	1.02193
523	1.8548	0.713053
524	2.32494	1.12417
525	2.51648	1.0382
526	1.53981	0.595367
527	2.10957	0.906501
528	3.4957	1.4175
529	0.399993	-0.70531
530	2.15866	0.938805
531	2.38711	1.03092
532	2.55901	1.04355
533	1.37155	2.39037
534	1.88884	0.774979
535	1.51321	0.571962
536	1.53	0.650975
537	1.70692	0.652797
538	0.248297	-0.0188383
539	-0.0525776	0.211673
540	1.96523	0.810751
541	2.49469	1.06235
542	1.85134	0.721626
543	0.490182	-0.647289
544	2.67616	1.20085
545	1.99616	0.764418
546	-0.134359	-0.182703
547	1.59383	0.629538
548	1.61455	1.01254
549	2.0568	0.840633
550	2.18748	0.886746
551	0.610657	-0.148949
552	2.71467	1.14272
553	1.67653	0.773926
554	1.86099	0.751536
555	1.56398	0.631743
556	-0.304746	0.0883642
557	1.07405	1.4388
558	1.92131	0.809766
559	2.03779	0.9216
560	2.40818	1.03218
561	0.760206	-0.0143037
562	2.17841	0.921828
563	2.10375	0.882121
564	2.30968	0.983642
565	1.80047	0.65979
566	0.30774	-0.0738011
567	2.40142	0.985175
568	2.43631	1.0351
569	-0.048647	0.220833
570	1.54632	0.612475
571	1.717	0.637376
572	2.50743	1.07474
573	1.51551	-0.329667
574	0.574101	-0.127441
575	0.60313	0.0209715
576	0.558058	-0.836035
577	2.30118	0.870335
578	2.34352	1.02231
579	2.42925	1.03795
580	1.6302	0.597645
581	2.45514	1.03344
582	2.40974	1.02768
583	2.43435	1.03753
584	2.04643	0.853718
585	1.8659	0.886448
586	2.55505	1.09827
587	2.46744	1.04526
588	1.85018	0.746721
589	1.04647	-1.45053
590	1.88092	0.746735
591	0.676796	0.13507
592	1.51801	0.60602
593	1.47944	0.615768
594	1.958	0.768703
595	2.48677	1.07373
596	-0.0628267	0.209863
597	1.64146	0.755447
598	0.54499	-1.42106
599	3.28205	1.36928
600	2.58782	1.06278
601	0.106713	-0.114741
602	2.52132	1.0602
603	2.40854	0.98496
604	1.48189	0.557397
605	1.85057	0.779866
606	2.45453	1.05838
607	0.651546	-0.195577
608	1.44422	0.542158
609	0.814747	0.160687
610	1.65477	0.639144
611	1.58187	0.497635
612	1.72307	0.749766
613	2.48365	1.07035
614	2.21759	0.955077
615	2.46653	1.04035
616	1.14121	0.39799
617	2.37709	0.985138
618	-0.0456853	0.222807
619	0.458171	0.231922
620	2.56208	1.07357
621	0.13741	-0.876038
622	2.38925	1.01134
623	1.71255	0.676477
624	1.82409	0.704616
625	0.674294	-0.206546
626	2.15308	1.00168
627	1.42483	0.581039
628	0.791809	-0.221054
629	0.499858	0.168332
630	2.12737	-0.485639
631	2.12976	-0.622032
632	0.0275905	-0.0935017
633	2.66813	1.11463
634	1.4555	0.616261
635	0.515592	-0.700201
636	2.46501	1.05309
637	1.70738	0.785401
638	2.69419	1.41303
639	-0.134759	-0.348063
640	0.3555	-0.579305
641	2.55831	1.04963
642	1.449	0.42273
643	2.13998	2.52517
644	0.521948	-0.347217
645	3.56381	1.3884
646	2.68404	1.1294
647	2.04468	0.870355
648	2.4919	1.05553
649	0.630703	-0.213194
650	1.65165	0.686682
651	1.97556	0.807926
652	1.79982	2.24383
653	0.270713	0.218858
654	2.52716	1.07475
655	2.48309	1.08343
656	0.725133	-0.386619
657	0.798019	-0.617685
658	2.11375	0.896513
659	2.18822	0.845148
660	1.59902	-0.178031
661	-0.0525794	-0.253209
662	2.95943	1.24167
663	1.87281	0.752845
664	1.90992	0.76618
665	2.47773	1.06154
666	1.57148	0.584132
667	1.57831	0.485989
668	1.88224	0.76178
669	-0.609763	1.8368
670	1.92172	0.789648
671	0.528885	-0.038651
672	2.40655	1.02399
673	2.77493	1.14171
674	1.55074	0.597018
675	2.32677	0.974623
676	4.32391	1.67191
677	5.6566	2.2975
678	2.15508	0.916117
679	0.284221	-1.13357
680	1.89835	0.775424
681	2.53933	1.08957
682	1.72303	-0.196246
683	2.10591	0.674337
684	2.4477	1.04779
685	1.90494	0.746887
686	1.8859	0.788379
687	1.18621	4.07541
688	2.4729	1.05611
689	2.32331	0.993328
690	1.56382	0.606737
691	3.81874	1.53437
692	2.35191	0.982468
693	2.48608	1.05811
694	1.98113	0.733555
695	2.17681	0.920205
696	2.5112	1.07282
697	5.32387	2.1824
698	2.46864	1.04769
699	1.8469	0.742446
700	2.71128	1.12983
701	2.43892	1.0795
702	2.25299	0.957128
703	2.09902	0.844782
704	-0.423774	-0.853882
705	2.40889	2.07459
706	2.75667	1.15072
707	2.00027	0.820709
708	0.280186	-1.00732
709	-0.488679	-0.921058
710	2.46813	1.05406
711	0.792735	2.66979
712	-0.368658	-0.178991
713	2.48909	1.05155
714	2.49241	1.05926
715	0.350901	-0.989433
716	2.62681	1.09197
717	2.4526	1.06169
718	2.49111	1.04528
719	2.39684	1.03446
720	0.164087	-0.274287
721	0.647463	-0.401565
722	2.4841	1.07543
723	4.08534	1.63142
724	2.48335	1.0671
725	0.349143	-0.484268
726	1.5739	0.644288
727	1.48235	0.61845
728	2.5141	1.07393
729	0.298401	0.0130324
730	2.42873	1.03508
731	-0.0948794	-0.110754
732	0.583268	0.342238
733	2.47952	1.05749
734	2.34312	0.98636
735	2.33476	0.966015
736	2.45486	1.0547
737	1.96887	0.812354
738	4.79432	1.89532
739	5.94555	2.3045
740	2.00741	0.78522
741	0.827917	-0.306112
742	1.9852	0.818537
743	0.0657517	-0.174924
744	0.335305	0.227001
745	1.8078	0.780157
746	2.44103	1.06039
747	2.83099	1.17234
748	2.74782	1.16334
749	1.71429	0.627016
750	2.41913	1.02362
751	2.4634	1.05064
752	2.44481	0.939469
753	2.8188	1.20912
754	2.46482	1.01846
755	1.72988	0.663929
756	-0.0347754	-0.861058
757	2.45634	1.04795
758	2.40397	1.00247
759	0.591967	-0.543578
760	1.65575	0.95662
761	5.17472	2.53293
762	0.375491	-0.325848
763	2.95682	1.22697
764	2.49956	1.05048
765	0.822068	-0.598153
766	3.15288	1.22089
767	-0.408513	-0.618419
768	2.53201	1.11614
769	0.837595	-0.00449617
770	2.45426	1.04493
771	2.4919	1.05911
772	0.534758	-0.424574
773	0.258158	0.253
774	2.56228	1.07579
775	0.580544	-0.0838003
776	2.90624	1.20993
777	2.46691	1.06548
778	1.84053	2.01133
779	1.4058	0.553569
780	0.13515	-0.0327874
781	2.30862	0.960783
782	2.47737	1.05934
783	2.57311	1.12429
784	1.98045	1.02904
785	-0.0481901	0.209959
786	1.61394	3.00466
787	1.97008	0.800874
788	1.32118	-0.582878
789	1.56915	0.586222
790	2.0172	0.835378
791	2.9114	1.208
792	2.42218	1.0392
793	2.01339	0.811447
794	0.007294	-0.738505
795	4.00753	1.61135
796	4.65789	1.81777
797	2.0369	0.851055
798	2.85274	1.24092
799	1.82987	0.740243
800	0.838253	2.88333
801	2.45402	1.05816
802	1.06352	-0.520194
803	0.483271	-0.40259
804	2.2428	0.921637
805	2.54664	1.07879
806	2.54266	1.0816
807	1.74422	0.751382
808	1.70982	0.768468
809	1.23747	0.185647
810	0.431896	-1.34417
811	1.55713	0.567274
812	2.0527	0.962198
813	-0.569395	-0.490877
814	2.20554	0.894821
815	0.21496	0.112531
816	1.71674	0.707768
817	2.35241	1.01028
818	2.34605	0.971751
819	1.62774	0.645944
820	2.47832	1.04337
821	0.908956	3.12213
822	0.210859	-1.01509
823	2.21454	0.926848
824	2.90242	1.18477
825	5.91809	2.29287
826	-0.429202	-0.171039
827	2.41787	1.17253
828	2.39223	1.03494
829	1.57627	0.613468
830	1.5082	0.672102
831	2.4231	1.03735
832	2.41071	1.02415
833	5.82502	2.31721
834	1.64477	-0.4649
835	2.72966	1.13008
836	0.472153	-0.0736233
837	2.19744	0.925691
838	2.32682	0.945839
839	2.36355	1.0007
840	3.87468	1.54042
841	0.161378	-0.26016
842	0.399219	-0.50821
843	5.89858	2.34748
844	2.23153	0.93566
845	1.80826	6.32388
846	1.65193	0.667433
847	0.131466	-0.982542
848	2.47541	1.05228
849	-0.287733	-0.341035
850	0.426285	-0.997671
851	1.55345	0.545881
852	0.474636	-0.641675
853	2.4516	1.02935
854	-0.0616985	0.230849
855	2.10663	0.870516
856	0.393012	-0.201161
857	2.48626	1.0579
858	1.924	0.795818
859	2.48935	1.04055
860	3.56391	1.46002
861	1.34208	-0.0997822
862	2.26769	0.962195
863	3.79576	1.55397
864	2.11403	0.904695
865	2.49487	1.06218
866	-0.0520855	0.234006
867	0.905389	0.831726
868	0.714073	0.0779145
869	0.611007	0.93769
870	-0.384143	-0.943601
871	2.09217	0.897534
872	4.49863	1.76704
873	0.36077	-0.0616728
874	2.21716	0.995211
875	1.76126	0.685359
876	2.74414	1.12895
877	2.9476	1.20322
878	2.25579	0.91779
879	2.97834	1.23886
880	2.08577	2.74927
881	2.72592	1.16073
882	2.15237	0.897249
883	2.28156	0.975179
884	0.288727	-0.20745
885	2.54317	1.06956
886	2.46053	1.04535
887	1.78201	0.0966419
888	3.95175	1.61655
889	2.51993	1.06249
890	2.02686	0.854073
891	1.78737	0.471261
892	0.950451	-0.67486
893	2.98459	1.22327
894	1.87401	0.884263
895	1.92852	0.732429
896	1.82503	0.670989
897	0.80445	-0.0046481
898	0.430092	-0.140516
899	2.44936	1.05201
900	0.965099	0.194631
901	1.19494	0.43979
902	2.63534	1.10082
903	2.17987	0.9337
904	2.43551	1.03513
905	2.84185	0.254339
906	0.493108	-0.458175
907	2.37818	1.01664
908	1.58971	0.58357
909	2.87835	1.07199
910	3.77262	1.52165
911	2.10224	1.27772
912	1.78891	0.67071
913	3.69219	1.47696
914	2.70453	1.12184
915	2.95386	-0.667104
916	0.714634	0.0331498
917	2.36045	1.13687
918	5.10745	-1.1577
919	2.40587	0.997199
920	2.47446	1.04271
921	2.90034	1.20442
922	3.109	1.27922
923	-0.0348246	-0.547108
924	2.37268	1.01133
925	2.82889	0.646681
926	-0.0725035	-0.161146
927	4.27687	1.93433
928	2.49326	1.05194
929	2.14596	0.862809
930	2.46392	1.05388
931	1.26944	4.23571
932	2.27957	1.00104
933	1.86795	-0.176014
934	2.41553	1.02806
935	1.71853	0.72149
936	6.00194	2.3721
937	0.664698	-0.31628
938	3.68081	1.47558
939	0.56232	-0.888673
940	2.47427	0.962777
941	0.410815	-0.757788
942	2.21103	0.911786
943	5.8624	2.32911
944	-0.0654891	0.220756
945	0.612266	-0.549567
946	1.60828	0.499818
947	1.80399	0.730303
948	2.46437	1.04127
949	2.49241	1.03844
950	0.0672568	0.0435946
951	2.52667	1.1252
952	3.32872	1.36141
953	2.43028	1.02869
954	2.4765	1.05115
955	3.61337	-0.912288
956	1.09996	3.12868
957	-0.333269	-0.3281
958	2.46818	1.05229
959	2.48931	1.07409
960	1.66991	0.408563
961	2.46545	1.07718
962	0.596793	0.00606428
963	1.96993	0.827624
964	2.45779	1.08233
965	2.34001	1.03362
966	1.85373	0.711752
967	1.51136	0.580627
968	2.72926	1.14704
969	0.28263	-1.03539
970	1.87698	0.667834
971	2.51793	1.08703
972	2.4624	1.06569
973	1.92585	0.819768
974	1.64071	-0.260494
975	2.44761	1.04853
976	2.4618	1.04735
977	2.51769	1.02007
978	2.22369	0.84185
979	2.16492	-0.538418
980	1.81792	0.6802
981	1.76501	0.67024
982	0.457995	0.206621
983	1.0581	1.14261
984	1.98633	0.852001
985	2.48597	1.06079
986	2.41938	1.03131
987	2.71837	1.07339
988	-0.725172	-0.62451
989	1.96265	0.806695
990	2.1106	0.889894
991	1.90815	0.773233
992	2.52045	1.06631
993	0.676918	-0.486325
994	2.59962	1.45277
995	3.01008	1.24547
996	5.96569	2.34441
997	0.416706	0.240058
998	2.48193	1.06343
999	2.11236	0.897568
1000	2.4882	1.07815
1001	2.47493	1.06053
1002	2.66411	1.16894
1003	2.51087	1.06211
1004	2.34577	0.987295
1005	2.28662	1.00284
1006	1.62604	0.593201
1007	2.31514	0.959821
1008	-0.430062	-0.319444
1009	0.534092	-0.914965
1010	2.47703	1.07265
1011	1.44763	0.604756
1012	1.53718	0.634562
1013	2.4302	1.01574
1014	0.469983	0.0198093
1015	2.64018	1.11243
1016	-0.0477689	0.201214
1017	5.67559	2.24647
1018	0.389226	-1.09374
1019	2.13846	1.17736
1020	1.71423	0.638899
1021	2.46007	1.0659
1022	0.701972	-0.179156
1023	1.41008	0.520921
1024	2.46014	1.05354
1025	2.49202	1.03296
1026	0.511499	-0.444806
1027	2.45656	1.05294
1028	2.46272	1.07468
1029	1.66101	0.777681
1030	1.49014	-0.667865
1031	1.29493	4.16739
1032	1.20116	-0.314528
1033	1.98212	0.840576
1034	2.46913	1.0537
1035	1.95585	0.519727
1036	0.928395	3.04519
1037	1.68037	0.643793
1038	1.40628	4.67997
1039	2.15047	0.91053
1040	2.44615	1.04481
1041	3.26384	1.3365
1042	1.82603	6.36301
1043	5.62629	-1.60495
1044	-0.226542	-1.03399
1045	1.90483	0.697939
1046	2.88685	1.14845
1047	0.929528	-0.021414
1048	2.45707	1.05475
1049	1.79973	5.83713
1050	0.0697052	-0.415716
1051	1.51501	0.59096
1052	2.5072	1.07243
1053	2.68049	5.86875
1054	-0.0679948	0.199784
1055	1.66052	0.545009
1056	2.76455	1.09062
1057	4.93571	1.96311
1058	2.60963	1.08628
1059	1.65136	0.965577
1060	0.465493	-2.13452
1061	1.46025	0.249526
1062	1.69145	0.943776
1063	1.77003	0.638953
1064	2.4814	1.04731
1065	2.1325	0.852374
1066	2.43648	1.13203
1067	1.37652	0.663768
1068	1.42967	0.630002
1069	0.301977	-0.196368
1070	2.42934	1.0235
1071	1.59664	0.551668
1072	1.68528	-0.863507
1073	0.582541	-0.37307
1074	2.02999	0.8463
1075	2.41629	1.01669
1076	2.34832	0.999211
1077	1.68223	0.647356
1078	0.704804	-0.0425947
1079	2.62981	1.12185
1080	1.96997	0.819127
1081	5.81036	2.2939
1082	5.90111	2.32516
1083	2.4955	1.07235
1084	0.503435	-1.05077
1085	0.2338	0.221698
1086	2.17924	1.00571
1087	2.4325	1.03734
1088	2.40617	0.9934
1089	2.73502	1.14419
1090	0.59369	0.107519
1091	4.69407	0.661623
1092	0.459177	-0.541068
1093	2.31627	0.943411
1094	2.47964	1.06228
1095	-0.046649	0.221127
1096	0.550154	-0.320053
1097	-0.0346556	0.227526
1098	3.55852	1.44896
1099	4.82009	1.96786
1100	2.47512	1.0566
1101	3.24027	1.1544
1102	1.77711	0.774218
1103	1.62592	0.531177
1104	1.62382	0.67503
1105	0.768537	0.0723685
1106	0.704391	-0.0335951
1107	2.47778	1.04981
1108	3.03252	1.23408

## Sheet: KUL_male_umap_model
	V1	V2
1	0.624751	-0.012879
2	0.373665	-1.68659
3	-0.34444	-0.180395
4	0.177386	1.18353
5	0.496463	1.98968
6	-0.187821	-0.515885
7	0.0837256	-0.598077
8	0.422641	-0.212349
9	0.590492	0.0443629
10	-0.135123	0.293499
11	-0.389669	0.11534
12	-0.241635	-0.815145
13	-0.246636	0.0171633
14	-0.359365	-0.682458
15	0.47191	-0.102247
16	0.724084	0.336354
17	-0.41005	0.49099
18	0.151025	-0.386919
19	0.36891	-0.608903
20	0.297991	1.61494
21	-0.0621899	-0.111593
22	0.769049	0.139311
23	0.0829347	-0.404496
24	-0.721363	-0.906313
25	-0.0661757	0.129114
26	0.525312	-0.203846
27	0.266011	0.346832
28	-0.275513	0.0838283
29	-0.687178	-1.11183
30	0.383618	-0.0417429
31	-0.370497	0.278374
32	0.440824	1.64809
33	-0.0433064	-0.503231
34	-0.429598	0.650624
35	-0.18353	-0.561119
36	0.125376	0.424449
37	2.32668	0.98378
38	0.270865	-0.656304
39	0.385284	-0.406037
40	1.50077	0.674159
41	0.571324	1.6554
42	0.0349032	-0.513629
43	-0.218165	-0.198327
44	0.479463	-0.744318
45	0.0128103	0.202141
46	-0.327293	0.191619
47	-0.423941	-0.0299387
48	-0.331418	-0.739489
49	0.00624257	0.249844
50	-0.721019	-0.57059
51	0.0730228	0.167785
52	-1.20694	0.276927
53	0.169561	0.2869
54	-0.301966	-0.476371
55	0.403624	1.50582
56	0.703941	-0.387291
57	0.158464	1.14313
58	-0.135745	0.490644
59	0.949684	-0.264094
60	-0.996432	0.073105
61	0.27069	0.389569
62	0.339599	-1.15681
63	0.99605	1.53146
64	-0.125931	-0.967669
65	-0.0367113	-0.658502
66	0.612042	1.44754
67	0.477668	-0.431271
68	0.0287007	0.0909375
69	0.0127956	-1.02969
70	-0.601756	-0.192174
71	0.603657	0.273282
72	0.104797	-0.262092
73	0.085858	-0.254311
74	0.254833	0.00870077
75	1.51004	0.606385
76	1.43382	-0.207433
77	-0.664093	0.172338
78	-0.345986	-0.11922
79	1.33072	-0.103304
80	0.25761	0.129433
81	0.549708	0.359556
82	-0.667897	-0.93386
83	-0.333877	0.241227
84	-0.0343937	-0.637066
85	-0.319833	-0.320451
86	0.421191	-0.507771
87	-0.119524	0.0185923
88	-0.0384497	-1.01283
89	0.0940181	-0.701502
90	0.662106	-0.197877
91	0.217999	-0.0606409
92	1.03082	0.607505
93	0.442733	-0.440909
94	-0.426116	-0.222762
95	0.175415	-0.202195
96	0.708577	2.29706
97	-0.229859	-0.523354
98	0.720888	-0.235176
99	-0.148481	0.157354
100	-0.122436	-0.204421
101	-0.747507	-0.786087
102	0.320353	0.56886
103	0.140679	0.341259
104	0.600584	0.340149
105	-0.738789	-0.609057
106	-0.449451	-0.589148
107	-0.813374	0.507318
108	-0.250089	-0.251426
109	-0.117009	-0.908686
110	0.418205	-0.758247
111	-0.27541	0.046838
112	-0.727885	-0.356052
113	-0.111028	-0.607988
114	-0.967779	-0.462928
115	-1.7577	0.296867
116	0.433559	1.69022
117	-0.962657	0.30034
118	0.111286	-0.30638
119	0.027698	-0.653546
120	-0.335527	-0.187827
121	-1.59983	0.148555
122	0.705732	2.46255
123	-0.245327	0.475422
124	0.225832	0.580737
125	0.724779	2.30278
126	0.328463	-0.0881729
127	0.431846	0.394164
128	1.42128	0.589351
129	0.698194	-0.0434304
130	0.753643	-0.307301
131	-0.819592	-0.0115405
132	0.347513	-0.62434
133	-0.280496	-0.927079
134	-0.159554	-0.497967
135	-0.252384	-0.527023
136	-1.29625	0.530627
137	-0.804967	0.109722
138	0.109745	0.33664
139	0.266577	0.0149709
140	-1.10854	0.173715
141	0.231829	0.403174
142	0.295773	-0.882358
143	-0.687929	-0.109124
144	-0.0598602	0.548409
145	0.398467	-0.300129
146	0.367123	-0.0483299
147	0.27983	0.454714
148	0.514856	-0.161478
149	-0.550519	0.00550489
150	0.39716	-0.703725
151	-0.0139032	0.138843
152	0.663214	0.25618
153	0.14938	0.5067
154	-0.271646	-1.11389
155	0.578845	-0.506325
156	-0.483448	-0.0426544
157	0.408189	0.313097
158	-0.877989	1.04362
159	0.427062	-0.704343
160	-1.14806	-0.28532
161	-0.487898	0.106092
162	0.308689	-0.233854
163	-0.111614	0.207803
164	0.262611	-0.342756
165	0.253447	-1.2416
166	0.138513	0.313598
167	2.32719	-0.0838886
168	-0.712622	0.34274
169	-0.0812173	-0.446732
170	-0.558867	1.11519
171	1.83604	-0.444485
172	0.636168	-0.502123
173	-0.462907	-0.676207
174	0.648035	0.238995
175	-0.660966	-0.651282
176	-0.276858	0.159037
177	0.320915	0.0736013
178	-0.298928	0.336616
179	-0.338259	-0.88391
180	-1.26587	0.301147
181	0.507658	0.117967
182	-0.87167	-0.172276
183	0.250993	-0.501208
184	0.224529	0.518534
185	-0.4873	0.123389
186	-1.2919	0.0413632
187	-0.334249	0.196209
188	-0.489598	0.205366
189	0.237282	-0.0899658
190	-0.51096	0.157895
191	-0.0794683	-0.623874
192	0.398009	0.00657884
193	-0.481588	-0.156293
194	0.479849	-0.482259
195	0.237872	-0.403149
196	0.521956	-0.651337
197	0.0984906	0.404858
198	0.860088	-0.235883
199	-0.867892	-0.512364
200	-0.415555	0.846264
201	-0.492621	-0.425678
202	-0.609438	0.180857
203	0.421164	0.125139
204	-0.134871	-0.571159
205	-0.118153	-0.690913
206	0.266652	-0.00044914
207	-0.42669	0.193631
208	0.00157524	0.467335
209	0.263778	0.335931
210	-1.07053	-0.19164
211	0.387412	-0.445091
212	-0.189162	0.0120557
213	0.460081	-0.76062
214	-0.126374	-0.336751
215	0.743377	0.429183
216	0.611717	-0.133528
217	0.0613225	-0.159121
218	0.60903	-0.36832
219	0.163692	0.122293
220	-0.0687369	0.785764
221	-0.183537	-0.461459
222	1.60877	0.0852
223	-0.38755	0.592993
224	-0.315061	0.659962
225	0.0978671	0.0454581
226	0.328277	-0.262486
227	0.554612	-0.663259
228	0.445038	0.178548
229	0.674974	0.0874415
230	-0.225325	-0.632148
231	-0.3282	-0.296658
232	0.368781	0.0643933
233	-0.148205	-0.392966
234	-0.586377	0.835871
235	0.555655	-0.268045
236	-0.888666	0.123565
237	0.0464834	-0.993955
238	0.549452	-0.0398317
239	-0.201748	-0.133749
240	0.44711	-0.33155
241	-0.406235	0.731886
242	-0.836561	-0.746463
243	-1.58021	0.0729086
244	0.499175	0.2046
245	0.042067	-0.0835338
246	0.236149	-0.191512
247	0.698155	-0.451711
248	-0.432378	-0.774794
249	-0.779636	-0.717869
250	0.189099	-0.628724
251	-1.00079	0.620811
252	-0.939205	-0.142664
253	0.840628	-1.19634
254	-1.00775	0.298234
255	-0.95844	0.70892
256	-0.0565288	0.204946
257	-0.210041	0.373924
258	0.148099	-0.121277
259	1.76804	0.765135
260	-0.261191	-0.485598
261	2.36863	1.12272
262	-0.815331	-0.183064
263	-0.754287	0.0916785
264	-0.771011	-0.132371
265	-0.757574	-0.105028
266	-0.736219	-0.668594
267	0.483229	-0.583387
268	-0.941222	0.263379
269	-0.078656	-1.27333
270	-0.604809	-0.658665
271	0.639097	-0.235111
272	0.391815	-0.2319
273	-0.484135	0.745145
274	0.631803	-0.0177266
275	-0.169663	0.512268
276	-0.12896	-0.752474
277	-1.70836	0.337611
278	-0.356008	-0.396547
279	-0.107071	0.405215
280	0.135609	0.0109588
281	-1.32364	0.163586
282	-0.347746	-0.699101
283	-0.238705	-0.338282
284	0.382214	-0.137911
285	0.250853	0.494304
286	0.502809	0.237694
287	-0.801707	0.128149
288	-1.37577	0.285245
289	-0.102472	-0.156988
290	-0.552899	-0.561416
291	0.297113	-0.855903
292	0.756778	2.53445
293	0.106899	-0.338188
294	0.165315	-0.988704
295	0.23127	-0.277231
296	0.136829	-0.126887
297	0.423216	-0.286046
298	-0.64274	0.729139
299	-0.098813	-0.291625
300	0.723795	0.439515
301	1.70451	0.873087
302	-0.320136	0.109211
303	-0.614791	-0.559076
304	-1.59899	0.60957
305	-0.270684	-0.49889
306	0.52908	0.115388
307	0.508609	0.337813
308	0.139104	0.122682
309	0.0619135	0.150885
310	-0.604922	0.64586
311	-1.01113	-0.413961
312	-0.10503	0.305794
313	-0.030905	0.019894
314	-0.0487907	-1.48605
315	0.283505	-0.46428
316	0.519737	-0.0312147
317	0.187895	0.424548
318	0.146269	0.0614041
319	-0.214439	0.0340691
320	0.373453	-0.332723
321	-0.310196	0.609411
322	-0.87082	0.637173
323	0.414522	-0.195503
324	0.566901	-0.525145
325	0.298739	-0.170077
326	-0.279831	-0.575531
327	-0.281053	-0.75671
328	-0.19012	-0.298199
329	-0.056145	0.246969
330	0.360319	-0.348571
331	-0.3617	0.905099
332	-0.323726	0.186722
333	-0.149045	-0.512633
334	0.289753	-0.178547
335	0.515927	0.888869
336	-1.04699	-0.539798
337	0.868532	0.285461
338	0.777057	0.024671
339	0.825907	0.00869588
340	-0.358221	0.437326
341	1.60228	0.718028
342	0.362309	0.0493262
343	0.295399	-0.712952
344	-0.116231	-0.160637
345	0.690112	-0.24631
346	-0.185538	-0.551241
347	-0.0983394	-0.920958
348	-1.14907	-0.288181
349	0.478723	1.10911
350	-0.191979	-0.246218
351	0.280847	0.172301
352	-0.505533	0.279824
353	0.458586	-0.834685
354	-0.472911	0.172488
355	0.625061	0.0256334
356	-0.166041	-0.748778
357	0.290278	-0.133298
358	0.998237	-0.0984445
359	-0.244623	-0.621713
360	0.0204083	-0.466235
361	0.435664	0.287388
362	0.435835	-0.637034
363	-0.431879	-1.00011
364	-0.423461	-0.649879
365	-0.0848517	-0.477583
366	2.10698	-0.33642
367	-0.27715	0.423815
368	0.0752683	0.43568
369	-1.22128	0.406372
370	0.376858	0.0344185
371	0.0283289	-0.089199
372	0.173435	0.204908
373	0.271779	0.416873
374	0.644887	-0.259198
375	0.605249	-0.0211236
376	-0.300355	-0.060109
377	-0.24361	0.37575
378	-0.0966516	0.0416861
379	-0.380698	-0.0492163
380	0.0641654	-0.907006
381	-0.165374	0.0465131
382	-0.390654	-0.0363401
383	0.118989	0.0365999
384	0.164167	-0.227511
385	-1.74364	0.288013
386	-0.325309	-0.842079
387	1.44813	1.65935
388	0.154702	-0.247043
389	0.637746	-0.114829
390	-0.371983	-0.584234
391	-0.130158	-0.591382
392	-0.364593	-0.698279
393	-0.440028	0.860677
394	0.254237	0.565327
395	-0.708414	-0.559235
396	-0.144575	0.706584
397	-0.432744	-0.373776
398	0.17624	-0.503868
399	0.343934	-0.590629
400	-0.146866	0.311448
401	-0.279424	-0.279869
402	0.0430009	0.218505
403	-0.386768	1.1873
404	-0.0458765	0.0477773
405	0.759042	2.22728
406	-0.125086	-0.882314
407	0.307647	-0.574395
408	-0.257875	-0.235248
409	-1.56373	0.50974
410	-0.0601162	0.0829614
411	-0.783493	-0.612082
412	-0.426845	-0.0299849
413	0.371988	0.398297
414	-0.829206	-0.379003
415	-0.0861702	-0.606804
416	0.554038	0.23467
417	-0.303055	0.0204966
418	0.539945	0.208348
419	-0.649073	0.506351
420	0.219842	-0.0391147
421	0.49711	-0.484713
422	-0.716648	0.340222
423	-1.00223	-0.296603
424	-0.283634	-0.231888
425	0.477337	-0.0585644
426	0.151975	-0.744917
427	-0.17685	-0.377727
428	-0.0369151	-0.287834
429	-0.154649	-0.462232
430	-0.729833	0.077758
431	0.32229	1.58243
432	-0.317638	-0.316497
433	-0.623593	0.0263966
434	0.544581	-0.329952
435	-0.311511	0.460732
436	-0.258905	-0.520901
437	0.440601	-0.682234
438	0.0986049	-0.830389
439	0.672919	1.8334
440	1.55598	0.65097
441	0.350689	-0.439768
442	0.112117	-0.352946
443	0.525375	0.478341
444	0.12273	-0.74294
445	1.02587	-0.688451
446	0.172537	-0.890833
447	0.63126	0.0155275
448	0.37031	-0.350024
449	3.33944	1.44873
450	-0.836209	-0.326427
451	0.530034	0.223766
452	-0.296102	-0.153954
453	0.473911	0.0946534
454	-0.283478	-0.212024
455	-0.0827289	0.573677
456	-0.035085	0.402776
457	-0.18049	-0.109401
458	-0.998915	0.80204
459	0.383074	0.150155
460	0.0801116	-0.433163
461	0.168447	0.243815
462	-0.565057	1.0191
463	0.367567	-1.11736
464	-0.448061	-0.00174292
465	-1.27921	0.321355
466	-0.397469	-0.209936
467	0.651449	1.80519
468	0.393194	1.30687
469	0.358607	-0.0609781
470	-0.219794	0.144164
471	0.317558	1.72416
472	0.201099	-0.722715
473	0.130367	-0.465819
474	-0.523116	-0.291961
475	0.229756	0.264943
476	0.773482	-0.148205
477	0.598321	-0.58731
478	-0.0922351	-0.331037
479	0.220645	-0.50306
480	-0.385601	0.19808
481	-0.727378	-0.163435
482	0.581244	-0.405491
483	-0.751569	0.015953
484	-0.276661	-0.244135
485	2.17191	0.96471
486	0.745153	0.0350781
487	0.0193015	-0.300417
488	-0.394384	0.517029
489	0.52539	-0.50556
490	0.0174652	-0.354999
491	0.600514	-0.453229
492	-0.259458	0.0235929
493	-0.192514	-0.235258
494	-0.12467	0.45924
495	-0.57539	-0.28602
496	-0.0138258	-0.134162
497	1.58814	-0.24267
498	2.3613	1.00125
499	0.72569	0.636786
500	-0.0945463	-0.373048
501	0.0899177	1.19826
502	0.0520681	0.356266
503	0.464702	0.592689
504	0.837979	-0.0370694
505	0.275309	0.00399641
506	-0.119451	-0.228117
507	-1.2914	0.705357
508	0.386078	-0.312087
509	-0.869852	0.63789
510	-0.324398	0.393459
511	-0.897127	-0.419664
512	-0.140675	-0.614046
513	-0.295703	-0.0434917
514	-0.293491	0.00723223
515	0.0866389	-0.0588268
516	1.15333	-0.19692
517	0.247427	0.05686
518	-0.539146	0.0466186
519	-0.0425207	0.0589835
520	-0.358253	-0.0609698
521	-0.988601	-0.12733
522	0.470127	0.110837
523	0.669112	0.285213
524	0.392064	0.179071
525	0.315495	0.217788
526	-0.278246	0.273919
527	0.373246	-0.870429
528	-0.242409	-0.347477
529	0.566604	0.14086
530	-0.601542	-0.62801
531	0.226405	-0.19968
532	-0.3587	-0.340588
533	-0.598971	0.0525366
534	0.345877	0.16245
535	-0.528726	0.693689
536	-0.158388	-1.13535
537	-0.0769919	-0.252269
538	0.328602	0.0207018
539	-0.12907	-0.160745
540	-0.686907	0.0557174
541	1.14133	0.164497
542	0.403844	-0.331698
543	-0.107279	-0.517916
544	-0.30477	-0.168801
545	0.688001	-0.171041
546	0.448037	-0.0944849
547	-0.260784	0.106538
548	-0.480277	-0.417274
549	-0.886626	0.192916
550	0.492896	0.441383
551	-0.233093	-0.377822
552	0.372725	0.22491
553	0.571556	0.176927
554	0.747576	0.0302948
555	-0.164692	-0.585712
556	-0.724873	0.473946
557	-0.00444947	0.0090392
558	0.162893	-0.508115
559	1.02345	-0.111712
560	-1.43537	0.304717
561	1.87461	1.16297
562	0.865587	0.160343
563	-0.3282	0.807799
564	-0.207718	0.55198
565	-0.375723	0.072657
566	-0.135856	-1.07661
567	-1.15435	0.270695
568	-0.691612	-0.291267
569	0.129194	-0.609695
570	-0.371432	0.0151861
571	-0.0715887	-0.0309153
572	0.115242	-0.458402
573	0.0525303	-0.460055
574	1.5089	0.612024
575	0.208166	-0.180741
576	0.378413	-0.220734
577	-0.131526	0.274433
578	-0.282231	0.155109
579	0.399554	0.157157
580	-0.121904	0.129403
581	-0.661441	-0.271958
582	1.03184	0.136294
583	0.355733	0.401344
584	0.805692	0.110434
585	0.338147	2.21084
586	-1.34079	0.475401
587	-0.203867	-0.252178
588	0.649698	0.14452
589	0.611608	-0.433324
590	-0.474209	0.942692
591	0.712886	-0.232933
592	0.0200171	0.17201
593	-0.127534	-0.297961
594	-0.130776	0.0426656
595	-0.0215871	-0.739705
596	-0.655081	-0.467857
597	0.594966	-0.297886
598	0.228007	0.168748
599	0.309856	-0.16142
600	0.110763	-0.780288
601	-0.611608	-0.250643
602	-0.616553	-1.11249
603	0.279639	-0.139148
604	-0.300509	0.0567809
605	-0.0709883	0.0981892
606	0.144647	0.245768
607	-0.451172	-0.741303
608	0.0451299	-0.383814
609	0.0427663	0.571017
610	-0.632035	-0.911035
611	-1.12892	0.156389
612	-0.406049	0.727299
613	-0.85408	0.370207
614	0.137476	-0.0607448
615	-0.158665	-0.333398
616	-0.431376	-0.517483
617	-0.662393	0.826115
618	-0.0220358	-0.913387
619	-0.264447	0.361845
620	-0.284032	-0.660454
621	0.0128672	0.0322798
622	0.0289274	-0.672685
623	-1.66123	0.138769
624	-0.296656	-0.192881
625	0.165809	-0.625327
626	-0.0421798	0.633423
627	0.797917	2.57845
628	0.659119	-0.135672
629	-0.179655	-0.409096
630	-1.83893	0.559142
631	-0.557804	0.0074058
632	-0.643915	0.037228
633	-0.331074	0.508087
634	-0.050972	-0.487136
635	0.443183	-0.416547
636	0.155271	-0.693721
637	0.764012	2.55689
638	-0.621376	-0.158263
639	2.19141	0.936797
640	-0.72532	-0.314364
641	-0.152682	0.389461
642	-1.52898	0.21568
643	0.87785	0.192138
644	-0.952244	-0.446525
645	0.123851	0.655687
646	0.0120362	-0.413135
647	-0.0710394	-0.610367
648	0.207133	-0.397989
649	-0.942918	-0.140142
650	-0.769118	-0.822785
651	2.35543	1.03109
652	0.449542	-0.322098
653	0.883007	-0.186314
654	0.316951	-0.664745
655	0.413715	-0.0124366
656	-0.21164	-0.477223
657	-0.966566	-0.51477
658	-0.255166	-0.375398
659	-0.946227	-0.409942
660	-0.887349	1.01886
661	-0.490121	0.881826
662	-0.683524	-0.864029
663	0.792697	0.317244
664	0.417413	1.24753
665	-0.346504	-0.866339
666	0.147296	-0.0965585
667	0.193544	0.13075
668	-1.82868	0.298757
669	0.499128	-0.205287
670	-0.105562	0.523497
671	1.57179	0.695627
672	2.07813	0.917127
673	0.544279	0.268288
674	0.152207	0.368134
675	-0.393734	-0.797241
676	-0.221538	0.423213
677	0.566474	1.50421
678	-1.24558	0.64169
679	-0.768853	-0.609991
680	0.329171	-0.529529
681	0.831459	2.65323
682	-1.33513	-0.252453
683	-0.406571	0.605096
684	-0.458951	-0.115926
685	0.359818	0.181838
686	-0.925109	0.939852
687	0.588817	-0.297121
688	0.61916	0.047926
689	0.0613705	0.0755277
690	-0.563283	-0.301286
691	-0.0837327	-0.726621
692	0.132635	-0.0260751
693	-0.0585859	0.171559
694	-0.229055	-0.0453587
695	0.305834	-0.791644
696	0.188943	0.217954
697	-0.335346	-0.840211
698	-0.655365	-0.463729
699	-0.361607	-0.0116887
700	0.620517	0.069745
701	-0.115289	0.755257
702	-0.071315	-0.996539
703	0.32994	-0.193733
704	-0.885945	0.600118
705	0.220166	0.217155
706	-0.827651	-0.234626
707	0.311008	0.378232
708	0.233365	0.0189093
709	0.492274	-0.112975
710	-0.228237	-0.379942
711	1.42912	0.663048
712	-0.58474	0.277265
713	-0.286431	-0.292863
714	0.360008	0.120556
715	1.12386	-0.233916
716	-1.18781	-0.358795
717	0.22573	-0.197202
718	0.00549385	0.135925
719	-0.393031	-0.797086
720	-0.458574	-0.974057
721	-0.640833	0.82027
722	0.181564	0.103405
723	0.251549	0.157395
724	-0.400405	0.102453
725	-0.245593	0.365871
726	-0.536954	-0.199874
727	0.406096	-0.72357
728	-0.819223	-0.4903
729	-0.451307	-0.0962176
730	0.238634	-0.829941
731	-0.0477397	-0.120749
732	0.544733	-0.0681029
733	0.022546	-0.819011
734	0.286416	0.556342
735	-0.766821	-0.800881
736	-1.5231	0.370701
737	0.501776	-0.449928
738	0.453153	0.387862
739	-0.744278	-0.476634
740	-0.0111485	-0.611664
741	0.0341156	0.397036
742	-0.157474	-0.676957
743	-0.145501	0.0309189
744	0.286976	0.227341
745	-0.133938	-0.001152
746	-0.614213	-0.52529
747	0.632651	-0.38427
748	0.346494	1.12094
749	0.160939	-0.901762
750	0.580515	-0.0974074
751	0.627325	-0.145746
752	-0.507281	-0.445892
753	-0.212296	-0.0975343
754	0.785578	0.11885
755	0.559433	0.84101
756	-0.0403233	0.167684
757	0.0973254	-0.38695
758	2.04337	1.22601
759	-0.139847	-0.5801
760	-0.895987	-1.00746
761	-0.0456358	0.465138
762	-0.868747	-0.809369
763	0.152644	0.00306372
764	-0.60078	-0.331416
765	0.270209	0.0192795
766	-0.72393	-0.705807
767	0.664141	1.87578
768	0.542018	-0.464203
769	-0.288629	0.122929
770	-0.804914	0.363014
771	-0.392283	-0.82025
772	-0.879629	0.685868
773	0.181642	-0.320541
774	0.682005	0.0272055
775	-0.0502123	-0.361846
776	-0.546985	0.275414
777	0.399081	-0.153485
778	0.482215	-0.169613
779	0.864967	-0.264715
780	2.27618	1.00227
781	-0.43836	-0.424898
782	-1.25209	0.342558
783	-0.0710592	0.44713
784	-0.141349	-0.12575
785	-0.811639	-0.749977
786	-0.865192	-0.197867
787	0.349235	-0.895087
788	-1.31603	0.886216
789	0.45474	2.11641
790	1.87528	0.892438
791	0.14438	-0.72602
792	-0.732639	-0.350287
793	-0.433965	-0.377963
794	-0.695041	-0.0803547
795	-0.0875401	-0.0316095
796	-0.122494	-0.20625
797	-1.43233	0.407059
798	-0.668747	0.296901
799	0.210405	0.205311
800	0.149212	-0.192906
801	-0.134606	0.209462
802	0.0136245	0.252574
803	-0.729125	0.0826126
804	-0.127221	0.0410489
805	0.0254942	-0.341659
806	-0.476822	-0.422743
807	-0.295647	-0.473209
808	0.666788	-0.3918
809	0.175996	0.0131586
810	-0.245818	0.2893
811	-0.494026	0.306386
812	-0.248349	-0.712481
813	-0.0995645	-0.430482
814	0.789585	-0.0143104
815	0.266033	-0.29253
816	-0.108317	0.393274
817	0.185537	-0.632654
818	-0.0757321	-0.545468
819	-0.330466	-0.184882
820	0.723299	-0.355473
821	-0.501473	-0.356285
822	-0.967408	-0.0407528
823	0.215472	0.0288743
824	-0.829789	0.727842
825	0.13469	-0.908266
826	-0.538359	-0.709379
827	2.09982	0.874788
828	-0.090794	-1.18963
829	-0.560955	0.649987
830	-0.521801	-0.742789
831	-0.912936	-0.102826
832	-0.194849	-0.795668
833	-0.237368	0.736316
834	0.45634	-0.155141
835	-0.325773	0.517906
836	0.685495	-0.00983926
837	-0.46508	-0.401069
838	-0.89729	-0.796577
839	-0.224112	-0.175955
840	-0.320605	0.463021
841	0.448536	-0.705507
842	0.43136	1.23354
843	0.166922	-0.534651
844	0.0581579	-0.749637
845	-0.626353	-0.674345
846	0.637453	-0.035729
847	1.23129	-0.0542807
848	-0.217857	-0.913514
849	-0.195951	-0.561067
850	0.157996	-0.64827
851	0.234229	0.0211618
852	-0.356586	-0.170068
853	0.0897874	-0.45215
854	0.219279	0.421785
855	-1.03926	-0.543963
856	0.410935	1.40678
857	-0.61233	0.341282
858	-0.143604	-0.304027
859	0.372035	0.0426218
860	-0.0173148	-0.00439306
861	0.31945	1.15776
862	-0.545994	-0.128965
863	-1.50418	0.141
864	0.123441	0.382171
865	0.020152	-0.0996689
866	1.00441	-0.129432
867	-0.215158	0.524839
868	-0.678677	-0.617959
869	-0.0298021	-0.768588
870	-0.181717	0.422046
871	-0.117326	-0.397701
872	-0.853859	-0.473223
873	1.22434	-0.500516
874	0.516523	-0.34009
875	-0.15984	0.546366
876	-0.630634	-0.465199
877	0.322368	-0.0311068
878	0.422003	-0.000165541
879	0.532975	0.138201
880	0.543127	-0.714509
881	-0.177945	-0.597026
882	0.150992	0.0627923
883	-0.312623	0.0774372
884	-0.944261	-0.522894
885	0.270373	-0.764044
886	0.455694	0.105284
887	-0.0970664	0.413985
888	-0.782125	-0.712903
889	-0.416649	-0.562518
890	0.2373	-0.422725
891	-0.450465	0.549488
892	-0.406879	-0.214237
893	-0.270365	-0.448842
894	-0.407848	-0.918528
895	0.260461	-0.000102122
896	0.495854	0.10688
897	-0.297406	0.436805
898	1.28991	0.404057
899	-0.670235	0.951897
900	0.0561059	0.677793
901	0.204349	-0.0869895
902	-0.629745	-0.471719
903	-0.373162	-0.744551
904	0.467146	0.264461
905	0.697398	2.71571
906	-0.0414286	-0.801223
907	0.609684	-0.184287
908	-0.116562	-0.0468189
909	0.222991	-0.163596
910	-0.233539	-0.0282325
911	-0.147556	0.316293
912	0.223676	0.266794
913	0.206889	-0.351971
914	0.0620452	-0.416971
915	-1.35143	0.291079
916	-0.0616731	-0.54819
917	-0.639708	-0.416065
918	0.0556117	0.0488612
919	0.102625	-0.324246
920	0.381727	0.145478
921	-0.50526	-0.0209403
922	0.714252	2.4342
923	-0.259263	-0.822301
924	1.36575	0.292384
925	0.502916	1.51362
926	-1.37212	-0.116704
927	0.0556182	0.112403
928	-0.1294	0.0457734
929	0.292156	-0.0663594
930	-0.137336	-0.614102
931	-0.201816	-0.32037
932	-0.0531054	-0.0132078
933	-1.21516	-0.205396
934	-0.219941	-0.454479
935	1.59472	0.534808
936	0.393646	-0.453947
937	0.329521	-0.100232
938	0.638498	1.67537
939	1.39002	0.620574
940	0.0750996	-0.401384
941	0.174757	0.923917
942	1.05818	2.3648
943	0.406326	-0.500336
944	-0.113653	-0.504925
945	0.0315649	-0.199076
946	0.0287259	0.0671628
947	-0.484557	-0.702361
948	0.520484	-0.547734
949	0.376019	0.336766
950	0.804715	2.18016
951	0.571116	-0.594079
952	-0.351359	0.0410228
953	0.098168	-0.864627
954	0.171883	-0.215095
955	0.0801771	0.0726128
956	-0.231052	-0.904768
957	-0.407239	-0.118792
958	-0.848624	0.88639
959	0.0713391	-0.138368
960	0.310309	-0.498689
961	-0.0949518	-0.038943
962	-0.320199	-1.37145
963	-0.508958	0.480803
964	-0.0313347	0.304246
965	0.521214	1.95931
966	-0.091949	-0.676638
967	0.340536	-0.363808
968	0.660166	-0.0898813
969	0.377625	0.403458
970	-0.758435	-0.0946126
971	0.442373	-0.193977
972	-0.130605	0.405941
973	-0.573645	0.348115
974	0.98442	-0.232563
975	-0.2142	-0.536835
976	0.285085	0.834194
977	-0.0975926	-0.278429
978	0.0900017	-0.116636
979	-0.484684	0.635022
980	0.977767	-0.2487
981	-0.7018	0.396126
982	-0.0200526	-0.715099
983	-1.21808	-0.736669
984	-0.54356	0.40124
985	0.492505	-0.578706
986	0.507663	0.57187
987	0.631483	-0.235635
988	0.162371	0.0279582
989	0.677716	-0.0616004
990	-1.04306	0.346867
991	0.507876	1.43403
992	0.408933	0.231274
993	0.21108	0.0843529
994	0.108118	0.0368208
995	0.702035	0.440425
996	-0.458292	0.0364913
997	-0.265756	0.213426
998	0.204761	0.308369
999	0.568703	-0.461076
1000	-0.0716515	-0.602099
1001	-0.175166	-0.233704
1002	0.0678317	0.334169
1003	1.17047	2.17311
1004	0.497635	-0.305377
1005	-0.329098	-0.0055662
1006	-0.761673	-0.173564
1007	1.17374	-0.261711
1008	-0.16066	-0.579553
1009	0.416408	1.99647
1010	2.40843	1.28935
1011	-0.915556	-0.708924
1012	0.610551	-0.0900988
1013	0.425283	1.23104
1014	0.572757	1.29466
1015	0.0251578	-0.348361
1016	-1.28187	0.366254
1017	-0.375067	-0.494452
1018	0.583728	1.32657
1019	0.277017	1.27916
1020	-0.5262	-0.425151
1021	0.407501	1.20904
1022	-0.221779	-0.411105
1023	-0.436365	-0.405656
1024	-0.45511	0.153812
1025	0.639418	2.21606
1026	0.43739	-0.603775
1027	0.0208069	0.647603
1028	0.58712	-0.351848
1029	-0.136912	-0.211109
1030	-0.288689	-0.112873
1031	-0.107563	0.280991
1032	0.679465	-0.034827
1033	-0.775974	-0.175126
1034	0.679598	-0.58212
1035	1.02569	0.0974169
1036	0.406595	0.0416557
1037	0.598255	0.00844816
1038	0.116219	0.38337
1039	-0.0353169	-0.907743
1040	0.535549	-0.214971
1041	0.192415	-0.532762
1042	0.333617	-0.0690758
1043	-0.186113	0.438419
1044	-1.59631	0.371815
1045	-0.236871	-0.269602
1046	-0.86794	0.0810428
1047	-0.665542	-0.364708
1048	0.28446	-0.363276
1049	0.331573	0.17279
1050	-0.0944965	-0.261276
1051	0.266769	-0.21261
1052	-0.595962	-0.657376
1053	-0.0280679	-0.293374
1054	-0.69072	-0.136509
1055	1.30257	-0.523795
1056	0.790076	1.57887
1057	0.719353	2.50392
1058	-0.681592	-0.571186
1059	0.468873	-0.46998
1060	-0.416719	0.239636
1061	0.246933	-0.691238
1062	0.749776	0.0392694
1063	-0.607748	0.522198
1064	0.90427	-0.333553
1065	-0.44658	0.546657
1066	0.190951	0.1139
1067	-0.811795	-0.778237
1068	0.444494	-1.36687
1069	0.442315	0.00173549
1070	-1.29439	0.247484
1071	0.277285	0.173816
1072	0.460022	0.162312
1073	0.291156	-0.171654
1074	0.103647	-0.206488
1075	-0.756794	0.0837367
1076	-1.274	0.393042
1077	0.00214021	-0.12807
1078	-0.111319	-0.462451
1079	-0.179436	0.566972
1080	0.719033	-0.494041
1081	0.568747	-0.259619
1082	0.00464125	-0.928255
1083	0.114718	-0.398781
1084	0.344861	-0.420799
1085	-0.376138	-0.337599
1086	-0.713556	0.458235
1087	-0.674285	-0.337275
1088	-0.395851	-0.131425
1089	-0.0110836	-0.112905
1090	0.874464	-0.330378
1091	-1.17012	-0.741295
1092	-0.590224	0.93224
1093	0.527996	0.980776
1094	0.374251	-1.19528
1095	0.101077	-0.00755652
1096	0.0156699	-0.416892
1097	0.0854901	0.225301
1098	-0.640111	-0.19553
1099	-0.59113	0.0275056
1100	0.286502	-0.179531
1101	0.560589	0.90899
1102	-0.701718	0.80481
1103	1.51034	0.792877
1104	0.637697	0.0714051
1105	0.286248	1.23861
1106	0.294428	0.173263
1107	0.0323539	0.303606
1108	0.180777	0.342221
1109	-0.689731	0.0880937
1110	0.195497	0.18592
1111	-0.414869	-0.417027
1112	-0.220213	-0.530667
1113	0.61349	-0.429932
1114	0.498615	-0.659944
1115	0.445375	-0.345541
1116	0.335472	0.0344108
1117	-0.303041	0.0412397
1118	1.99611	0.908669
1119	1.62595	0.800471
1120	-0.525151	-0.555066
1121	-0.0207356	-0.0591971
1122	-0.730638	0.549305
1123	-0.810877	0.860875
1124	0.0022224	-0.732052
1125	-0.667247	-0.262881
1126	-0.099604	-0.129712
1127	-1.80185	0.622044
1128	-0.543338	-0.224851
1129	-1.15074	-0.457411
1130	-0.0732115	0.00661794
1131	-0.433279	-0.568345
1132	1.57748	0.596819
1133	-0.0654041	-0.0061148
1134	-0.939917	-0.474155
1135	0.372805	-0.338819
1136	0.425465	0.122141
1137	0.507767	1.49917
1138	-0.438622	-0.745931
1139	-0.0924713	0.525423
1140	0.00448152	0.702909
1141	1.51005	0.689253
1142	-0.0262999	0.37087
1143	0.576432	1.08199
1144	-0.120768	-0.417814
1145	-0.241532	0.0854853
1146	0.536207	0.156141
1147	0.551006	-0.0917657
1148	0.542416	-0.457356
1149	-0.908727	-0.112411
1150	0.190698	0.232322
1151	0.0711466	0.487372
1152	0.365155	-0.319753
1153	-0.445353	0.348888
1154	-0.324441	-0.217146
1155	-0.334778	-0.297309
1156	-0.176549	0.0421966
1157	0.624318	0.162204
1158	-0.210466	0.454729
1159	-0.0974378	0.0288608
1160	0.684988	2.17318
1161	0.674178	0.377841
1162	-0.312358	-0.768467
1163	-0.421164	0.0427648
1164	0.683558	-0.0976839
1165	-0.644793	-0.00438555
1166	-0.0413061	0.0956412
1167	-0.809532	-0.878272
1168	0.284204	-0.725173
1169	-1.28812	0.134666
1170	-0.630225	-0.624569
1171	-0.130581	0.119242
1172	-0.307125	-0.837433
1173	0.400464	-0.801566
1174	0.358189	0.273899
1175	0.089358	-0.201325
1176	0.126528	-0.38039
1177	-1.63496	0.562909
1178	-0.0951586	-0.456765
1179	0.172272	-0.315894
1180	0.92351	-0.210241
1181	-0.127578	-0.167122
1182	0.667277	0.22494
1183	-0.738854	-0.442753
1184	0.338005	-0.287351
1185	0.433115	-0.21069
1186	0.52688	0.0638504
1187	-0.461256	0.391677
1188	0.256974	0.0656268
1189	-0.163327	-0.141911
1190	-0.615223	-0.194088
1191	0.0599931	-0.345223
1192	0.247345	-0.130604
1193	0.645171	0.0983444
1194	-1.12567	-0.222676
1195	-0.870991	-0.239092
1196	-0.118411	-0.348717
1197	0.324046	-0.882625
1198	0.376232	-0.145526
1199	0.304855	0.102939
1200	-0.489528	0.159381
1201	-0.376388	0.152442
1202	0.472493	0.325125
1203	0.796283	0.310768
1204	0.276239	1.18188
1205	-0.145217	-0.144182
1206	0.622592	1.66365
1207	0.485605	-0.26578
1208	0.443902	-0.559083
1209	0.0425308	-0.0922461
1210	0.191864	-0.216323
1211	0.469432	1.08374
1212	0.674907	2.32704
1213	-1.32834	0.0738068
1214	0.234537	-0.334759
1215	0.16916	0.320214
1216	-0.506741	-0.10948
1217	0.695973	0.218504
1218	1.14659	0.44217
1219	-0.6316	-0.0828316
1220	-0.458277	-0.509449
1221	0.391048	0.329587
1222	-0.0365587	-0.844133
1223	-0.00178807	-0.694658
1224	-0.694158	-0.0276897
1225	0.279693	-1.09455
1226	-0.371759	-0.592552
1227	0.693853	0.0629116
1228	0.395518	-0.155154
1229	0.134162	-0.336096
1230	0.307862	-0.635407
1231	0.41698	-0.5443
1232	-0.684203	-0.102507
1233	1.08121	-0.176634
1234	-0.462445	-0.567813
1235	0.619754	0.0520271
1236	-0.22769	-0.574668
1237	0.195486	0.0831664
1238	0.091349	-0.0909687
1239	-0.0856586	0.0225488
1240	-0.537819	0.524452
1241	-0.323102	-0.692767
1242	-0.212556	0.24682
1243	-0.782296	0.559929
1244	-0.821412	-0.658996
1245	-0.339147	0.265922
1246	0.556074	-0.425292
1247	-0.142893	0.582176
1248	-0.134605	-0.839357
1249	-0.430542	-0.681996
1250	0.320189	-0.713185
1251	0.0554075	-0.817128
1252	-0.34446	-0.490011
1253	0.232852	0.16169
1254	1.47065	0.361168
1255	-0.393589	-0.100906
1256	-1.01666	-0.842342
1257	-0.828645	0.183167
1258	-0.337056	-0.585345
1259	-0.204507	-0.305771
1260	0.363325	0.167243
1261	0.614474	-0.646386
1262	0.646296	2.25261
1263	-0.222494	0.737672
1264	0.372888	-0.204004
1265	-0.123061	0.0395935
1266	0.177893	-0.360362
1267	-0.629432	-0.582511
1268	0.286937	-0.352975
1269	0.510192	0.114013
1270	0.302627	-0.333922
1271	-1.04588	0.279458
1272	-0.335315	-0.165005
1273	-0.0307707	1.23717
1274	0.531679	-0.422928
1275	-0.515656	-0.430301
1276	0.172909	0.319518
1277	-0.659458	0.492726
1278	0.337061	-0.0850043
1279	0.0556976	0.672181
1280	-0.427131	-0.230107
1281	-0.357376	0.105145
1282	-0.0292741	-0.0488358
1283	-0.58944	-0.176479
1284	0.547586	-0.30293
1285	0.522887	0.272115
1286	-0.427475	0.434422
1287	0.126041	-0.318192
1288	0.379769	0.502157
1289	-0.0745077	-0.0823205
1290	0.937833	-0.0360092
1291	-0.462591	-1.06317
1292	-0.046424	0.465037
1293	0.347011	0.155286
1294	-0.820508	-0.298718
1295	-0.23741	0.563605
1296	-0.357996	-0.627095
1297	-0.233888	0.118207
1298	-1.16524	-0.0966463
1299	0.229032	-0.23623
1300	0.421599	-0.060826
1301	-0.324928	-0.152566
1302	0.254516	0.0274755
1303	0.82078	-0.0196597
1304	-0.0362822	0.14182
1305	0.29299	1.47603
1306	-0.32075	-0.412936
1307	-0.121647	-0.746919
1308	0.287419	-1.22419
1309	-0.282216	-0.276661
1310	-0.946765	-0.371288
1311	-0.314699	0.168271
1312	0.571637	-0.209368
1313	0.0921443	-0.803855
1314	0.122891	-0.819061
1315	0.312572	-0.702455
1316	0.1656	-0.569008
1317	-0.412018	-0.323861
1318	0.224637	-0.276884
1319	0.259969	-0.0724477
1320	-0.0490087	-0.727345
1321	0.533575	0.496367
1322	2.84624	0.576781
1323	0.403042	-0.702924
1324	-0.837701	0.276586
1325	0.875999	0.0474236
1326	0.100079	0.0234698
1327	-0.068218	-0.703398
1328	-0.21633	-0.572272
1329	-0.410295	0.120508
1330	0.0797147	-0.0752971
1331	-0.138299	-0.33375
1332	0.280777	-0.625637
1333	-0.626655	0.254891
1334	0.704497	2.00635
1335	0.233052	0.258949
1336	0.679584	0.29277
1337	-0.454025	0.0393707
1338	0.70708	-0.447255
1339	-0.207617	0.379878
1340	0.721413	-0.451503
1341	-0.64484	-0.261553
1342	0.712876	2.1023
1343	-0.763405	-0.378091
1344	-1.09638	0.106234
1345	0.511387	0.00253634
1346	-1.03562	0.321769
1347	-0.357355	0.00628452
1348	0.589651	0.0774118
1349	-0.534821	-0.56462
1350	0.507692	0.0624155
1351	0.425091	-0.257603
1352	-0.288423	-0.0342801
1353	0.673151	-0.276379
1354	-0.603861	0.836355
1355	0.256159	-0.5267
1356	0.00170064	0.0422404
1357	-0.579682	-1.04601
1358	0.0242233	0.148452
1359	-0.0374325	0.150303
1360	-1.51108	0.30521
1361	0.389115	0.330335
1362	0.294276	1.27994
1363	-0.0193998	-0.920233
1364	-0.654283	-0.179933
1365	0.521901	0.18346
1366	-0.109217	0.646915
1367	0.0525225	-0.281879
1368	-0.279327	-0.04469
1369	0.273746	-0.0385997
1370	0.500314	1.09784
1371	-0.820134	-0.570625
1372	-0.9573	-0.348484
1373	-0.335948	0.123119
1374	0.995351	-0.0888713
1375	-0.659074	-0.448585
1376	0.306768	1.63266
1377	-0.294197	-0.536487
1378	0.725952	-0.0567698
1379	0.0369422	0.885837
1380	0.563954	0.630653
1381	-0.0454357	-0.579967
1382	-0.130627	0.339262
1383	0.232796	-0.968718
1384	1.32873	0.625756
1385	-0.0596277	-0.460484
1386	-0.0738095	-0.834577
1387	-0.971957	0.217893
1388	0.382037	0.39536
1389	0.170015	-0.82518
1390	-0.0170494	0.732645
1391	0.48646	0.040689
1392	0.424402	-0.321243
1393	-0.0569138	0.0248447
1394	-0.671237	0.477986
1395	-0.00136209	-0.493614
1396	-0.496517	-0.21433
1397	-0.805243	0.59558
1398	0.410116	-0.102232
1399	-0.527877	0.554935
1400	-0.793899	0.00214843
1401	0.00422695	0.674406
1402	0.904576	0.183668
1403	-0.420937	-0.544936
1404	-1.07354	0.329089
1405	-0.0511561	0.144712
1406	-0.265094	0.355339
1407	-0.215065	-0.358541
1408	0.122521	-1.06158
1409	-0.710584	0.135848
1410	2.04858	-0.143675
1411	0.586085	-0.0258902
1412	0.551685	0.217532
1413	0.126198	0.19264
1414	0.463325	0.293808
1415	-0.375798	-0.670721
1416	-0.317258	-1.03
1417	-0.493869	-0.793432
1418	0.267042	0.164145
1419	0.144162	0.0534749
1420	-0.917001	0.318326
1421	-0.231614	-0.0761274
1422	0.0548332	-0.40249
1423	1.9843	0.890435
1424	0.814332	0.606991
1425	0.331295	0.131432
1426	0.683479	-0.133378
1427	-0.287308	-0.234819
1428	-0.33172	0.393547
1429	-0.332359	0.0799332
1430	-0.047809	-0.813798
1431	0.645435	-0.162537
1432	-0.717476	-0.597452
1433	-0.537109	-0.765988
1434	-0.0330106	-0.3475
1435	0.556212	-0.250357
1436	0.747142	-0.531784
1437	-0.306926	-0.0784131
1438	0.145385	0.38134
1439	-0.777518	0.965105
1440	0.394181	1.58213
1441	1.3546	0.639544
1442	0.275581	0.31128
1443	-0.794606	-0.39242
1444	0.100545	0.0227814
1445	-0.213108	0.532266
1446	0.695087	0.30976
1447	-0.328646	0.631449
1448	0.405076	-0.871316
1449	0.0361075	-0.842826
1450	0.411491	1.41825
1451	-0.878811	0.144352
1452	-1.10471	0.265765
1453	0.622178	-0.0664608
1454	-0.476315	-0.151587
1455	0.0152361	0.358279
1456	0.719385	-0.0493217
1457	-1.50252	0.494787
1458	-0.965672	0.115145
1459	-1.14989	0.0989846
1460	-0.468893	-0.450151
1461	-1.11496	0.792509
1462	0.712205	0.0251702
1463	0.353252	0.247516
1464	1.04491	-0.258455
1465	0.2646	-0.291068
1466	0.0865857	-0.476434
1467	1.33844	0.0220228
1468	-0.268881	0.261143
1469	1.16387	-0.177078
1470	0.517139	-0.045124
1471	0.388212	-0.153841
1472	0.538095	1.81562
1473	0.432767	1.17065
1474	0.443737	-0.506128
1475	-0.506517	0.137134
1476	-0.374635	0.566385
1477	0.695032	0.306247
1478	-0.38927	-0.440147
1479	-0.540241	0.870024
1480	0.256147	-0.607209
1481	0.450872	-1.50809
1482	-0.709404	0.286073
1483	-0.428043	-0.122107
1484	-1.18882	0.444683
1485	-0.942278	1.03831
1486	-0.63645	0.188121
1487	-0.589682	-0.568184
1488	0.464667	-0.31315
1489	0.107576	-0.373292
1490	0.445	0.0700691
1491	-0.00585279	-0.275319
1492	-1.05567	-0.198192
1493	0.74421	2.50053
1494	-0.129013	-1.01919
1495	0.29991	1.02301
1496	-1.00429	0.13855
1497	-0.657886	0.229767
1498	-0.203237	0.586686
1499	0.303113	0.251113
1500	-0.387167	-0.813941
1501	1.63503	0.673621
1502	0.176883	-0.152618
1503	0.361957	-0.271937
1504	-0.784201	-0.985532
1505	-0.27888	-0.118676
1506	0.643831	-0.540822
1507	-0.107569	-0.301
1508	-0.0984733	0.315972
1509	-0.300016	0.0113056
1510	-0.808675	0.942797
1511	-0.831107	-0.654952
1512	0.839978	0.151385
1513	0.582855	-0.184326
1514	-0.354781	-0.00855323
1515	-1.61915	0.280159
1516	-0.00506751	0.355797
1517	0.649161	0.803523
1518	-1.04653	-0.82864
1519	-0.283289	0.617793
1520	0.394608	-0.541643
1521	0.0503009	-0.897045
1522	-0.509592	-0.346772
1523	0.292442	-1.13574
1524	-0.253351	-0.408022
1525	0.0732519	-0.385173
1526	0.52522	0.412669
1527	-0.404726	-0.16104
1528	-1.18026	0.365219
1529	1.90092	0.870346
1530	-0.485826	0.665411
1531	-0.484951	-0.237248
1532	-0.241779	-0.152648
1533	0.506104	-0.501701
1534	0.253869	0.384382
1535	0.205701	-0.262058
1536	-0.226377	-0.0599318
1537	0.433072	0.290941
1538	-0.911331	-0.1386
1539	0.328378	-0.214457
1540	0.627924	0.145223
1541	-0.278725	-0.293923
1542	0.410389	0.317847
1543	0.123501	0.265631
1544	0.174069	-0.245608
1545	-0.289849	0.0154657
1546	-0.601018	-0.35118
1547	-0.492721	-0.0195225
1548	-1.06732	0.357952
1549	-0.2813	-0.545058
1550	-0.639825	-0.713026
1551	-0.487628	0.149468
1552	-0.846696	-0.14821
1553	0.337558	0.512727
1554	0.392304	0.170657
1555	0.671471	2.69486
1556	1.88018	1.12029
1557	0.525324	-0.507974
1558	-0.855324	-0.178487
1559	0.153332	0.3944
1560	0.399823	0.384339
1561	-0.548609	-0.696138
1562	-0.60257	-0.725934
1563	0.573543	1.684
1564	-0.275529	-0.344188
1565	-0.776926	-1.05531
1566	-0.797232	-0.57467
1567	0.235861	0.298723
1568	-0.428737	0.576384
1569	-0.0721685	1.23817
1570	0.831734	1.46562
1571	0.30204	-0.122719
1572	1.08029	-0.133103
1573	-0.610113	-0.455229
1574	0.243189	-0.237931
1575	-0.054427	-0.192155
1576	-0.737762	-0.67183
1577	-0.368535	0.390458
1578	0.433518	1.11493
1579	-0.016026	-0.877141
1580	1.19082	-0.176979
1581	0.761659	-0.398884
1582	-0.405722	0.505337
1583	-0.774593	-0.5027
1584	0.383685	-0.505458
1585	-0.00302808	-0.974253
1586	-0.65664	-0.170905
1587	-0.454553	0.17072
1588	0.355514	0.373147
1589	0.489751	-0.560143
1590	-1.65548	0.270219
1591	-0.759928	-0.456715
1592	0.333474	-0.232927
1593	-0.300939	0.457309
1594	-0.0376421	0.296615
1595	-0.374698	-0.716435
1596	0.552664	-0.488884
1597	-0.0294015	-0.897498
1598	0.251394	-0.431497
1599	0.882239	0.739866
1600	-0.0721321	0.321984
1601	0.296936	-0.488993
1602	0.197686	0.430878
1603	-0.561976	0.587747
1604	0.377317	0.447812
1605	0.104436	-0.834612
1606	0.563681	-0.630301
1607	0.004042	-0.551918
1608	-0.588912	-0.356834
1609	0.471467	0.911616
1610	-0.56815	-0.81617
1611	0.331283	-0.424547
1612	-0.236716	-0.779106
1613	-1.06901	0.370188
1614	-0.638358	-0.357046
1615	-0.2315	-0.108213
1616	0.855875	-0.152373
1617	0.92328	-0.233889
1618	0.292639	0.23939
1619	0.191258	-0.183199
1620	-0.114406	-0.716037
1621	-0.572303	-0.392624
1622	0.265997	-0.0334326
1623	-0.454625	-0.433553
1624	0.566559	-0.709161
1625	0.108249	-0.367769
1626	0.447914	0.0233142
1627	0.357019	-0.400989
1628	-0.712371	-0.316654
1629	-0.0817019	-0.421663
1630	0.229808	-0.362163
1631	-0.344012	-0.340565
1632	0.0751948	-0.280979
1633	-0.294415	-0.460029
1634	0.935975	-0.232595
1635	-1.16275	-0.265408
1636	0.0968672	-1.03502
1637	-0.651174	-0.510498
1638	-0.219827	-0.457843
1639	0.294435	-0.878238
1640	0.300245	-0.448762
1641	-0.0591076	0.549099
1642	0.128525	0.612597
1643	-0.283925	-0.232933
1644	-0.12219	-0.207739
1645	-0.0895563	-0.197497
1646	0.15618	-0.333542
1647	0.121948	-0.859297
1648	0.490153	-0.371619
1649	1.00553	-1.61943
1650	0.93657	-0.201731
1651	-0.170193	-0.326962
1652	0.00800291	-0.759251
1653	1.27507	-0.203823
1654	0.0123825	-0.413153
1655	-0.770032	0.112789
1656	0.506467	-0.317335
1657	0.675256	-0.223821
1658	-1.00971	-0.861355
1659	0.46095	-0.681999
1660	-0.910504	0.646977
1661	0.250345	0.071027
1662	-0.0083704	-0.320105
1663	-0.275919	0.233922
1664	0.524959	-0.323873
1665	0.518995	0.0217275
1666	-0.761383	-0.441265
1667	0.352898	0.121551
1668	0.770684	1.91539
1669	0.604898	2.12228
1670	-0.0604247	-0.277185
1671	-1.13306	-0.121108
1672	0.206976	-0.982542
1673	0.69404	0.231368
1674	0.084466	0.25387
1675	-0.0701962	-0.841954
1676	-1.23511	-0.700908
1677	1.06023	-0.0590192
1678	0.435681	-0.284987
1679	1.85267	1.12287
1680	0.370757	-0.902525
1681	0.293927	-0.153869
1682	0.710455	-0.0195705
1683	0.0109515	-0.167589
1684	-0.905108	-0.485305
1685	1.58928	0.61633
1686	-0.242815	-0.888996
1687	-0.820403	-0.687151
1688	0.384128	0.138682
1689	0.0545654	-0.398879
1690	-0.141956	-0.284439
1691	-1.45541	0.312553
1692	-0.495096	-0.957473
1693	0.203606	-0.66977
1694	0.00326873	0.187496
1695	0.368363	1.10103
1696	-0.0350191	0.114392
1697	-0.152817	-0.601756
1698	-0.0930859	-0.237935
1699	0.764273	-0.0291975
1700	-0.474774	0.0702978
1701	-0.470672	-0.366326
1702	-0.42863	0.166775
1703	0.285613	-0.346096
1704	0.455298	-0.434601
1705	0.806995	0.638177
1706	-0.266778	0.0960386
1707	0.692136	0.096187
1708	-0.144435	-0.756237
1709	-0.262192	-0.0673412
1710	-0.296231	-0.083319
1711	-0.180316	0.0559662
1712	0.276588	0.261103
1713	0.44831	0.0682484
1714	0.381288	0.438176
1715	0.0297434	-0.19887
1716	0.619375	0.0363835
1717	0.40931	-0.507232
1718	0.51163	0.972592
1719	0.303505	-0.771333
1720	-0.075206	-0.74202
1721	-0.529484	-0.373845
1722	-0.416988	0.529211
1723	-0.48869	0.0779924
1724	-0.0403631	-0.0939573
1725	0.381172	0.0858276
1726	0.562167	0.0615374
1727	2.47725	1.09684
1728	-0.292931	-1.04787
1729	-0.212478	0.610032
1730	0.636577	-0.310147
1731	0.0538042	-0.0506719
1732	-0.739955	-0.74292
1733	0.288325	-0.965167
1734	-0.0375858	0.282472
1735	0.496438	-0.201641
1736	-0.213638	-0.189573
1737	-0.458057	-0.621479
1738	0.321744	-0.514304
1739	0.352389	1.93809
1740	0.304481	-0.504037
1741	-1.26221	0.210049
1742	-0.714472	-0.101254
1743	0.708192	1.65549
1744	0.411815	0.159177
1745	1.38012	0.07466
1746	0.0990223	-0.0912129
1747	0.0938851	-0.400683
1748	-0.730384	0.919367
1749	-0.55168	-0.266859
1750	0.671024	-0.18185
1751	-0.682362	0.955642
1752	0.489568	1.13614
1753	-0.408527	0.491352
1754	0.33835	0.233749
1755	0.0636703	0.0443553
1756	0.288456	-0.249257
1757	1.25058	-0.184548
1758	-0.762081	0.106429
1759	-0.486243	-0.176317
1760	0.441898	-0.173773
1761	-0.453183	-0.485353
1762	-0.529325	0.0485531
1763	-0.519387	-0.444877
1764	0.00448501	-0.483735
1765	-0.679921	0.40824
1766	-0.0616344	-0.317213
1767	-0.184466	-0.338192
1768	0.225841	-0.852708
1769	-0.369824	-0.956781
1770	0.668783	0.805011
1771	0.0156177	-0.190998
1772	0.141148	0.0342962
1773	0.46063	1.09159
1774	-0.0797725	-1.13327
1775	0.112337	-0.209599
1776	-0.440543	-0.557638
1777	-0.350011	-0.457924
1778	-0.177231	-0.273304
1779	-0.829647	0.138038
1780	-1.02677	-0.490906
1781	-0.583143	-0.235299
1782	-0.756822	0.350475
1783	0.292462	-0.78756
1784	0.772266	-0.147039
1785	0.287891	1.46437
1786	0.299588	-0.902461
1787	0.186459	-0.631903
1788	0.189551	0.14018
1789	0.106694	-0.970885
1790	-1.02054	-0.240554
1791	-0.680955	-0.87188
1792	0.442006	-0.417658
1793	-0.751889	-0.974755
1794	-0.64605	-0.40112
1795	-0.448351	-0.273811
1796	0.352938	-0.186683
1797	0.39802	0.959573
1798	-0.485791	-0.501474
1799	-0.139066	-0.139345
1800	0.420455	-0.112009
1801	-1.41564	0.2779
1802	-0.0793786	0.141097
1803	-0.522471	-0.516445
1804	0.689937	1.92835
1805	0.609376	-0.449661
1806	-0.354918	0.878667
1807	0.447835	1.58536
1808	0.0120052	-0.10181
1809	-0.13289	-0.725039
1810	0.252454	-0.517178
1811	0.435232	-0.104631
1812	-0.511977	-0.900807
1813	-0.770585	0.121757
1814	0.42109	-0.596019
1815	-0.894196	-0.678269
1816	0.13935	-0.321836
1817	0.257194	-0.0276301
1818	-1.01166	-0.208338
1819	0.484913	-0.195112
1820	-0.533999	1.17219
1821	0.00557312	-0.367856
1822	-0.568107	-0.541413
1823	0.768526	2.33277
1824	-1.07374	0.550566
1825	0.0667183	0.625679
1826	-0.0687994	0.186755
1827	-0.514337	-0.81699
1828	-0.671051	0.267265
1829	-0.900759	0.598744
1830	0.417268	-0.636328
1831	0.36013	-0.0322331
1832	-0.28223	0.0674526
1833	0.795066	0.0754456
1834	0.0522431	0.307696
1835	-0.586943	0.935213
1836	-0.503479	-0.0285507
1837	0.332729	-0.339632
1838	0.368002	0.866861
1839	-0.731701	0.669995
1840	0.324019	0.0181255
1841	0.65191	-0.248708
1842	-0.416913	-0.783167
1843	-0.209882	-0.191418
1844	-0.156675	-0.347479
1845	0.220682	1.26855
1846	-0.18448	-0.18938
1847	0.0827117	0.201529
1848	-0.0473403	-0.0294604
1849	-0.219043	0.177537
1850	0.196134	-1.29735
1851	-0.654132	-0.133987
1852	-0.0274761	0.0294714
1853	0.360902	0.201185
1854	-0.0209975	-0.694715
1855	-0.948013	-0.119708
1856	-0.46571	-0.78411
1857	-0.220628	-0.0184223
1858	-0.14961	-0.106876
1859	0.368569	0.998496
1860	-1.41008	0.189071
1861	-0.710686	0.911086
1862	-0.280655	0.743919
1863	-0.602495	-0.392861
1864	0.828917	-0.0359395
1865	-0.742498	-0.343378
1866	-0.15795	0.611379
1867	-0.719473	0.0126579
1868	-0.0418833	0.0119135
1869	0.178718	0.597466
1870	0.0642902	0.305305
1871	0.852016	0.0604884
1872	0.284232	0.579283
1873	0.13048	0.694071
1874	-0.557353	0.221591
1875	0.158938	-0.17325
1876	-0.697762	-0.44018
1877	0.430434	1.05587
1878	0.0546855	-0.0528411
1879	-0.523865	0.0030754
1880	0.445089	-0.0519783
1881	0.317797	0.51392
1882	-0.0619128	-0.541212
1883	0.331065	-0.338387
1884	0.0724259	-0.213174
1885	-1.16129	-0.340725
1886	-0.0628587	0.115042
1887	-0.0858076	-0.497827
1888	0.410561	0.0993116
1889	-1.01998	1.03462
1890	-0.0933521	-0.305787
1891	-0.322308	-0.711194
1892	0.529232	0.196667
1893	-0.777659	-0.119603
1894	0.440447	0.284357
1895	0.541831	0.122237
1896	-0.382441	0.134691
1897	-1.1109	-1.10332
1898	-0.0896233	-0.534283
1899	-0.559355	0.58803
1900	0.128139	0.111224
1901	-0.336275	0.254656
1902	-0.189899	-0.296227
1903	0.194424	-0.155433
1904	2.1435	0.24181
1905	-0.100933	0.0815163
1906	1.377	0.466784
1907	-0.0960445	-0.113665
1908	0.0475747	-0.246868
1909	-0.549723	-0.688156
1910	-0.874528	-0.198694
1911	0.586358	0.0690295
1912	0.21955	-0.0546509
1913	0.0498945	-0.0902981
1914	0.199364	-0.73949
1915	-0.00685434	0.41409
1916	0.145969	0.0987238
1917	0.206395	-0.113814
1918	0.751546	-0.36437
1919	-0.638113	0.155584
1920	-0.372925	0.104382
1921	-0.332829	-0.297292
1922	-0.747995	-0.357167
1923	0.376358	0.919423
1924	-0.0412754	-0.259092
1925	0.0252999	-0.755127
1926	0.00976959	-0.672706
1927	-0.139783	0.418092
1928	0.26866	-0.536951
1929	2.51174	1.03934
1930	1.49534	-0.508922
1931	0.0450643	0.470678
1932	-0.83461	0.115142
1933	-0.41497	-0.518773
1934	1.46513	0.710592
1935	-0.127557	-0.23078
1936	-0.265053	0.479976
1937	-0.752022	0.387708
1938	-0.852986	-0.626659
1939	0.0814612	-0.619403
1940	0.0217698	0.443613
1941	-0.540942	-0.427742
1942	-0.422167	-0.41282
1943	0.547245	1.78769
1944	0.591801	0.116143
1945	0.63469	0.166353
1946	-1.21667	0.507847
1947	-0.326626	0.0549348
1948	0.0339438	0.15045
1949	0.296491	-0.294595
1950	0.603501	-0.646533
1951	0.0254779	0.181417
1952	-0.155932	0.509555
1953	-0.0914094	-0.418081
1954	0.238125	0.417229
1955	0.628809	0.15457
1956	-0.0140748	0.0992482
1957	0.545897	0.175472
1958	-0.330544	-0.474822
1959	-0.603305	-0.539687
1960	0.183268	-0.187728
1961	0.422245	-0.279349
1962	0.463065	0.136548
1963	0.238387	-0.461422
1964	-0.512963	-0.684752
1965	-0.349943	-0.163145
1966	-0.928932	-0.929571
1967	-0.556725	-0.183683
1968	0.225211	-0.439811
1969	0.506268	0.170499
1970	0.384302	-0.282768
1971	0.280904	-0.591828
1972	0.402878	0.0576423
1973	0.589696	0.45651
1974	-0.390917	-0.797371
1975	-0.396339	0.50474
1976	0.752781	-0.125394
1977	0.183267	-0.674582
1978	-0.0774478	0.128832
1979	-0.584377	-0.229807
1980	0.312475	-0.608317
1981	-0.536085	0.137332
1982	0.357637	0.983534
1983	-0.615642	0.143779
1984	-0.1822	0.312882
1985	0.165045	0.622161
1986	-0.0835069	0.356677
1987	0.282167	0.0642
1988	-0.708155	0.470847
1989	-0.083295	-0.0446202
1990	-0.456347	-0.432109
1991	0.963485	-0.1442
1992	-0.0843659	-0.294495
1993	0.483985	-0.499045
1994	-0.198329	-0.334082
1995	-0.153702	0.247658
1996	-1.12618	0.429113
1997	-0.381444	0.230948
1998	0.395079	0.242483
1999	1.45376	-0.241012
[truncated: 65,905 more rows]

## Sheet: SIDIAP_female_probabilities
	BC	DHT	DAL	DLT	DIS	DHG	cluster
1	0.915128	6.55535e-13	2.79034e-05	7.55324e-05	0.00323368	0.0815346	BC
2	4.76844e-09	2.58759e-34	3.04145e-17	1.22609e-18	6.61449e-17	1	DHG
3	1.3271e-20	2.39303e-58	2.78002e-36	3.94329e-36	6.92727e-33	1	DHG
4	3.98641e-38	1.26893e-120	6.56982e-72	3.34543e-71	6.4499e-57	1	DHG
5	0.973613	0.00124285	0.00176021	0.006599	0.00028215	0.0165026	BC
6	0.0750926	2.96117e-19	8.00478e-13	6.24526e-08	0.924906	1.5436e-06	DIS
7	0.247749	3.60134e-14	1.72094e-09	1.42e-06	0.75225	4.57038e-07	DIS
8	5.74442e-23	1.81613e-66	8.01784e-44	1.91254e-41	1.36981e-36	1	DHG
9	0.998342	6.48562e-08	1.20872e-05	4.74776e-05	0.00158704	1.17447e-05	BC
10	0.973136	0.0101032	1.36658e-05	0.00196863	0.000763855	0.0140146	BC
11	0.897596	4.78258e-10	6.13797e-05	0.00315856	0.0272555	0.071929	BC
12	0.995957	3.09018e-13	0.0037853	5.58464e-06	0.000233261	1.87588e-05	BC
13	0.956539	2.3288e-05	0.000453678	0.000784873	0.00233554	0.0398639	BC
14	0.915196	2.82564e-07	1.21777e-06	0.00913855	0.0652237	0.0104407	BC
15	1.24555e-08	1.1315e-26	8.9974e-19	6.90615e-15	1.04442e-15	1	DHG
16	0.577931	0.405438	0.000117283	0.0139136	0.00187138	0.000728516	BC
17	0.995549	4.53871e-07	8.67922e-05	0.000303148	0.00213502	0.00192558	BC
18	0.989775	0.000681831	0.00355537	0.00471224	0.00103707	0.000238506	BC
19	1.38804e-38	1.61144e-114	1.19423e-64	6.26736e-64	2.59703e-60	1	DHG
20	0.0048544	4.88075e-12	3.22044e-09	2.17625e-08	3.07708e-08	0.995146	DHG
21	0.506105	9.60061e-08	1.31751e-12	0.00011488	3.02753e-05	0.49375	BC
22	6.6238e-16	1.2382e-48	6.26537e-29	8.34782e-28	8.27949e-25	1	DHG
23	0.0658454	5.19705e-09	1.26947e-07	1.34483e-05	3.10958e-06	0.934138	DHG
24	0.876719	0.118876	0.000106444	0.00121428	0.00171961	0.00136483	BC
25	0.994317	1.58542e-12	0.00531948	1.677e-05	0.000281737	6.48145e-05	BC
26	0.95524	4.18356e-05	2.70047e-06	0.0243596	0.00121685	0.0191392	BC
27	1.57248e-10	7.053e-35	4.20184e-20	9.75796e-20	2.34815e-17	1	DHG
28	2.60921e-46	1.36595e-133	2.17747e-84	7.10305e-84	1.64601e-71	1	DHG
29	0.449097	4.0915e-07	1.58109e-05	0.000507025	0.000833241	0.549546	DHG
30	0.235331	0.761306	1.22928e-05	0.00140354	0.00092647	0.00102158	DHT
31	0.990387	2.08768e-09	0.00129222	0.00010142	0.00813847	8.07974e-05	BC
32	0.992976	0.00152414	0.000103914	0.00301943	0.00180469	0.000571866	BC
33	7.17382e-06	4.13691e-25	1.37403e-16	3.26708e-14	7.59977e-12	0.999993	DHG
34	8.05525e-121	0	5.9403e-218	1.82285e-217	2.14981e-185	1	DHG
35	6.35641e-66	2.41586e-191	5.39238e-116	2.11997e-117	4.44586e-100	1	DHG
36	0.976749	0.00693008	0.000365253	0.011423	0.00407608	0.000456229	BC
37	0.920424	2.18716e-05	7.00284e-05	0.000171196	0.000658557	0.0786543	BC
38	3.39419e-11	5.8585e-40	1.65906e-23	1.23773e-23	7.88654e-21	1	DHG
39	0.991553	0.000342015	3.84074e-05	0.00108364	0.00577023	0.00121252	BC
40	0.970239	5.31049e-10	3.22919e-14	9.51193e-06	6.80351e-06	0.0297448	BC
41	1.09368e-09	2.65125e-33	8.16407e-22	9.31354e-17	2.90996e-18	1	DHG
42	0.999809	2.17985e-22	4.37248e-09	2.69895e-11	5.547e-05	0.000135772	BC
43	1.89488e-05	6.72804e-19	5.38506e-14	7.64335e-13	2.20306e-11	0.999981	DHG
44	0.999766	8.79042e-07	1.28011e-09	2.88307e-05	0.000193848	1.03412e-05	BC
45	2.80345e-06	2.47676e-20	1.17603e-13	3.1195e-12	1.45845e-11	0.999997	DHG
46	7.37269e-13	5.60732e-49	1.62499e-29	7.31709e-29	1.39646e-21	1	DHG
47	2.19509e-10	4.01627e-33	1.65587e-20	1.53439e-18	3.34819e-17	1	DHG
48	0.85293	0.000309315	5.1838e-05	0.000278553	0.000826834	0.145603	BC
49	2.06768e-49	7.62932e-153	3.97095e-94	5.37687e-92	7.10973e-75	1	DHG
50	2.1583e-07	1.0628e-27	1.04103e-16	3.44521e-13	2.93168e-13	1	DHG
51	8.84762e-27	4.24425e-79	2.24619e-50	3.00266e-49	1.59921e-43	1	DHG
52	3.5543e-21	2.02067e-59	1.26011e-37	7.59308e-38	1.02759e-33	1	DHG
53	1.65488e-19	3.15533e-53	3.40032e-36	3.46556e-35	1.18876e-31	1	DHG
54	1.42288e-95	1.04007e-280	2.28823e-167	1.17463e-172	1.26251e-144	1	DHG
55	0.0446943	7.77971e-22	6.63136e-12	2.05674e-08	0.955306	1.0049e-09	DIS
56	6.75633e-05	1.72142e-19	8.46033e-10	1.19315e-09	1.33939e-09	0.999932	DHG
57	2.58224e-11	4.31888e-31	2.08579e-20	1.6319e-19	7.37962e-20	1	DHG
58	0.00532953	4.03247e-13	2.20573e-10	2.66073e-06	1.78858e-06	0.994666	DHG
59	4.61253e-08	1.28514e-26	3.67524e-15	2.25031e-16	9.27485e-15	1	DHG
60	0.000139314	3.93431e-14	1.82966e-11	4.51015e-10	1.10175e-09	0.999861	DHG
61	1.39669e-62	1.51767e-182	1.65179e-111	7.7295e-113	2.44623e-96	1	DHG
62	4.34322e-67	2.36953e-192	1.67672e-115	1.28684e-118	2.97964e-101	1	DHG
63	1.04663e-37	2.31447e-108	1.42509e-67	4.56927e-68	1.35254e-58	1	DHG
64	0.628567	1.4287e-05	1.21217e-05	4.98382e-05	3.59433e-05	0.371321	BC
65	1.99426e-31	4.38022e-99	1.57921e-65	3.41796e-59	4.64417e-53	1	DHG
66	1.26601e-16	1.14083e-51	2.29389e-35	3.19694e-35	1.78117e-30	1	DHG
67	2.07868e-25	1.10859e-76	6.00054e-49	7.90654e-47	2.37346e-41	1	DHG
68	3.33837e-21	5.5011e-61	1.66879e-42	5.50658e-38	4.78599e-34	1	DHG
69	0.0366689	4.04804e-12	1.70221e-12	1.30836e-06	1.18539e-07	0.96333	DHG
70	0.00146636	2.24826e-13	2.49434e-09	2.30426e-08	8.092e-08	0.998534	DHG
71	3.50604e-10	1.18272e-35	5.83922e-22	1.45566e-19	6.48186e-19	1	DHG
72	0.0215515	9.36077e-13	2.14942e-07	3.07657e-07	1.50955e-06	0.978446	DHG
73	1.40231e-05	7.16248e-19	4.57469e-14	8.8543e-13	1.36504e-11	0.999986	DHG
74	7.25706e-17	2.6102e-48	4.14753e-31	1.17049e-30	9.08598e-28	1	DHG
75	5.06811e-165	0	0	0	3.35927e-246	1	DHG
76	0.983679	0.000865138	1.73293e-05	0.00144102	0.0124191	0.00157823	BC
77	3.28843e-05	1.14567e-17	4.52389e-13	2.45169e-11	1.37656e-10	0.999967	DHG
78	5.39254e-97	3.51582e-286	2.22576e-176	3.87678e-173	7.03816e-148	1	DHG
79	0.178403	6.24008e-12	4.80824e-06	0.000314768	2.32006e-05	0.821254	DHG
80	0.00166486	7.61774e-15	1.59518e-09	3.55146e-08	3.85387e-08	0.998335	DHG
81	1.38426e-44	1.72396e-130	2.97819e-78	1.42695e-80	1.08167e-68	1	DHG
82	0.955968	6.92124e-08	1.13236e-06	0.00100165	0.0422198	0.000809588	BC
83	0	0	0	0	0	1	DHG
84	0.942553	0.0554901	3.9779e-05	0.000410033	0.000701532	0.000805519	BC
85	1.99448e-80	7.66371e-237	3.57408e-145	1.24708e-145	6.25469e-123	1	DHG
86	2.46335e-17	2.19847e-52	1.55702e-33	6.08507e-33	2.19843e-28	1	DHG
87	7.56533e-28	1.15638e-79	2.0075e-50	7.48233e-50	6.56e-44	1	DHG
88	0.974735	8.62514e-05	0.000385983	0.00347838	0.01798	0.00333458	BC
89	6.54694e-17	1.63856e-50	1.51798e-33	2.31795e-32	3.96844e-28	1	DHG
90	8.02444e-13	6.53823e-42	1.09272e-30	2.01561e-23	1.59189e-22	1	DHG
91	7.78055e-33	1.52835e-95	1.18519e-61	4.1603e-60	1.2459e-50	1	DHG
92	5.02143e-05	3.23091e-19	8.08768e-13	5.47613e-10	5.70025e-09	0.99995	DHG
93	1.08806e-96	0	8.01818e-177	1.02903e-174	5.00519e-149	1	DHG
94	0.00236851	3.0823e-14	4.33889e-12	5.83362e-07	2.00391e-08	0.997631	DHG
95	0.981307	2.37207e-06	0.000148755	0.00345936	0.0102546	0.00482824	BC
96	0.000209479	3.51973e-18	2.74162e-11	3.33128e-10	3.60804e-08	0.99979	DHG
97	0.0190566	4.28896e-11	2.06014e-07	1.24452e-06	3.7853e-07	0.980942	DHG
98	1.62473e-39	3.18398e-112	1.34829e-73	2.16932e-70	7.99782e-61	1	DHG
99	1.14219e-07	1.2778e-23	9.80256e-18	1.14005e-14	5.791e-14	1	DHG
100	0.989182	6.98332e-07	7.50064e-10	0.000530502	0.00980788	0.000479255	BC
101	0.974935	4.396e-05	5.61319e-05	0.00213111	0.0209719	0.00186197	BC
102	4.68519e-15	2.58515e-44	8.8517e-30	3.46949e-28	1.68937e-25	1	DHG
103	5.91464e-20	1.21754e-56	1.01173e-37	4.4258e-34	2.26836e-32	1	DHG
104	0.960855	4.13229e-05	1.35416e-07	0.00657947	0.000101745	0.0324221	BC
105	3.66986e-11	4.17719e-35	1.74834e-22	1.04452e-21	2.64445e-19	1	DHG
106	0.998958	1.29383e-07	1.1228e-12	3.54621e-05	0.000246774	0.000759964	BC
107	1.88379e-30	3.57344e-90	2.77061e-57	1.6612e-56	1.73796e-48	1	DHG
108	0.982602	0.00114563	0.000347339	0.00402784	0.00870469	0.00317236	BC
109	0.631803	1.85723e-06	0.000367109	0.00654391	0.000626632	0.360658	BC
110	3.62305e-15	9.16654e-47	3.16388e-32	3.31386e-27	1.98762e-25	1	DHG
111	4.96153e-06	1.01911e-27	4.71135e-11	2.94474e-09	2.28818e-13	0.999995	DHG
112	5.55264e-07	3.50786e-22	1.82554e-15	3.87792e-15	1.83822e-13	0.999999	DHG
113	0.84524	4.42411e-08	1.26221e-07	0.00177228	1.49917e-05	0.152973	BC
114	0.171993	5.33757e-09	2.58555e-05	0.000108034	7.3479e-05	0.827799	DHG
115	0.0127755	3.38121e-13	1.95596e-08	1.44968e-07	1.08264e-06	0.987223	DHG
116	3.99406e-29	8.36701e-97	1.18047e-55	3.87657e-45	7.87535e-50	1	DHG
117	0.12246	1.01577e-18	5.43471e-10	2.65399e-05	0.877512	7.7868e-07	DIS
118	4.31192e-48	6.32099e-137	9.64991e-85	3.66744e-85	7.33942e-74	1	DHG
119	0.000410397	1.4885e-25	3.22721e-12	1.24003e-12	2.44523e-08	0.99959	DHG
120	0.981964	1.08499e-06	0.000103239	0.0050189	0.00623689	0.00667546	BC
121	0.794539	4.04546e-12	3.47434e-06	1.04202e-05	5.45916e-05	0.205392	BC
122	1.41278e-92	4.96232e-270	6.02488e-161	2.12652e-160	8.03771e-140	1	DHG
123	4.17066e-17	1.35183e-48	1.36654e-33	5.3848e-30	2.87328e-28	1	DHG
124	9.99367e-37	3.63181e-105	6.52366e-68	2.04329e-64	3.43625e-56	1	DHG
125	0.985278	9.37056e-05	0.00612238	0.00459937	0.00202551	0.00188123	BC
126	1.0065e-09	8.15726e-27	2.43675e-20	2.85355e-18	4.60808e-17	1	DHG
127	4.61658e-23	7.13257e-70	2.76764e-44	2.85705e-43	4.84278e-37	1	DHG
128	0.00304171	1.69303e-16	1.28922e-15	5.69697e-10	1.53413e-10	0.996958	DHG
129	0.596683	6.6122e-08	3.11658e-07	3.5958e-05	1.16577e-05	0.403269	BC
130	1.5776e-54	2.00163e-159	7.60519e-98	2.45767e-98	6.55395e-84	1	DHG
131	0.711449	1.29585e-05	6.05058e-05	0.000149072	0.000493426	0.287835	BC
132	0.0444637	7.66948e-07	7.67083e-09	1.14052e-05	4.39588e-06	0.95552	DHG
133	4.94073e-180	0	0	0	0	1	DHG
134	0.977529	0.00517331	0.000672868	0.00612321	0.00851302	0.00198902	BC
135	0.999999	8.8073e-14	5.18384e-21	9.57855e-09	2.58948e-07	7.70035e-07	BC
136	2.32633e-19	4.3739e-61	6.07662e-38	3.1738e-37	1.97382e-32	1	DHG
137	2.04393e-21	6.45194e-107	4.76022e-58	6.59701e-55	1.0061e-30	1	DHG
138	0.983169	3.34284e-11	5.90055e-08	7.88668e-05	0.00110294	0.0156489	BC
139	8.6932e-77	1.84419e-242	2.37215e-145	1.67487e-147	7.29938e-120	1	DHG
140	0.906694	0.00407174	2.02283e-06	0.00386344	0.00345367	0.0819151	BC
141	1.09369e-50	6.77553e-146	1.47256e-88	1.6486e-90	1.20563e-77	1	DHG
142	0.996638	1.25081e-11	6.80246e-09	0.00316402	9.55238e-05	0.000102873	BC
143	1.94729e-09	5.0909e-31	2.19019e-19	2.09855e-16	8.68991e-17	1	DHG
144	0.507679	9.18923e-06	5.21977e-07	7.48183e-05	0.000183334	0.492053	BC
145	0.945583	0.0458308	3.17685e-05	0.00196199	0.00531756	0.00127459	BC
146	4.05797e-19	5.98731e-56	2.09017e-33	4.22546e-35	2.17881e-31	1	DHG
147	3.96499e-07	4.10601e-22	1.10805e-12	2.60275e-13	2.48508e-13	1	DHG
148	0.0155182	3.73956e-08	2.89461e-09	2.63333e-07	5.63443e-07	0.984481	DHG
149	7.91416e-42	6.46618e-123	2.67104e-77	6.50027e-73	1.44277e-65	1	DHG
150	2.10325e-11	3.06632e-34	3.58142e-27	8.45295e-22	2.21741e-19	1	DHG
151	2.21249e-10	2.60845e-30	1.39347e-22	1.12683e-17	1.13782e-16	1	DHG
152	2.61572e-09	4.88159e-26	6.33413e-21	8.02004e-18	1.59488e-16	1	DHG
153	3.14899e-23	9.68643e-69	8.9294e-42	4.84562e-41	3.889e-36	1	DHG
154	1.83712e-80	0	0	7.04901e-204	1	4.37514e-185	DIS
155	0.93563	0.0557252	0.000378708	0.00284407	0.00191199	0.00351011	BC
156	1.80627e-19	1.67358e-55	1.6376e-37	1.43066e-35	5.41322e-31	1	DHG
157	0.960972	5.35451e-05	4.04497e-05	0.000383034	0.00338165	0.0351693	BC
158	0.991676	1.26608e-06	3.98211e-09	8.21048e-05	0.000243079	0.00799718	BC
159	3.01424e-08	2.58639e-26	4.0411e-20	1.02508e-16	3.65079e-15	1	DHG
160	2.03129e-53	9.59479e-157	3.19623e-96	1.58838e-97	2.60809e-82	1	DHG
161	2.34517e-24	3.77888e-72	6.0055e-45	5.24498e-44	1.40609e-39	1	DHG
162	0.916128	2.58476e-06	1.06268e-06	0.0800853	0.000234034	0.00354913	BC
163	7.6736e-05	7.16636e-24	4.45356e-15	2.92436e-13	2.13908e-08	0.999923	DHG
164	0.908643	0.0117129	1.66872e-06	0.002969	0.000347268	0.0763259	BC
165	3.55218e-128	0	1.34795e-228	3.16919e-232	1.60837e-195	1	DHG
166	5.08455e-40	8.62138e-133	5.1643e-88	5.31991e-77	3.55113e-67	1	DHG
167	6.67639e-13	3.06975e-38	2.06293e-24	1.85994e-23	2.48339e-21	1	DHG
168	8.99711e-15	1.92525e-42	3.59416e-30	4.67106e-28	1.51098e-24	1	DHG
169	0.0145045	5.9952e-11	8.50758e-09	7.48031e-08	3.86563e-07	0.985495	DHG
170	2.71576e-10	2.57295e-30	2.33324e-20	1.38418e-19	1.84758e-17	1	DHG
171	3.4622e-08	1.17974e-23	8.61444e-18	1.35788e-16	3.58258e-15	1	DHG
172	6.45653e-08	9.31858e-23	8.63801e-17	1.34721e-15	5.59482e-15	1	DHG
173	7.04447e-31	1.62869e-87	6.40415e-56	1.01396e-54	1.21541e-47	1	DHG
174	9.26054e-12	8.40758e-38	2.63205e-29	6.83667e-24	9.55007e-22	1	DHG
175	4.20785e-14	1.06419e-42	7.74851e-30	2.04341e-28	6.9919e-25	1	DHG
176	0.984806	0.000400875	0.00132251	0.00228157	0.0104797	0.000709444	BC
177	0.269134	5.94552e-07	6.98808e-06	4.12121e-05	6.04317e-05	0.730756	DHG
178	0.999989	2.38259e-14	7.92441e-10	3.22396e-11	1.7995e-06	9.09794e-06	BC
179	2.17009e-19	1.04394e-56	2.01331e-35	6.64781e-36	2.15993e-31	1	DHG
180	1.05477e-16	5.48355e-48	2.10994e-31	1.77075e-29	9.59829e-27	1	DHG
181	0.992808	1.21749e-06	0.000508503	0.0057218	0.000885666	7.44424e-05	BC
182	0.00903547	1.14709e-12	1.34754e-09	4.89446e-09	4.51803e-08	0.990964	DHG
183	0.987174	0.00422851	0.000848255	0.00147254	0.00503199	0.0012448	BC
184	2.50212e-07	2.40793e-152	8.65928e-65	1.11257e-49	0.999984	1.54772e-05	DIS
185	0.886222	0.0202753	0.000100243	0.00127955	0.000286523	0.091836	BC
186	0.0174974	1.47671e-51	1.68351e-25	4.03883e-18	0.92904	0.0534627	DIS
187	5.11952e-37	9.69371e-121	1.53607e-72	2.05933e-61	7.24371e-62	1	DHG
188	2.03892e-09	1.81052e-30	2.08137e-21	1.09833e-18	1.18529e-16	1	DHG
189	0.992415	6.78082e-05	5.3374e-09	0.00165196	0.00234518	0.00352023	BC
190	2.19394e-06	2.37862e-18	1.95264e-14	3.52304e-13	1.59656e-12	0.999998	DHG
191	2.70139e-24	3.2391e-70	5.51821e-43	2.1666e-43	1.06009e-37	1	DHG
192	0.999592	4.99506e-12	3.48753e-06	1.19729e-07	2.31081e-05	0.000381775	BC
193	0.978943	0.0108752	0.00181349	0.00153947	0.00592871	0.000899761	BC
194	1.1389e-50	1.15185e-156	1.5057e-94	4.55315e-94	7.0922e-81	1	DHG
195	6.21414e-47	1.25837e-137	6.64707e-89	2.70997e-82	5.92241e-72	1	DHG
196	0.999999	1.02531e-07	7.74188e-10	8.45257e-10	2.02749e-07	8.68721e-07	BC
197	5.30582e-16	4.1943e-46	5.66979e-31	6.84027e-29	3.12432e-25	1	DHG
198	0.0799616	6.11278e-09	4.0848e-08	7.33606e-07	2.07597e-06	0.920036	DHG
199	9.75373e-50	1.44722e-149	8.72198e-91	2.20578e-91	1.77298e-78	1	DHG
200	0.934152	0.00113902	0.000100493	0.000804185	0.000545295	0.0632591	BC
201	5.25681e-28	1.6652e-79	5.74665e-50	1.727e-50	4.53355e-44	1	DHG
202	0.899259	0.00657716	8.77196e-06	0.093074	0.000716733	0.000364282	BC
203	0.00523008	3.06792e-36	7.21894e-18	7.56641e-15	0.000764012	0.994006	DHG
204	2.075e-40	6.20793e-121	1.14775e-73	1.60862e-73	1.22148e-63	1	DHG
205	7.37562e-96	2.85256e-278	3.01099e-165	1.24383e-169	1.17585e-144	1	DHG
206	1.29174e-09	5.31877e-35	1.12362e-24	7.88439e-23	2.25755e-21	1	DHG
207	0.999832	1.0081e-21	3.4858e-11	3.11051e-09	5.21829e-06	0.000162691	BC
208	1.83637e-05	3.62635e-16	6.22967e-13	1.20332e-11	9.90294e-11	0.999982	DHG
209	0.992724	2.52456e-06	0.000342633	0.000283075	0.00639434	0.000253184	BC
210	3.04012e-28	5.37539e-94	2.25819e-53	1.25673e-45	4.26032e-48	1	DHG
211	8.28947e-06	2.36426e-20	4.03631e-17	6.03073e-14	5.89072e-13	0.999992	DHG
212	0.00397942	1.48333e-11	6.46696e-09	2.41902e-07	1.24042e-07	0.99602	DHG
213	1.71491e-67	1.9225e-195	2.95361e-117	4.44468e-119	2.10232e-103	1	DHG
214	0.0291185	1.50806e-09	6.55621e-08	1.00692e-05	5.12853e-07	0.970871	DHG
215	4.22461e-106	0	1.23626e-185	1.35845e-189	2.47179e-161	1	DHG
216	3.44138e-58	2.81638e-167	7.9967e-103	4.79062e-103	7.77866e-89	1	DHG
217	0.0810239	1.3141e-29	3.5575e-14	2.35311e-09	0.91842	0.00055588	DIS
218	0.981481	1.84069e-05	6.00128e-05	0.00113098	0.0159492	0.00136056	BC
219	0.00410759	9.18345e-13	1.89067e-10	3.91976e-07	1.77031e-08	0.995892	DHG
220	3.32887e-27	1.78893e-84	2.07278e-53	1.15729e-51	2.15237e-44	1	DHG
221	1.45762e-27	1.0796e-80	8.20127e-55	2.70484e-50	1.49294e-43	1	DHG
222	0.993144	3.4959e-12	0.00670076	3.20617e-05	9.07848e-05	3.26805e-05	BC
223	8.22928e-13	4.79053e-36	3.50564e-26	1.16565e-23	4.73031e-21	1	DHG
224	0.966744	0.028167	7.63498e-07	0.00216079	0.00163054	0.00129659	BC
225	0.0183397	9.5845e-10	6.37885e-12	3.7257e-07	8.84124e-07	0.981659	DHG
226	1.85119e-06	2.83852e-19	1.05393e-13	3.72729e-13	1.51493e-12	0.999998	DHG
227	2.2573e-33	1.04003e-94	4.94597e-59	2.67105e-60	3.38357e-52	1	DHG
228	9.54306e-42	1.93768e-122	6.49371e-78	4.40938e-75	1.82245e-66	1	DHG
229	7.9578e-30	1.16346e-88	1.09062e-54	4.99783e-55	1.62161e-47	1	DHG
230	0.462144	0.530249	0.000340037	0.00301288	0.00347212	0.000782229	DHT
231	0.995526	3.22001e-06	7.91027e-06	0.000220626	0.00246951	0.0017732	BC
232	0.97339	6.24459e-08	0.0135953	0.00117274	0.0110346	0.000807229	BC
233	9.55557e-07	1.88453e-21	1.26591e-14	1.01474e-13	8.05898e-13	0.999999	DHG
234	0.999865	5.07619e-10	2.16599e-21	6.88639e-06	4.89288e-05	7.9461e-05	BC
235	2.93124e-29	2.53194e-89	1.33372e-57	7.15546e-56	1.20445e-45	1	DHG
236	0.000113131	9.79512e-36	1.67732e-19	1.03158e-12	0.999887	4.7057e-14	DIS
237	0.983889	0.00418878	0.000174631	0.00279054	0.00557417	0.00338336	BC
238	0.990854	3.90268e-06	2.98711e-05	0.000335855	0.00697425	0.00180165	BC
239	2.6103e-67	4.68598e-197	8.4015e-120	7.00891e-122	6.48342e-103	1	DHG
240	3.03288e-19	3.15876e-68	5.2882e-32	3.0157e-29	9.62206e-33	1	DHG
241	0.947308	0.00455598	8.84954e-08	0.0476736	0.000246795	0.000215563	BC
242	0.831013	0.160718	4.13848e-05	0.00140359	0.00562613	0.00119746	BC
243	5.94702e-26	1.64149e-77	3.25964e-49	3.02925e-47	5.28689e-42	1	DHG
244	0.993585	6.92999e-07	8.92485e-06	0.000316068	0.00570023	0.000389588	BC
245	1.25586e-11	1.52295e-40	1.0765e-26	1.14173e-24	1.13578e-19	1	DHG
246	2.62023e-09	4.92323e-28	4.12834e-19	1.20565e-15	7.58165e-16	1	DHG
247	3.91204e-20	7.93995e-59	2.52078e-36	4.06173e-35	1.07046e-31	1	DHG
248	7.21835e-05	5.20325e-52	2.99862e-27	2.13232e-18	0.999928	1.58825e-08	DIS
249	0.999137	5.64164e-07	2.16177e-10	1.39404e-05	2.07904e-05	0.000827922	BC
250	0.000590946	1.53303e-18	6.72552e-14	3.47945e-10	1.31378e-09	0.999409	DHG
251	2.91248e-07	3.20024e-20	4.55109e-17	9.61632e-14	1.01419e-13	1	DHG
252	0.980952	2.21373e-05	1.55433e-06	0.0188914	7.22364e-05	6.06429e-05	BC
253	0.999034	6.44636e-06	2.39095e-05	0.000198791	0.000561193	0.000175804	BC
254	7.77727e-31	7.6193e-122	5.52206e-75	2.84997e-65	3.94797e-45	1	DHG
255	8.45113e-24	3.99663e-69	2.2182e-44	1.08931e-43	2.27276e-37	1	DHG
256	0.982158	0.000599451	0.000114749	0.00299932	0.00326367	0.0108649	BC
257	9.67496e-62	4.7959e-183	1.50667e-110	4.83169e-112	1.53823e-94	1	DHG
258	0.972349	0.00791056	8.77259e-06	0.0185708	0.000838538	0.000322175	BC
259	0.880015	0.00168444	1.44379e-05	0.00226295	0.001848	0.114175	BC
260	1.41737e-33	1.72409e-107	1.05315e-60	6.79691e-60	3.45137e-54	1	DHG
261	0.941487	0.0543359	8.223e-08	0.000908207	0.00201825	0.00125014	BC
262	9.73684e-20	3.18562e-60	3.56554e-41	2.85772e-37	1.56496e-32	1	DHG
263	1.66182e-06	1.42771e-19	7.72902e-14	4.61339e-13	4.34078e-12	0.999998	DHG
264	0.99518	0.0012559	5.10282e-05	0.000591955	0.00203602	0.000884866	BC
265	0.999393	1.34189e-05	2.43828e-07	1.50211e-05	2.23703e-05	0.000555532	BC
266	0.98988	0.000369086	0.000251662	0.00134384	0.00533869	0.00281717	BC
267	1.92262e-07	9.33601e-30	3.15236e-13	4.08892e-15	5.02718e-15	1	DHG
268	5.87381e-28	2.38303e-83	5.30326e-53	1.5972e-50	7.1611e-42	1	DHG
269	9.23582e-19	4.79048e-53	6.67567e-35	5.17952e-34	5.34017e-30	1	DHG
270	6.03951e-12	4.51726e-47	2.81716e-19	3.16981e-24	1.51476e-21	1	DHG
271	0.928107	1.50567e-07	3.1784e-06	0.0148387	5.99539e-05	0.0569908	BC
272	0.0328917	0.966611	8.29142e-06	0.000160041	0.00027218	5.654e-05	DHT
273	1.43096e-16	1.2754e-48	3.01049e-30	3.10895e-30	6.35622e-27	1	DHG
274	0.959914	2.68383e-12	8.6147e-11	9.80646e-08	9.7307e-07	0.0400854	BC
275	0.998443	1.15028e-13	3.05207e-09	1.19787e-07	2.51513e-07	0.00155689	BC
276	0.000196219	1.69229e-13	1.26835e-12	1.53738e-09	2.8124e-09	0.999804	DHG
277	0.974781	0.0109356	6.42052e-05	0.00349326	0.00808662	0.00263914	BC
278	2.04923e-25	6.53398e-72	2.49373e-47	2.39865e-46	9.74195e-40	1	DHG
279	0.998336	1.91002e-12	1.7023e-09	3.16632e-08	0.000653252	0.00101057	BC
280	0.997779	6.85844e-06	2.09494e-07	0.000101624	0.00180621	0.000305648	BC
281	0.0196949	5.27581e-13	2.11942e-08	2.68578e-08	1.76409e-07	0.980305	DHG
282	3.33653e-05	1.52427e-17	9.00558e-13	2.66034e-11	9.64323e-11	0.999967	DHG
283	0.53976	4.49681e-06	4.86136e-06	0.000100685	0.000292774	0.459837	BC
284	2.81195e-21	2.76186e-63	3.25148e-44	1.98069e-39	7.54737e-35	1	DHG
285	6.35089e-08	3.95165e-24	4.80723e-18	5.33776e-16	1.38939e-14	1	DHG
286	1.9227e-05	3.31516e-18	4.26442e-15	2.17319e-12	9.42794e-12	0.999981	DHG
287	3.41442e-74	1.45729e-216	5.98602e-131	9.11653e-133	2.15703e-113	1	DHG
288	1.36213e-24	1.31648e-68	2.49107e-42	2.13977e-42	2.71796e-38	1	DHG
289	0.974695	1.75662e-05	4.87019e-07	0.000530723	0.000197539	0.024559	BC
290	6.36578e-55	9.36457e-165	2.21711e-99	5.39583e-101	1.47858e-85	1	DHG
291	2.87106e-16	1.17721e-44	7.46829e-31	1.37672e-29	3.52401e-26	1	DHG
292	0.996331	0.00106923	4.1834e-10	0.000558257	0.00173052	0.000311485	BC
293	0.984905	0.000101744	3.55915e-05	0.00460493	0.00993732	0.000415879	BC
294	0.978688	0.00868694	0.000874318	0.00306076	0.00651354	0.00217598	BC
295	3.09631e-33	8.37654e-95	1.82106e-59	1.45209e-56	5.70965e-52	1	DHG
296	1.5517e-07	1.04749e-27	3.75764e-18	4.53511e-14	7.12837e-13	1	DHG
297	0.967881	0.0116279	4.92976e-05	0.00988979	0.00888937	0.00166264	BC
298	5.1579e-22	9.85923e-67	6.86501e-39	7.30318e-40	2.16525e-35	1	DHG
299	2.55362e-86	7.22907e-249	5.51849e-151	2.6496e-152	4.79412e-130	1	DHG
300	0.983899	0.000256103	0.00014006	0.00156447	0.0127558	0.00138488	BC
301	6.80042e-09	3.65414e-29	2.98736e-19	9.19166e-19	9.70094e-17	1	DHG
302	0.999915	2.77434e-10	1.75433e-10	5.18574e-05	2.58161e-05	7.17344e-06	BC
303	1.55704e-10	5.33926e-30	3.04274e-21	1.59025e-19	6.47012e-18	1	DHG
304	0.2108	1.35127e-05	3.96964e-07	1.53349e-05	3.00865e-05	0.78914	DHG
305	1.81191e-11	1.52899e-35	1.79833e-21	3.57286e-21	1.01133e-18	1	DHG
306	8.41896e-58	6.68347e-166	1.39167e-101	5.90775e-103	1.29504e-87	1	DHG
307	3.14491e-63	1.31625e-193	3.07148e-120	2.85457e-117	9.48635e-94	1	DHG
308	0.396438	2.98509e-22	1.23196e-07	7.66651e-11	5.65937e-07	0.603561	DHG
309	0.975739	2.63631e-06	2.59208e-05	0.00165209	0.00837277	0.0142081	BC
310	6.1034e-34	1.06346e-101	5.72653e-63	3.14082e-62	4.96194e-54	1	DHG
311	0.352404	6.05283e-11	2.07623e-05	0.000961005	0.000130534	0.646484	DHG
312	0.715448	0.271317	0.000790815	0.00211128	0.00949356	0.000839335	BC
313	7.2096e-25	2.09484e-69	2.19869e-45	4.63304e-44	4.56754e-39	1	DHG
314	0.00154827	1.32826e-18	6.24126e-16	5.19107e-10	5.47106e-11	0.998452	DHG
315	0.000103877	4.75058e-18	1.18196e-12	3.74693e-12	5.68922e-11	0.999896	DHG
316	0.999994	4.46159e-21	2.01717e-12	9.8648e-15	2.38479e-07	5.80754e-06	BC
317	1.91394e-66	8.30256e-195	1.22674e-117	1.67364e-118	6.86949e-101	1	DHG
318	1.07646e-25	9.95391e-72	1.83522e-45	1.21361e-43	4.52552e-40	1	DHG
319	8.4261e-05	1.43201e-17	2.118e-12	1.11551e-11	2.65408e-11	0.999916	DHG
320	0.942344	0.00024274	0.000307558	0.00406854	0.00157369	0.0514635	BC
321	0.328122	9.51201e-08	8.07728e-12	3.2501e-05	1.92738e-05	0.671826	DHG
322	2.10641e-53	5.58542e-156	4.41972e-93	3.19029e-94	5.42744e-81	1	DHG
323	0.000194242	1.19824e-16	2.85763e-12	5.03676e-11	4.98357e-10	0.999806	DHG
324	1.6249e-09	1.31635e-27	5.20694e-22	2.18046e-19	8.70422e-18	1	DHG
325	0.0566374	0.942604	3.55157e-06	0.000229244	0.00042071	0.000104865	DHT
326	0.990573	0.00182983	0.000817825	0.00086986	0.00544648	0.000463157	BC
327	0.989217	3.70864e-05	9.72685e-06	0.000451549	0.00820579	0.00207895	BC
328	0.570927	6.909e-16	9.65394e-11	1.41541e-07	6.94364e-08	0.429073	BC
329	1.07323e-20	8.92998e-60	1.54358e-37	1.71655e-37	1.27104e-32	1	DHG
330	0.989301	0.00629781	0.000371937	0.00113272	0.001777	0.00111953	BC
331	5.06305e-11	3.72649e-37	1.2941e-24	1.36536e-19	4.83188e-20	1	DHG
332	0.949285	5.00082e-07	1.48411e-08	0.0362054	9.97638e-06	0.0144991	BC
333	1.6019e-06	6.05131e-20	2.113e-18	2.50069e-13	4.03734e-13	0.999998	DHG
334	0.442552	1.31922e-10	6.93756e-15	3.03985e-05	5.42909e-05	0.557363	DHG
335	0.999598	4.55279e-07	1.13695e-09	0.000184167	0.000158124	5.97145e-05	BC
336	1.24741e-09	8.63583e-28	9.95385e-23	4.0921e-19	1.27197e-16	1	DHG
337	0.98224	7.48271e-07	0.000107617	0.000331059	0.00195809	0.0153629	BC
338	0.0429209	1.9169e-10	1.36199e-07	1.66843e-06	7.03761e-06	0.95707	DHG
339	0.958543	0.0317753	2.62057e-05	0.00306042	0.00631501	0.000280459	BC
340	2.15803e-06	5.30432e-25	1.33053e-11	3.60136e-13	2.28932e-12	0.999998	DHG
341	1.28545e-14	2.21476e-45	4.76779e-29	5.30274e-27	8.92487e-23	1	DHG
342	2.24338e-09	7.40063e-32	4.9037e-21	5.37725e-19	1.51258e-17	1	DHG
343	2.81405e-59	2.03721e-173	5.2163e-110	7.19509e-107	6.92921e-91	1	DHG
344	7.4503e-10	8.33369e-29	3.48235e-18	8.17815e-19	3.41917e-17	1	DHG
345	0.982015	5.48832e-05	6.27007e-05	0.0104462	0.00712607	0.0002949	BC
346	1.49893e-26	1.77574e-80	1.64088e-51	7.61687e-49	5.61676e-43	1	DHG
347	1.14686e-14	1.52029e-45	1.23109e-27	4.63563e-27	5.74382e-24	1	DHG
348	1.58995e-16	1.01485e-236	1.28408e-101	3.60792e-77	1	1.10419e-18	DIS
349	8.08384e-06	1.84972e-16	7.37352e-14	1.24037e-11	2.24057e-11	0.999992	DHG
350	0.094259	5.73333e-07	1.85029e-07	1.00374e-05	1.29358e-05	0.905717	DHG
351	6.82338e-06	2.75893e-19	8.17812e-14	1.51816e-12	9.61022e-12	0.999993	DHG
352	2.44948e-25	6.97839e-219	2.69902e-100	1.00164e-67	1	3.38859e-56	DIS
353	2.99663e-85	2.26939e-247	1.86728e-151	1.17564e-152	1.49393e-128	1	DHG
354	0.000138169	1.3021e-13	1.32863e-13	3.15918e-10	1.55955e-09	0.999862	DHG
355	9.63224e-68	1.10415e-198	9.08237e-119	4.23602e-122	5.53695e-104	1	DHG
356	0.984975	0.00240655	0.000404055	0.000373799	0.0117217	0.00011919	BC
357	4.08315e-19	1.82883e-60	3.24406e-33	1.09131e-33	4.17165e-33	1	DHG
358	1.64252e-11	9.53919e-35	1.96614e-22	8.12673e-22	5.59827e-19	1	DHG
359	0.958131	3.24133e-10	6.03301e-06	7.31356e-06	7.307e-05	0.041783	BC
360	0.999489	1.97203e-09	1.04031e-08	2.82607e-08	0.000223194	0.000287906	BC
361	6.42328e-31	7.25571e-88	3.50117e-57	3.34e-55	1.82937e-47	1	DHG
362	0.986684	0.000178121	9.85542e-08	0.000273876	0.0026036	0.0102608	BC
363	0.982758	0.000634103	5.94691e-07	0.00111996	0.000860901	0.0146265	BC
364	2.47657e-11	1.86461e-32	1.03606e-21	1.58714e-21	3.08232e-19	1	DHG
365	2.97564e-13	3.93815e-41	4.96561e-29	3.02491e-26	2.18968e-23	1	DHG
366	0.869811	4.37982e-08	5.04396e-07	7.90952e-05	0.130097	1.19581e-05	BC
367	0.997818	0.000185805	3.37657e-06	6.04354e-05	0.0017906	0.000142233	BC
368	4.7683e-10	2.48854e-30	9.52806e-25	1.88924e-19	8.66329e-18	1	DHG
369	1.10361e-08	5.36477e-34	4.27155e-23	5.06092e-20	4.26302e-18	1	DHG
370	0.915269	1.85829e-07	0.03938	0.00766017	0.00140406	0.0362861	BC
371	0.0177427	1.87875e-13	1.43627e-07	2.01108e-07	2.82548e-06	0.982254	DHG
372	0.885226	1.12612e-05	1.02985e-08	7.99817e-06	6.90227e-06	0.114748	BC
373	0.998921	1.25885e-19	2.03435e-14	4.52604e-16	8.92641e-08	0.00107869	BC
374	0.998022	2.15137e-08	2.49689e-08	7.09884e-08	9.6394e-05	0.00188155	BC
375	0.38441	5.57013e-13	2.57836e-06	4.60951e-06	0.00535408	0.610228	DHG
376	1.91628e-21	5.40248e-62	1.99035e-39	7.91551e-37	1.14832e-34	1	DHG
377	0.986072	0.000128998	0.00019361	0.00354047	0.00586598	0.00419853	BC
378	7.96984e-08	3.84856e-21	7.94771e-15	1.34083e-14	3.83672e-14	1	DHG
379	9.93808e-44	1.72143e-124	1.70863e-77	1.74197e-77	1.12262e-66	1	DHG
380	3.1608e-13	1.11639e-36	1.78085e-26	2.86154e-22	1.11121e-22	1	DHG
381	5.91685e-09	2.96469e-23	9.00742e-20	3.78629e-17	4.75266e-16	1	DHG
382	0.995848	1.5924e-07	1.57274e-05	3.82165e-05	0.00395341	0.000144935	BC
383	8.63576e-09	1.69085e-32	1.99536e-22	2.29225e-17	5.99597e-17	1	DHG
384	0.997834	1.20433e-05	8.0721e-08	0.000346007	0.00129424	0.00051378	BC
385	0.991134	4.00617e-10	2.50333e-06	0.00822083	0.000498393	0.000144712	BC
386	0.00269196	1.58762e-12	1.44315e-07	8.31749e-08	5.13852e-07	0.997307	DHG
387	0.982642	0.000549486	5.86579e-06	0.0148115	0.00115802	0.000833434	BC
388	1.01845e-10	2.39971e-33	1.34074e-19	8.58079e-19	4.14391e-18	1	DHG
389	9.20209e-24	1.35677e-76	5.15319e-48	4.72285e-47	9.71164e-40	1	DHG
390	0.999641	2.57922e-08	1.175e-10	3.77088e-07	0.000287338	7.14324e-05	BC
391	0.10321	1.51127e-07	2.80493e-08	4.1879e-06	1.24431e-05	0.896774	DHG
392	4.57516e-32	1.16797e-93	1.89207e-58	4.80924e-59	4.09597e-51	1	DHG
393	0.984829	0.0028558	0.000496876	0.00181449	0.00856312	0.00144059	BC
394	9.63768e-44	6.3943e-136	9.07425e-87	1.24778e-82	8.77461e-69	1	DHG
395	2.98609e-28	1.34878e-83	7.58972e-52	1.2151e-51	8.22062e-45	1	DHG
396	0.994077	9.53443e-05	5.55616e-05	0.000301539	0.00354072	0.00192962	BC
397	7.56067e-41	3.21735e-133	2.56719e-76	1.45259e-67	1.02619e-67	1	DHG
398	0.957401	9.80855e-06	0.000202711	0.0346522	0.00187918	0.00585554	BC
399	0.99763	0.000165167	7.96132e-11	0.000572812	0.00160081	3.09132e-05	BC
400	0.905901	0.0833558	0.000215983	0.00272258	0.00641815	0.00138661	BC
401	1.03951e-21	1.60582e-230	1.23979e-100	8.12214e-74	1	2.37129e-37	DIS
402	0.903805	0.00399204	4.19782e-05	0.000910546	0.00282226	0.0884279	BC
403	4.9243e-34	1.07102e-107	2.52476e-78	9.37736e-63	1.4769e-57	1	DHG
404	2.22783e-08	2.08906e-25	6.03576e-21	3.40995e-16	1.05327e-15	1	DHG
405	1.2666e-11	7.09784e-46	1.98669e-32	6.28912e-26	4.20831e-18	1	DHG
406	0.991056	8.30502e-05	0.000999244	0.000780906	0.00571583	0.00136513	BC
407	1.94686e-178	0	0	0	0	1	DHG
408	0.99394	0.0031182	1.10541e-07	0.00036693	0.000649552	0.00192478	BC
409	1.67153e-10	2.25718e-34	2.01259e-26	1.51982e-21	2.85546e-19	1	DHG
410	1.50474e-41	2.94045e-121	2.37271e-74	8.73525e-75	8.47592e-64	1	DHG
411	0.990605	2.9853e-09	8.61393e-06	0.000144721	0.00650478	0.00273665	BC
412	0.441313	5.88008e-13	5.66128e-11	1.97503e-05	0.558663	4.30268e-06	DIS
413	5.22334e-08	1.88194e-24	4.59876e-15	1.01804e-14	9.50947e-14	1	DHG
414	0.999105	4.18572e-06	1.33099e-05	0.000203345	0.000539478	0.000134636	BC
415	2.24309e-15	2.15697e-43	1.1065e-26	2.30286e-26	1.1817e-25	1	DHG
416	2.01774e-07	2.11274e-40	6.2729e-21	1.32365e-13	9.1513e-18	1	DHG
417	0.973578	0.0134038	6.14905e-06	0.00452838	0.00775813	0.000725591	BC
418	0.466566	1.23082e-06	7.35908e-06	9.64154e-06	1.65211e-05	0.533399	DHG
419	0.711385	8.51849e-06	0.000135069	0.00111722	0.00184074	0.285513	BC
420	1.06973e-31	8.13489e-91	6.67897e-58	3.9473e-57	2.10879e-49	1	DHG
421	0.998539	3.7809e-09	2.28366e-10	0.000280137	0.00111529	6.59885e-05	BC
422	7.73116e-48	3.58495e-186	7.07523e-108	1.12385e-99	1.06352e-64	1	DHG
423	0.00770714	1.93631e-21	1.18974e-16	8.42905e-05	3.88444e-11	0.992209	DHG
424	0.0848903	1.14673e-17	5.27134e-11	1.28655e-05	6.79824e-05	0.915029	DHG
425	0.862118	0.123254	0.000742576	0.00214862	0.0108117	0.000925146	BC
426	0.968616	1.17671e-08	3.47232e-12	0.000282088	0.000138494	0.0309635	BC
427	0.974938	0.00194207	0.00578699	0.0101846	0.00465562	0.00249244	BC
428	5.62289e-92	1.35801e-274	1.91187e-160	2.66598e-167	1.39706e-140	1	DHG
429	1.60371e-17	6.13078e-157	7.42866e-74	3.18485e-46	1	1.78899e-40	DIS
430	8.00706e-19	7.75554e-54	1.42547e-36	1.27111e-33	2.80344e-31	1	DHG
431	0.999161	1.51181e-12	1.19762e-11	1.58074e-05	0.000753802	6.96641e-05	BC
432	5.09202e-10	2.16342e-27	1.96078e-20	2.69354e-18	2.6234e-17	1	DHG
433	9.72045e-15	1.17722e-47	2.62396e-33	5.80727e-29	1.88877e-26	1	DHG
434	0.0392195	4.27431e-09	7.00979e-06	3.94522e-06	7.34704e-06	0.960762	DHG
435	8.09562e-07	1.46971e-21	3.65233e-21	3.27193e-14	1.07657e-13	0.999999	DHG
436	0.322899	1.61599e-05	5.92047e-06	0.00016612	0.000302986	0.67661	DHG
437	3.45197e-36	4.57952e-105	3.83986e-66	2.1397e-65	1.411e-54	1	DHG
438	0.020529	5.49186e-08	1.67471e-07	1.29602e-06	7.00507e-06	0.979463	DHG
439	0.98686	0.00873092	3.53761e-09	0.00249313	0.00146882	0.000447396	BC
440	3.70739e-05	4.03402e-25	8.88415e-17	2.02539e-12	5.21369e-12	0.999963	DHG
441	0.982229	0.00026839	8.49618e-05	0.00444331	0.00900976	0.0039647	BC
442	0.980202	1.30623e-06	0.000385515	0.00192286	0.0117572	0.0057312	BC
443	0.983594	4.82055e-05	4.86475e-08	0.00126202	0.0134774	0.00161824	BC
444	7.31603e-23	7.24029e-68	2.10582e-42	1.00964e-39	2.87963e-37	1	DHG
445	0.986057	0.00575747	2.8765e-06	0.00254557	0.00550377	0.000132875	BC
446	4.59228e-07	6.37421e-21	7.31955e-10	5.52846e-12	9.49678e-13	1	DHG
447	0.995162	0.000408317	7.89039e-10	0.000560611	0.00370826	0.00016051	BC
448	0.991313	1.27816e-06	2.02446e-06	0.00159546	0.00646153	0.000626491	BC
449	0.531692	2.60972e-08	3.10625e-07	0.000311037	0.000180456	0.467816	BC
450	0.999235	8.91716e-09	0.000270447	4.36989e-06	0.000485035	4.87507e-06	BC
451	0.999999	5.96952e-19	1.88846e-30	2.71171e-08	6.5839e-07	4.1207e-09	BC
452	0.00817032	9.57726e-22	4.0106e-14	0.000598848	6.43339e-11	0.991231	DHG
453	2.01184e-156	0	0	0	4.26317e-237	1	DHG
454	5.88341e-11	6.24887e-34	4.03284e-23	7.72444e-21	7.11625e-19	1	DHG
455	0.983743	1.35289e-05	0.000616463	0.000501087	0.00702125	0.00810444	BC
456	1.88041e-11	4.22743e-36	1.81189e-24	2.2681e-22	6.23931e-19	1	DHG
457	0.671551	1.53994e-07	3.68338e-05	0.000188654	0.000394551	0.327829	BC
458	0.97289	8.77461e-05	7.50926e-06	0.00213284	0.000233845	0.0246477	BC
459	0.991984	0.00669181	9.31236e-06	0.000284316	0.00061541	0.000414748	BC
460	1.95683e-08	5.0786e-30	1.11059e-19	1.8561e-17	1.36379e-13	1	DHG
461	1.29494e-57	4.77516e-166	9.08152e-108	1.03387e-102	1.91523e-88	1	DHG
462	5.60754e-07	1.26854e-21	3.00822e-15	1.45292e-13	2.87915e-13	0.999999	DHG
463	4.16494e-18	3.79984e-56	3.4775e-38	1.16034e-34	4.0602e-31	1	DHG
464	0.904244	0.000283648	1.86858e-06	0.0938651	0.000185091	0.00142073	BC
465	0.907026	0.0828118	0.000107064	0.00287938	0.00558138	0.0015942	BC
466	8.5777e-10	2.31794e-30	2.31347e-19	8.9183e-17	3.26251e-17	1	DHG
467	0.996655	0.00176792	5.63402e-09	0.000722922	0.000395052	0.000459277	BC
468	3.53218e-17	1.52633e-49	9.74203e-34	1.36079e-30	8.72465e-29	1	DHG
469	0.913788	0.054388	7.46639e-06	0.000420983	0.000125235	0.0312706	BC
470	7.65818e-32	1.20443e-128	2.08188e-75	8.549e-69	5.52164e-44	1	DHG
471	0.993918	7.75879e-05	4.54492e-07	0.00195779	0.00109442	0.00295222	BC
472	0.985993	0.00633768	0.000226092	0.000530678	0.0009784	0.00593366	BC
473	0.00051392	1.56049e-12	1.05826e-14	1.02253e-09	4.17996e-09	0.999486	DHG
474	1.97167e-43	3.77509e-125	1.83143e-78	4.02173e-77	1.71738e-66	1	DHG
475	0.981771	0.00859283	0.000268531	0.00151057	0.00693515	0.000921606	BC
476	3.49402e-33	4.03712e-98	1.81192e-52	4.58409e-56	4.66426e-51	1	DHG
477	0.972691	0.000183679	0.000351012	0.0106524	0.0134806	0.00264138	BC
478	0.902454	0.0850504	0.00186687	0.00491267	0.00455452	0.00116142	BC
479	1.39793e-09	1.17195e-30	5.2524e-23	6.09502e-18	3.57733e-16	1	DHG
480	1.05055e-06	2.97938e-23	1.54621e-13	5.99234e-13	3.96426e-12	0.999999	DHG
481	0.307543	5.97831e-17	1.16175e-08	4.04246e-06	0.692451	1.9625e-06	DIS
482	0.424298	3.37939e-13	2.20701e-08	0.458567	1.83281e-07	0.117135	DLT
483	2.27022e-31	1.61538e-86	3.77556e-54	1.03994e-54	4.46471e-48	1	DHG
484	0.987171	5.9261e-05	9.10571e-05	0.00132322	0.00960574	0.00174927	BC
485	1.28783e-18	5.89441e-60	8.56891e-41	5.26627e-37	5.75591e-32	1	DHG
486	0.995301	4.49542e-08	5.54704e-05	7.54777e-05	0.00275102	0.00181656	BC
487	6.47244e-14	2.61205e-42	6.27991e-26	6.97946e-25	5.27113e-23	1	DHG
488	0.782729	5.02363e-06	6.10631e-09	0.000581854	0.00144576	0.215238	BC
489	0.179707	4.07175e-09	9.10228e-10	8.61114e-08	6.42079e-07	0.820292	DHG
490	0.082046	6.41969e-16	5.23755e-09	2.15739e-08	1.52151e-07	0.917954	DHG
491	3.93667e-54	1.11511e-155	1.46957e-96	2.07938e-97	4.49259e-82	1	DHG
492	0.991379	0.00013304	4.91146e-06	0.00242825	0.000223666	0.00583066	BC
493	0.00281793	9.84883e-16	7.32857e-12	5.09981e-09	2.27961e-07	0.997182	DHG
494	3.10575e-52	6.26508e-152	9.06326e-93	8.5886e-94	7.24237e-81	1	DHG
495	0.0152792	4.43243e-10	2.73835e-08	2.62267e-07	6.65889e-06	0.984714	DHG
496	0.774008	7.58992e-07	4.16978e-05	2.71595e-05	0.000392466	0.22553	BC
497	0.938381	9.91887e-07	4.2462e-05	4.3385e-05	9.92604e-05	0.0614329	BC
498	1.3331e-18	2.00803e-54	1.25772e-37	7.15113e-35	5.91989e-30	1	DHG
499	0.00544312	1.4042e-11	1.5936e-11	2.17529e-08	7.92758e-08	0.994557	DHG
500	0.000800913	8.70088e-25	6.30166e-11	2.39497e-10	6.53926e-06	0.999193	DHG
501	4.16022e-137	0	4.7639e-240	3.86092e-246	2.60735e-206	1	DHG
502	2.5401e-25	1.66838e-74	3.84141e-51	2.42909e-46	9.94856e-39	1	DHG
503	4.49661e-09	2.41322e-31	3.84902e-18	2.80521e-18	1.3961e-16	1	DHG
504	0.995957	8.82109e-10	1.62152e-10	0.00393194	8.87721e-05	2.19394e-05	BC
505	0.971916	5.19884e-06	0.000388265	0.00289571	0.0210038	0.003791	BC
506	0.0666213	2.34716e-13	3.34756e-08	1.77151e-08	7.86473e-06	0.933371	DHG
507	1.55084e-147	0	5.52868e-252	2.59943e-262	1.31221e-221	1	DHG
508	1.69199e-54	1.69567e-161	1.19943e-99	3.92682e-99	6.22834e-82	1	DHG
509	0.781797	0.00317619	9.54491e-06	0.000830837	0.00107068	0.213116	BC
510	3.39892e-30	5.41367e-88	1.46181e-53	3.01585e-54	7.2101e-47	1	DHG
511	1.11813e-38	6.00012e-115	1.50904e-72	6.318e-72	3.12581e-61	1	DHG
512	2.92805e-45	1.18838e-132	3.34604e-80	6.85545e-81	1.51353e-70	1	DHG
513	4.32988e-14	5.4226e-44	1.0458e-24	2.31256e-26	1.95233e-23	1	DHG
514	0.98456	5.86356e-06	2.25874e-09	5.6606e-07	7.23295e-05	0.0153613	BC
515	0.988961	0.000962281	2.46194e-06	0.00400899	0.0036574	0.00240817	BC
516	0.901944	0.000242189	7.03081e-06	0.000249406	0.000265515	0.0972914	BC
517	0.906631	0.000125281	1.85324e-05	0.00123421	0.00125729	0.0907336	BC
518	0.979058	0.00484399	0.000425223	0.00306039	0.0101823	0.00243023	BC
519	0.994736	0.000193092	1.24763e-05	0.000319389	0.00432088	0.000418478	BC
520	5.37596e-40	0	3.42446e-144	4.5128e-101	1	4.93236e-96	DIS
521	0.998819	2.86532e-05	2.71327e-12	0.000128006	0.00035975	0.000664503	BC
522	0.843692	0.00014007	1.5477e-06	0.000136123	0.00103244	0.154998	BC
523	0.986231	0.000352256	9.0645e-05	0.00196981	0.0101486	0.00120733	BC
524	0.766951	0.221273	8.54576e-05	0.00494752	0.00622278	0.000519603	BC
525	4.31457e-82	1.69442e-238	3.52146e-143	4.2836e-145	2.79793e-124	1	DHG
526	2.10425e-60	1.49379e-221	3.76553e-124	1.00311e-121	3.19155e-82	1	DHG
527	0.000676549	5.74205e-14	1.49185e-11	2.15689e-09	7.75817e-09	0.999323	DHG
528	0.990636	2.08668e-05	0.00158212	0.000203127	0.000835952	0.00672191	BC
529	0.00458991	2.70715e-11	1.80475e-10	4.79421e-08	1.33419e-07	0.99541	DHG
530	0.00203484	4.70004e-25	5.38786e-11	7.27235e-13	5.28278e-10	0.997965	DHG
531	0.995828	1.35096e-13	5.58294e-08	1.95012e-08	0.00362273	0.000549199	BC
532	9.55886e-14	3.63914e-39	7.08619e-28	8.53399e-24	1.33746e-23	1	DHG
533	0.990812	6.05228e-05	5.50372e-05	0.00227284	0.00157423	0.00522553	BC
534	0.98699	0.000771141	5.52715e-05	0.00489358	0.00681984	0.000469757	BC
535	8.55442e-06	2.42288e-22	2.18084e-20	8.22627e-13	3.60674e-13	0.999991	DHG
536	2.00558e-38	1.43956e-121	1.76642e-72	2.36616e-72	6.40888e-56	1	DHG
537	5.7687e-145	0	2.24364e-251	2.9638e-257	2.35682e-217	1	DHG
538	0.000719937	9.07661e-15	9.60712e-14	1.12556e-09	5.49722e-09	0.99928	DHG
539	9.32969e-18	1.55138e-53	2.20363e-32	2.0899e-32	1.94217e-27	1	DHG
540	0.97963	5.63139e-05	0.000376864	0.00114134	0.000780401	0.0180155	BC
541	0.978436	0.000141406	4.55479e-06	0.017331	0.00282356	0.00126322	BC
542	5.59954e-07	3.03019e-25	7.91923e-15	3.52644e-14	1.76491e-11	0.999999	DHG
543	0.996233	9.99936e-11	0.000193318	3.34696e-05	0.00229888	0.00124167	BC
544	0.989573	0.000962485	0.000206493	0.00200073	0.00162467	0.00563308	BC
545	4.49879e-10	3.41942e-31	1.33726e-20	2.65462e-18	7.67879e-18	1	DHG
546	0.885904	1.75573e-09	7.09975e-08	5.55759e-05	0.113866	0.000174523	BC
547	4.05006e-23	2.42987e-66	3.97166e-43	1.65125e-42	1.41222e-37	1	DHG
548	6.06494e-09	7.46254e-40	5.64109e-24	9.28011e-22	2.70066e-13	1	DHG
549	0.658958	0.000125548	1.40973e-07	0.00116591	0.00115164	0.338599	BC
550	1.13564e-07	4.67414e-25	4.13136e-16	1.4706e-14	4.67531e-14	1	DHG
551	7.90396e-27	7.94208e-100	3.7716e-60	6.24175e-56	1.97516e-52	1	DHG
552	0.95049	0.0325612	0.00119906	0.00535917	0.00304338	0.00734762	BC
553	0.53889	2.65171e-07	0.00103948	0.000564365	0.000220289	0.459285	BC
554	9.1543e-10	1.23662e-29	8.24982e-20	2.6765e-19	2.18453e-17	1	DHG
555	6.34021e-73	1.84194e-213	1.88197e-127	1.16256e-129	7.07893e-111	1	DHG
556	7.24686e-23	4.44941e-67	7.07128e-41	4.5115e-41	9.98374e-36	1	DHG
557	1.63276e-13	8.42262e-40	3.76337e-27	4.84409e-26	5.42051e-23	1	DHG
558	1.24574e-05	1.03744e-18	9.19196e-14	1.37086e-12	1.73465e-11	0.999988	DHG
559	1.03844e-135	0	8.15405e-236	2.57668e-242	8.89756e-204	1	DHG
560	1.8586e-30	3.80585e-93	1.21697e-63	6.28672e-56	1.43885e-49	1	DHG
561	9.58297e-05	2.21802e-44	2.70403e-22	3.0631e-16	0.999904	7.39735e-11	DIS
562	0.000354917	4.34642e-18	7.34559e-10	6.02027e-10	2.30228e-08	0.999645	DHG
563	0.999169	3.06374e-07	7.881e-05	0.000282318	0.000429221	4.0589e-05	BC
564	8.56283e-22	2.49947e-62	1.12635e-40	1.03064e-39	5.44188e-35	1	DHG
565	3.41533e-42	7.76861e-125	2.47973e-81	3.06235e-77	1.49484e-66	1	DHG
566	0.879689	1.92658e-07	2.74029e-11	4.91623e-06	3.21484e-05	0.120274	BC
567	0.59548	6.59252e-05	1.44814e-06	0.403978	9.02869e-05	0.000384588	BC
568	0.0896207	1.2162e-07	6.43907e-07	2.73138e-05	7.29211e-06	0.910344	DHG
569	0.997264	1.43781e-05	9.72527e-14	0.000491104	0.00219423	3.6558e-05	BC
570	0.950868	0.0439582	5.36557e-08	0.000834111	0.00298196	0.0013578	BC
571	0.962126	0.0183065	3.18514e-08	0.00212726	0.000936507	0.0165036	BC
572	0.977754	0.0193495	4.9578e-06	0.00104212	0.00096581	0.000883696	BC
573	0.455092	0.540277	1.89359e-05	0.00136626	0.00214227	0.00110405	DHT
574	1.92392e-49	1.00965e-142	2.43485e-87	1.56236e-88	1.22028e-75	1	DHG
575	0.993089	7.39929e-13	6.39998e-07	0.00442996	0.0011118	0.00136907	BC
576	7.84176e-12	4.35288e-42	8.33015e-19	8.91342e-19	2.73826e-20	1	DHG
577	0.000420653	3.51172e-15	1.30259e-11	3.35469e-09	7.32659e-08	0.999579	DHG
578	0.924995	0.0716781	0.000127902	0.00111485	0.000828673	0.00125595	BC
579	1.18051e-09	5.97578e-33	2.79212e-19	3.73316e-18	5.85062e-17	1	DHG
580	1.8149e-25	8.8131e-76	3.09833e-46	5.94369e-46	4.33637e-41	1	DHG
581	0.00190951	3.29317e-14	8.50983e-11	8.75425e-08	1.5317e-07	0.99809	DHG
582	1.94402e-99	0	4.40349e-177	2.23502e-178	3.27701e-152	1	DHG
583	3.65924e-05	3.74105e-31	1.39034e-16	3.79054e-12	7.01252e-15	0.999963	DHG
584	6.5328e-15	3.38648e-46	1.32396e-30	6.72009e-28	7.71537e-25	1	DHG
585	2.79155e-15	1.21457e-43	9.56963e-32	5.01112e-28	6.96888e-25	1	DHG
586	2.83699e-24	3.67274e-73	5.79701e-44	2.63208e-45	3.27763e-39	1	DHG
587	0.971652	0.015705	4.08663e-06	0.00484238	0.00187978	0.00591712	BC
588	3.32499e-09	1.2979e-28	3.28985e-21	3.92083e-17	1.57365e-16	1	DHG
589	9.66728e-06	5.58176e-21	4.9504e-16	2.52385e-14	4.08675e-14	0.99999	DHG
590	1.00289e-71	3.14429e-207	2.50054e-125	1.01498e-126	7.81822e-109	1	DHG
591	0.00607594	1.14902e-28	1.07321e-20	2.34041e-11	0.993924	4.14506e-11	DIS
592	8.61937e-09	1.05292e-26	3.49717e-20	3.96691e-17	2.54141e-16	1	DHG
593	0.982645	0.00455729	0.000225037	0.00362789	0.00755994	0.001385	BC
594	0.408123	1.77958e-10	2.43945e-07	2.97527e-07	1.12035e-05	0.591865	DHG
595	2.00277e-42	6.48929e-122	7.70843e-75	7.05327e-75	3.72364e-65	1	DHG
596	0.81399	9.80267e-05	2.21371e-07	0.000581367	0.00080869	0.184522	BC
597	0.981346	0.00606539	0.000288907	0.00214039	0.00709701	0.00306249	BC
598	0.96291	0.00101532	0.00252355	0.0180389	0.00612114	0.00939121	BC
599	4.52872e-15	1.22871e-42	3.12254e-28	1.41015e-27	1.09231e-24	1	DHG
600	0.958652	4.69263e-10	1.0995e-07	5.74337e-05	0.0314299	0.00986074	BC
601	0.952394	0.0180727	2.13929e-08	0.0284611	0.000673308	0.000399281	BC
602	0.516292	4.65406e-09	8.10261e-07	3.56794e-05	0.000126266	0.483545	BC
603	1.1072e-39	6.94652e-113	5.86745e-71	3.28637e-70	5.58032e-61	1	DHG
604	1.26674e-26	2.75811e-77	6.34294e-49	1.27565e-48	9.08833e-43	1	DHG
605	0.80403	7.43227e-05	8.61129e-06	0.00304849	0.000382144	0.192457	BC
606	0.00108324	8.52729e-13	2.76339e-09	9.18797e-09	1.92972e-08	0.998917	DHG
607	0.78596	1.60645e-09	1.02082e-11	0.000224248	3.32803e-06	0.213813	BC
608	0.98568	0.00796706	9.34571e-06	0.00100712	0.00169295	0.00364353	BC
609	0.435674	4.22564e-11	2.50137e-10	1.307e-06	9.96913e-06	0.564314	DHG
610	0.984636	0.00058029	9.75716e-08	0.00132153	0.000314448	0.0131476	BC
611	0.000900352	1.31069e-17	5.3312e-16	3.0071e-08	4.26013e-08	0.9991	DHG
612	0.871359	0.122189	0.000105212	0.000693715	0.00526944	0.000384181	BC
613	0.933374	0.00218888	0.0445811	0.0072601	0.00265827	0.00993774	BC
614	4.83224e-19	2.32272e-58	7.44781e-36	1.29264e-35	6.41827e-31	1	DHG
615	3.37397e-17	1.28661e-50	6.11507e-32	1.25535e-30	9.22007e-28	1	DHG
616	7.01874e-78	1.54843e-222	1.06061e-135	2.33331e-135	1.50015e-117	1	DHG
617	0.00202949	1.25758e-12	1.13978e-07	4.20442e-08	2.11753e-07	0.99797	DHG
618	0.999487	0.00025161	3.60259e-07	2.2542e-05	4.47593e-05	0.000193942	BC
619	3.80838e-12	1.90933e-38	1.22028e-24	1.95865e-23	4.7023e-21	1	DHG
620	0.000101948	8.98241e-18	1.45354e-12	1.06912e-09	1.20895e-10	0.999898	DHG
621	0.977627	2.41162e-05	8.90509e-08	0.000582953	0.000685895	0.0210802	BC
622	1.67668e-31	5.09467e-92	1.92844e-60	5.21153e-57	1.52396e-48	1	DHG
623	1.52276e-22	1.89329e-65	1.86002e-42	2.33876e-41	2.13567e-35	1	DHG
624	4.24337e-34	1.68014e-105	1.48232e-63	4.08536e-63	4.32223e-56	1	DHG
625	1.82153e-19	7.08448e-62	3.42044e-36	6.47237e-37	4.10193e-32	1	DHG
626	0.997937	9.1133e-10	8.06657e-08	2.58365e-06	0.00011358	0.00194666	BC
627	0.981756	8.16058e-05	2.1997e-05	0.00183674	0.0140722	0.00223153	BC
628	0.974375	0.000802852	2.35898e-05	0.00170325	0.0218194	0.00127551	BC
629	0.989343	0.0063472	3.41666e-10	0.00136367	0.00266056	0.000286031	BC
630	3.82926e-08	1.86258e-25	3.53392e-17	4.28238e-16	1.04874e-15	1	DHG
631	1.20007e-64	4.98065e-194	1.78724e-117	4.04972e-117	1.28111e-99	1	DHG
632	0.972031	0.00231141	0.000713413	0.000722721	0.0240322	0.000189752	BC
633	0.000148054	8.04718e-16	7.1109e-11	1.49084e-09	1.06708e-08	0.999852	DHG
634	4.41888e-25	7.07802e-74	9.3233e-47	3.48862e-46	2.86671e-40	1	DHG
635	3.20771e-48	5.26383e-137	1.70007e-86	4.54838e-85	1.68313e-73	1	DHG
636	1.96644e-54	7.14094e-157	1.80136e-99	5.13812e-98	7.59524e-84	1	DHG
637	7.35767e-54	2.33083e-154	6.22409e-95	1.25524e-93	8.65677e-82	1	DHG
638	0.989457	0.00590789	0.000834175	0.00151207	0.00054288	0.00174551	BC
639	0.985189	8.82893e-07	0.000145858	0.00108835	0.00964919	0.00392713	BC
640	9.25709e-112	0	5.21948e-194	3.61795e-199	1.16518e-171	1	DHG
641	1.59578e-62	2.01691e-181	2.17442e-112	2.1729e-110	1.13042e-96	1	DHG
642	1.36421e-37	5.71644e-113	9.76847e-67	1.77216e-69	1.71959e-59	1	DHG
643	5.75592e-30	4.15654e-100	8.1449e-64	1.14193e-49	1.61979e-53	1	DHG
644	0.994896	0.00127299	4.40144e-05	0.000113223	0.00158695	0.00208704	BC
645	1.47386e-28	1.4951e-83	4.00874e-54	4.44138e-52	2.16172e-42	1	DHG
646	3.47888e-53	6.46569e-256	3.21808e-136	5.52226e-126	2.23499e-68	1	DHG
647	1.8418e-07	1.87172e-22	1.03232e-16	3.07697e-15	6.62813e-14	1	DHG
648	5.20943e-77	3.7145e-223	1.66442e-134	3.66598e-136	1.05962e-117	1	DHG
649	1.91024e-40	1.57083e-117	2.85218e-72	8.23375e-73	4.33922e-63	1	DHG
650	0.999854	8.3377e-06	1.46331e-06	1.98588e-06	8.32715e-06	0.000125643	BC
651	0.98456	0.00881678	2.66642e-05	0.0020925	0.00159774	0.00290632	BC
652	0.998039	0.000836602	6.67044e-06	0.000630219	0.000401076	8.60385e-05	BC
653	0.979457	0.0134035	2.83568e-05	0.00365912	0.000795181	0.0026568	BC
654	0.0121324	3.62002e-139	2.01027e-56	1.63327e-47	0.983859	0.00400895	DIS
655	1.08608e-83	1.10288e-245	4.40779e-144	6.09004e-148	6.9603e-127	1	DHG
656	0.000506449	1.0054e-139	1.85197e-57	1.37897e-22	0.999494	2.51844e-17	DIS
657	1.3419e-26	1.12382e-76	2.30136e-50	2.70007e-47	1.22972e-41	1	DHG
658	3.88571e-09	3.7558e-26	1.04204e-19	1.04196e-17	3.71559e-16	1	DHG
659	0.98956	0.00783884	3.26907e-10	0.000840966	0.00155297	0.00020744	BC
660	0.987227	2.11247e-16	2.62981e-05	2.43626e-06	0.00743355	0.00531036	BC
661	0.781792	8.62906e-14	4.44703e-07	3.91158e-07	0.000200805	0.218006	BC
662	0.000388271	1.39733e-15	6.64312e-13	4.96559e-12	1.00183e-11	0.999612	DHG
663	0.642153	8.977e-10	0.00244704	0.000484774	0.00223195	0.352683	BC
664	0.0441966	7.01241e-35	1.29485e-14	3.58227e-09	0.0125151	0.943288	DHG
665	0.991841	4.45905e-06	1.79156e-07	0.00257486	0.000109393	0.0054701	BC
666	1.44494e-05	1.23435e-17	8.00231e-13	1.59495e-10	7.91607e-11	0.999986	DHG
667	1.69982e-07	3.87045e-27	2.00253e-17	1.79515e-16	8.15395e-15	1	DHG
668	5.33144e-31	1.24987e-85	1.54714e-51	1.95288e-51	5.12506e-47	1	DHG
669	2.96791e-06	3.65271e-20	1.63044e-14	1.37557e-13	2.0807e-13	0.999997	DHG
670	1.0656e-06	6.16271e-21	1.87131e-16	3.91701e-14	1.21878e-13	0.999999	DHG
671	5.86813e-55	1.32044e-158	5.07107e-96	1.88993e-97	8.64679e-84	1	DHG
672	0.9911	0.00240878	3.28834e-05	0.00138488	0.00167719	0.00339657	BC
673	0.99034	0.00140674	1.3416e-05	0.00143703	0.00604055	0.000762319	BC
674	1.3907e-103	0	3.20232e-186	1.52783e-190	6.66284e-158	1	DHG
675	0.725205	6.41787e-24	1.089e-08	1.89909e-07	0.27327	0.0015248	BC
676	0.667878	1.72055e-05	1.37606e-06	6.73062e-05	7.20225e-05	0.331964	BC
677	0.968702	1.54875e-16	1.2148e-06	2.41588e-08	0.0311066	0.000190004	BC
678	0.997063	8.41728e-06	3.29452e-09	0.00015079	0.00272811	4.95823e-05	BC
679	2.41673e-114	0	1.926e-202	5.15072e-203	1.90506e-173	1	DHG
680	3.54541e-08	4.17225e-26	2.44654e-16	3.00041e-15	2.17258e-14	1	DHG
681	0.996152	2.08969e-11	6.63973e-08	0.000329938	0.00212057	0.00139722	BC
682	0.984863	0.00328639	4.18618e-05	0.0012626	0.00961789	0.000928644	BC
683	0.0126064	6.79964e-12	2.57338e-07	3.0892e-08	5.74459e-08	0.987393	DHG
684	0.107698	1.09857e-15	2.9928e-11	1.01395e-10	1.28407e-06	0.8923	DHG
685	3.6779e-18	5.18917e-52	4.25813e-34	1.23885e-32	1.74826e-28	1	DHG
686	4.32308e-10	1.30714e-50	1.62601e-25	2.95751e-19	2.81673e-16	1	DHG
687	9.21107e-12	1.49937e-33	2.33773e-24	2.49162e-22	2.48035e-20	1	DHG
688	0.0185742	2.37235e-13	3.08934e-13	5.0671e-09	2.57788e-09	0.981426	DHG
689	0.681836	2.34253e-08	7.5291e-08	1.24095e-06	9.2549e-06	0.318153	BC
690	1.86918e-05	2.80926e-22	1.84043e-21	5.18494e-14	3.41223e-13	0.999981	DHG
691	0.98112	1.36486e-06	3.23693e-05	0.00177142	0.0152506	0.00182447	BC
692	0.000647552	3.78616e-15	8.28925e-14	9.77466e-10	2.10095e-09	0.999352	DHG
693	0.987839	3.59034e-05	4.45599e-05	0.000652227	0.00917506	0.002253	BC
694	0.985335	1.51172e-06	1.57514e-08	0.00525773	0.00897665	0.000429345	BC
695	9.53176e-25	1.06723e-76	1.26899e-51	4.30814e-46	1.18661e-40	1	DHG
696	0.975304	0.00825688	0.000231926	0.00169605	0.0136041	0.000906553	BC
697	0.39395	1.01945e-05	9.83778e-07	0.000251163	0.000249748	0.605538	DHG
698	0.666617	1.44823e-07	0.000775944	0.000733955	0.00161134	0.330262	BC
699	0.149578	0.847963	2.20059e-05	0.00106088	0.000268843	0.00110722	DHT
700	1.44375e-06	5.52091e-18	2.03314e-13	5.69309e-13	4.92168e-12	0.999999	DHG
701	1.96435e-24	1.76868e-69	5.61394e-44	2.92038e-44	5.5655e-39	1	DHG
702	0.979637	0.00105011	0.00238711	0.00385752	0.0124055	0.000662685	BC
703	0.999302	8.11017e-09	4.06247e-05	1.40656e-05	0.000299266	0.000344112	BC
704	0.957995	5.04661e-09	0.0071682	7.10153e-05	5.91579e-05	0.0347063	BC
705	4.76407e-29	4.61222e-85	4.41723e-60	7.19536e-53	1.21785e-46	1	DHG
706	0.000491875	2.48084e-15	5.24798e-10	2.08609e-09	1.94882e-09	0.999508	DHG
707	0.224964	1.05883e-06	5.49022e-05	8.56162e-05	0.000106674	0.774787	DHG
708	0.000466924	1.56321e-12	2.66315e-10	1.47529e-08	9.63176e-09	0.999533	DHG
709	0.601292	9.86857e-10	1.71701e-05	0.0643009	0.316287	0.0181032	BC
710	0.987623	0.00324628	0.000347135	0.00175824	0.00198121	0.00504419	BC
711	0.426429	1.18846e-09	1.02143e-07	9.32556e-05	0.000433806	0.573044	DHG
712	0.000479836	5.2846e-36	7.39206e-15	1.27571e-10	9.7954e-06	0.99951	DHG
713	2.72621e-11	1.88132e-33	8.09556e-23	3.80238e-22	3.09229e-20	1	DHG
714	0.990142	8.31728e-05	5.83975e-06	0.000453033	0.00493929	0.00437709	BC
715	0.983858	0.00157623	0.000605597	0.00107927	0.00230742	0.0105738	BC
716	2.01791e-15	1.84368e-53	4.33622e-37	6.37372e-27	3.61354e-25	1	DHG
717	0.969347	3.14007e-05	3.4552e-06	0.0104142	0.00823208	0.0119715	BC
718	0.945458	0.052334	3.84255e-05	0.00045751	0.000650271	0.00106184	BC
719	0.939589	5.87083e-13	3.13161e-12	0.0260342	1.17532e-06	0.0343755	BC
720	1.2225e-06	2.37354e-20	5.99116e-15	1.27436e-12	3.71276e-12	0.999999	DHG
721	2.53183e-118	0	1.16921e-206	1.24688e-212	3.97111e-179	1	DHG
722	0.981836	2.16652e-07	4.87547e-07	4.93024e-05	0.000565661	0.017548	BC
723	0.948912	0.0396475	0.000149777	0.00202931	0.00308876	0.00617253	BC
724	0.924285	4.29674e-05	4.64314e-05	0.00369892	0.00109513	0.0708318	BC
725	4.08863e-27	5.01903e-81	1.13187e-49	6.61454e-50	1.69328e-42	1	DHG
726	0.99182	2.44957e-05	0.00462472	0.000514687	0.0026454	0.000370975	BC
727	5.41976e-14	5.67685e-44	1.76656e-31	1.36883e-26	2.10474e-24	1	DHG
728	1.47881e-07	1.41716e-28	3.89184e-16	7.94336e-17	2.68672e-16	1	DHG
729	0.960806	0.000517328	6.18161e-06	0.000353286	7.33657e-05	0.0382437	BC
730	1.30334e-126	0	4.14617e-226	1.19549e-225	6.24423e-193	1	DHG
731	6.75524e-27	3.03029e-76	2.48783e-49	5.0283e-48	1.76738e-42	1	DHG
732	1.0032e-36	2.76064e-105	5.85131e-65	9.6391e-66	1.56542e-56	1	DHG
733	0.134748	1.95747e-14	1.62738e-06	4.99933e-07	5.95843e-05	0.86519	DHG
734	0.7098	5.14007e-06	0.000295616	0.000333853	0.000218813	0.289346	BC
735	0.861226	8.62087e-05	0.000154615	0.137614	6.74564e-05	0.000850952	BC
736	4.50589e-05	8.34331e-25	1.03155e-19	4.40881e-14	4.70548e-13	0.999955	DHG
737	0.000402246	1.68827e-12	1.19687e-08	4.39057e-09	3.94571e-09	0.999598	DHG
738	0.000396502	5.62205e-34	6.55478e-14	9.23657e-05	1.97943e-12	0.999511	DHG
739	0.807916	3.85705e-07	6.30907e-05	0.00391722	0.0114677	0.176636	BC
740	0.998378	9.66564e-07	7.7865e-09	0.000181502	0.000462149	0.000977662	BC
741	0.996833	0.00187861	1.35652e-05	0.000201256	0.000441181	0.000632225	BC
742	4.88829e-14	9.61261e-41	3.46954e-30	9.14211e-27	2.12892e-23	1	DHG
743	0.985587	4.27257e-05	1.84022e-06	0.00124399	0.0108485	0.00227599	BC
744	5.39135e-65	3.41044e-187	3.48771e-114	1.84785e-114	1.81132e-97	1	DHG
745	0.994313	1.76331e-05	2.76412e-07	0.000239756	0.00474077	0.000688312	BC
746	0.957115	0.029105	4.03553e-07	0.00795047	0.00137135	0.0044583	BC
747	6.20796e-27	4.23657e-162	1.76314e-88	7.52402e-71	3.16242e-35	1	DHG
748	0.000513051	3.12036e-19	6.46225e-12	8.67831e-08	4.22654e-10	0.999487	DHG
749	0.82257	0.152317	1.80341e-07	0.0221075	0.000588393	0.00241632	BC
750	0.918854	0.0741488	4.32637e-05	0.00115336	0.00521164	0.000588442	BC
751	0.978963	0.000150525	1.79426e-06	0.0022969	0.017479	0.001109	BC
752	0.998716	9.82553e-10	5.91477e-07	7.88722e-06	0.000273502	0.00100208	BC
753	6.11437e-15	3.71722e-45	4.41937e-27	2.31744e-26	9.39056e-25	1	DHG
754	1.17508e-35	6.54898e-114	7.70508e-62	1.58426e-64	7.67528e-58	1	DHG
755	8.74913e-28	4.44846e-85	2.25163e-54	1.72045e-49	2.75249e-45	1	DHG
756	0.809567	5.38918e-05	4.55984e-05	0.00438199	0.00179842	0.184153	BC
757	3.72925e-30	2.6638e-86	2.04246e-54	2.72337e-51	5.68565e-47	1	DHG
758	0.9053	0.000125004	0.000165242	0.00460604	0.00149174	0.0883116	BC
759	3.71558e-05	2.53119e-16	6.33366e-15	8.55539e-11	1.44918e-10	0.999963	DHG
760	0.976419	0.0193606	7.77975e-05	0.000581649	0.00253843	0.00102277	BC
761	1.20726e-62	6.67095e-189	1.68844e-116	1.00682e-113	6.30756e-99	1	DHG
762	0.992383	7.03757e-10	0.000497243	0.0012477	0.00568976	0.000182605	BC
763	3.53025e-17	7.0354e-48	7.22686e-32	1.27458e-31	5.66308e-28	1	DHG
764	1.81774e-63	8.66971e-188	3.43592e-115	1.55038e-113	9.0144e-98	1	DHG
765	0.972266	3.23333e-07	0.000145694	0.00219575	0.0173552	0.00803746	BC
766	0.00123258	9.18468e-17	9.21242e-18	7.11693e-10	1.69785e-09	0.998767	DHG
767	1.62934e-14	2.66881e-41	1.31021e-26	1.95373e-26	3.60879e-24	1	DHG
768	0.990216	0.00205077	0.000158112	0.00142535	0.00438873	0.00176122	BC
769	0.268678	5.98957e-12	6.4259e-06	2.2085e-05	4.22815e-05	0.731251	DHG
770	4.18153e-42	3.49794e-122	4.68126e-76	9.49519e-76	8.34047e-65	1	DHG
771	0.882394	3.74444e-07	1.90032e-10	0.000188047	0.000318654	0.117099	BC
772	1.9104e-73	2.1158e-234	8.56301e-136	5.60539e-137	6.73199e-111	1	DHG
773	0.00110608	8.62347e-12	3.70731e-10	1.12284e-07	2.05408e-08	0.998894	DHG
774	8.00579e-18	3.33505e-52	2.82953e-34	8.9897e-34	6.93784e-30	1	DHG
775	1.25874e-160	0	0	0	4.0221e-244	1	DHG
776	9.42645e-40	4.50004e-126	4.59278e-76	8.29472e-76	1.81161e-59	1	DHG
777	0.981639	1.01089e-06	0.00681262	0.00704057	0.00325389	0.00125292	BC
778	0.00439659	1.08549e-12	1.71077e-12	1.61077e-07	1.687e-07	0.995603	DHG
779	0.000737231	9.54661e-13	2.41055e-11	4.39937e-08	5.58834e-09	0.999263	DHG
780	0.977285	0.00224509	2.61601e-05	0.0071708	0.00985092	0.00342188	BC
781	2.66289e-11	4.56877e-32	7.14839e-24	4.82445e-21	4.91586e-19	1	DHG
782	0.807985	0.000144344	8.26885e-06	0.00252342	0.00101225	0.188327	BC
783	2.01508e-72	2.75388e-214	1.58182e-127	3.44851e-129	4.22893e-111	1	DHG
784	0.991936	2.49766e-06	8.04336e-05	0.00105933	0.00584516	0.00107634	BC
785	0.992532	6.04234e-10	0.00210472	0.000788533	0.00410532	0.000469897	BC
786	5.85344e-114	0	2.49466e-203	5.08666e-207	1.58893e-174	1	DHG
787	0.993889	2.25263e-05	0.00026324	0.000401967	0.00458187	0.000841495	BC
788	5.41691e-42	4.29744e-126	4.01806e-77	2.14689e-77	6.4976e-65	1	DHG
789	7.87217e-94	4.12389e-277	1.54328e-166	4.58399e-168	1.90353e-143	1	DHG
790	0.212857	9.60574e-10	3.63649e-07	0.000195246	0.000503149	0.786444	DHG
791	0.996999	2.68777e-06	1.48544e-07	7.37498e-05	0.000628431	0.00229646	BC
792	3.16976e-92	4.6771e-267	3.28054e-162	6.04255e-162	1.85634e-139	1	DHG
793	5.45167e-06	2.63625e-78	1.80891e-36	3.42077e-27	0.999995	3.36475e-08	DIS
794	0.99892	0.000568061	1.43084e-08	0.000470386	3.3957e-05	7.57288e-06	BC
795	8.47732e-22	4.75699e-64	1.44852e-41	8.64121e-40	5.38115e-35	1	DHG
796	7.90848e-12	5.63278e-35	1.83872e-29	1.26922e-22	6.45778e-21	1	DHG
797	0.98586	4.09137e-07	1.09276e-07	1.98234e-05	4.04837e-05	0.0140793	BC
798	0.807656	1.54079e-10	0.00100312	0.162481	3.7814e-05	0.0288217	BC
799	2.78324e-25	2.07705e-78	4.54056e-48	2.24083e-48	1.55157e-41	1	DHG
800	0.998067	0.0010998	2.84621e-07	3.19757e-05	1.62141e-05	0.00078428	BC
801	0.0526596	3.74043e-09	1.61009e-06	1.07076e-06	1.08085e-05	0.947327	DHG
802	1.98654e-12	7.59488e-38	5.47918e-24	1.73707e-23	4.33838e-21	1	DHG
803	0.986817	2.24453e-06	9.76936e-07	0.000152413	0.0128191	0.000208771	BC
804	0.251742	3.81615e-05	0.744765	0.00240845	0.000538621	0.000507513	DAL
805	1.45226e-89	7.17757e-266	2.00956e-158	3.02075e-160	6.91226e-137	1	DHG
806	1.8894e-45	1.77967e-132	9.5033e-83	8.39507e-83	4.877e-71	1	DHG
807	1.69861e-31	7.29072e-90	2.20411e-53	1.55851e-55	1.90442e-49	1	DHG
808	1.45864e-11	2.12686e-36	1.42312e-25	1.30201e-22	9.12639e-21	1	DHG
809	1.50131e-08	4.27912e-33	1.17952e-19	3.22228e-15	1.72189e-17	1	DHG
810	0.904861	0.0935667	1.23533e-05	0.000404036	0.000511396	0.000644342	BC
811	0.995849	9.17395e-05	2.03181e-11	0.000208808	0.000297135	0.00355337	BC
812	0.993258	0.00219769	5.17015e-06	0.000706976	0.0023619	0.00147048	BC
813	0.952038	0.0421647	5.88777e-05	0.00211998	0.0023483	0.00126987	BC
814	0.977909	1.81734e-07	1.61405e-06	0.000490368	0.020649	0.000949379	BC
815	0.999498	2.26038e-08	2.99411e-13	0.000493968	1.10866e-06	6.80954e-06	BC
816	0.924826	4.51386e-10	7.81219e-05	0.0746997	0.00037275	2.30936e-05	BC
817	1.84991e-73	4.95218e-217	1.44465e-130	1.7881e-133	2.24873e-113	1	DHG
818	2.84583e-08	6.86233e-26	2.23294e-19	7.05095e-16	2.55052e-15	1	DHG
819	0.776401	4.81985e-06	4.65294e-06	9.33614e-05	9.68232e-05	0.2234	BC
820	3.05571e-48	1.61269e-136	1.24721e-83	9.97049e-85	1.04413e-73	1	DHG
821	3.93277e-07	3.09565e-23	5.23747e-14	1.64537e-14	5.47131e-13	1	DHG
822	0.960582	5.15799e-13	7.79584e-11	1.05432e-07	1.98164e-06	0.0394159	BC
823	6.09279e-42	4.45498e-119	4.20014e-74	4.43632e-74	3.58026e-65	1	DHG
824	0.991589	0.00123851	0.000342057	0.000572282	0.00567041	0.00058766	BC
825	3.416e-10	2.71345e-28	1.6487e-21	5.11769e-19	9.20072e-18	1	DHG
826	0.955571	0.0393824	6.8887e-05	0.00137011	0.00282317	0.000784316	BC
827	2.43228e-73	9.096e-217	5.58135e-132	1.90766e-134	8.85942e-113	1	DHG
828	1.36293e-117	0	6.04233e-208	7.82931e-211	7.68416e-179	1	DHG
829	4.82026e-08	1.60372e-25	4.93751e-20	1.11996e-16	4.41557e-15	1	DHG
830	0.00816284	2.13603e-10	2.05906e-09	5.63316e-06	2.87318e-06	0.991829	DHG
831	0.984404	0.000120239	0.000502287	0.00284072	0.00615056	0.0059825	BC
832	1.24364e-37	1.16181e-111	6.01172e-69	4.08213e-68	7.00602e-57	1	DHG
833	4.47718e-16	1.87072e-50	2.22395e-32	5.89659e-31	5.64883e-28	1	DHG
834	0.925474	6.80494e-08	8.21563e-09	1.22287e-05	6.88757e-05	0.0744445	BC
835	4.19468e-06	1.11959e-20	2.99111e-16	2.64552e-12	2.03695e-12	0.999996	DHG
836	0.203544	4.52136e-08	1.45825e-08	3.23681e-06	1.27271e-05	0.79644	DHG
837	4.53354e-30	8.85995e-87	2.18901e-54	2.48379e-54	2.60057e-46	1	DHG
838	2.28995e-47	1.51213e-137	1.87858e-83	1.04785e-85	1.60945e-72	1	DHG
839	4.2529e-64	4.34752e-187	1.48842e-113	2.55376e-114	2.18431e-96	1	DHG
840	0.984868	6.01428e-05	1.63495e-05	0.00157228	0.0118228	0.00166063	BC
841	3.82943e-15	8.34939e-48	1.20279e-32	6.6984e-30	1.98128e-26	1	DHG
842	0.996788	3.73377e-05	1.51796e-09	0.000601456	0.00248925	8.34713e-05	BC
843	0.496201	1.63227e-13	1.122e-12	8.4773e-11	1.85924e-06	0.503797	DHG
844	0.978951	0.000190535	0.000440216	0.00180668	0.00496749	0.013644	BC
845	0.982964	1.67267e-06	1.12374e-05	0.000877723	0.000271654	0.0158738	BC
846	1.71658e-98	0	1.27716e-172	4.71309e-176	4.72809e-150	1	DHG
847	0.005477	2.17774e-12	4.8115e-14	1.1125e-07	4.50981e-08	0.994523	DHG
848	1.05995e-14	2.48839e-43	1.33371e-30	1.12631e-27	5.87181e-25	1	DHG
849	0.998741	2.62391e-06	1.02697e-06	0.000288184	0.000617239	0.000350308	BC
850	0.981949	0.00136441	0.00154339	0.0029315	0.00380779	0.00840384	BC
851	0.944345	1.75191e-07	0.000101627	0.00307723	0.0478365	0.00463958	BC
852	3.464e-11	2.28312e-34	1.07425e-21	7.50145e-22	2.30007e-19	1	DHG
853	0.994549	5.12764e-05	1.40914e-05	0.000162575	0.00428664	0.000936089	BC
854	0.912316	1.71325e-07	0.000362788	2.52959e-05	7.35159e-06	0.0872888	BC
855	2.93421e-05	1.41389e-14	1.17011e-14	1.09137e-10	1.26644e-10	0.999971	DHG
856	0.443746	5.73412e-20	6.46138e-11	0.556254	6.50493e-08	2.1204e-07	DLT
857	1.58855e-37	1.56677e-106	1.21668e-67	4.77141e-66	4.86601e-58	1	DHG
858	2.1509e-35	2.39857e-103	3.04698e-57	2.44069e-60	4.82964e-55	1	DHG
859	0.712438	3.06817e-05	0.000409846	0.00157602	0.00106364	0.284482	BC
860	7.29128e-46	0	3.59656e-212	1.74374e-155	1	3.25077e-72	DIS
861	0.983357	0.00179213	0.000309766	0.00369721	0.00757613	0.00326746	BC
862	0.989866	0.000118176	7.85243e-05	0.00187714	0.00383653	0.00422336	BC
863	1.07017e-69	1.40358e-211	2.11145e-131	2.83381e-126	9.38023e-110	1	DHG
864	1.02477e-26	1.03061e-76	5.40028e-48	2.722e-47	8.57527e-42	1	DHG
865	0.888739	0.103629	0.000116356	0.00145458	0.00475712	0.00130465	BC
866	8.47708e-28	9.93705e-78	1.28702e-48	1.0612e-48	1.189e-42	1	DHG
867	0.659686	7.75043e-37	6.9757e-09	3.182e-10	0.0496385	0.290675	BC
868	1.18448e-45	2.17437e-132	3.3874e-85	4.51004e-82	4.74803e-71	1	DHG
869	9.65925e-32	4.83845e-94	5.23731e-59	9.05459e-57	1.10601e-50	1	DHG
870	6.16112e-154	0	0	0	6.39585e-235	1	DHG
871	3.71418e-47	1.91058e-134	5.51888e-84	1.64081e-82	9.79548e-72	1	DHG
872	0.971966	0.000769466	5.88456e-05	0.0246228	0.00240693	0.000175904	BC
873	0.794888	0.198404	6.27725e-05	0.00143304	0.00386716	0.00134551	BC
874	0.663758	7.61415e-14	7.4473e-07	0.297183	2.53283e-07	0.0390573	BC
875	0.343372	4.49298e-08	2.86896e-05	0.000135053	0.000498745	0.655965	DHG
876	0.981706	0.000166852	2.17344e-06	0.000894128	0.0164642	0.000767013	BC
877	0.999391	0.000121017	5.98124e-08	3.6525e-05	2.39346e-05	0.000427518	BC
878	8.74739e-67	1.51204e-198	1.19318e-119	1.88711e-121	4.14908e-100	1	DHG
879	1.47231e-101	0	1.16569e-177	6.52258e-182	2.31526e-153	1	DHG
880	4.79696e-10	1.67488e-36	1.36277e-22	2.65628e-21	1.64928e-17	1	DHG
881	0.0297463	2.30455e-20	1.46349e-06	3.95513e-09	3.93284e-09	0.970252	DHG
882	1.00598e-13	8.75351e-39	1.86411e-31	8.60999e-26	1.68043e-23	1	DHG
883	0.00232184	1.99915e-13	1.00483e-08	4.93897e-06	3.0339e-06	0.99767	DHG
884	0.941291	5.4266e-06	0.00165381	0.0525022	0.00238514	0.00216232	BC
885	3.27826e-16	1.86426e-48	2.31515e-32	6.21393e-30	4.58772e-26	1	DHG
886	2.62937e-33	2.84482e-94	7.92822e-58	1.60415e-58	8.11195e-52	1	DHG
887	0.931836	1.42755e-11	0.0631476	0.000545111	0.000809043	0.00366176	BC
888	0.936925	0.0293752	4.62217e-05	0.00105837	0.0321588	0.000436413	BC
889	1.13129e-37	1.54911e-111	1.84617e-69	1.9617e-68	7.0374e-59	1	DHG
890	0.000481888	1.04043e-15	8.17611e-14	1.31296e-09	4.68857e-10	0.999518	DHG
891	2.0438e-18	4.49161e-54	1.31677e-34	4.68649e-34	3.71246e-30	1	DHG
892	0.961412	4.6023e-12	6.40919e-07	7.85992e-06	0.0328726	0.0057065	BC
893	0.994484	2.23459e-10	1.20862e-06	1.89548e-06	0.00048172	0.00503099	BC
894	2.06087e-188	0	0	0	0	1	DHG
895	0.307976	0.688939	3.55454e-05	0.00109204	0.00119203	0.000766068	DHT
896	9.96384e-20	3.64512e-56	1.2527e-37	2.3761e-36	1.12466e-31	1	DHG
897	0.997405	4.52339e-07	2.73146e-07	4.65215e-05	0.00244976	9.83575e-05	BC
898	0.992077	0.00396675	0.000169781	0.00143849	0.00150088	0.000847329	BC
899	0.0029573	2.96906e-13	3.16246e-11	2.02516e-10	3.12605e-09	0.997043	DHG
900	0.995835	6.4879e-10	4.29579e-05	6.81595e-06	0.00123349	0.00288199	BC
901	3.2601e-31	8.30547e-92	1.11956e-58	1.9528e-57	5.9622e-49	1	DHG
902	0.999092	1.7634e-08	2.45426e-09	0.000217606	0.000441549	0.00024851	BC
903	1.01639e-48	3.76647e-141	1.61465e-87	8.91935e-87	9.51933e-76	1	DHG
904	6.53311e-09	8.15232e-28	7.34775e-20	8.59046e-18	3.42005e-16	1	DHG
905	0.986315	1.3346e-06	2.6605e-05	0.00139424	0.0110814	0.001181	BC
906	0.00230726	5.7279e-13	2.12483e-10	9.58731e-10	2.27359e-08	0.997693	DHG
907	0.990924	1.13545e-10	9.11958e-06	0.000532881	0.00587156	0.00266235	BC
908	2.42453e-13	3.68981e-38	1.28952e-27	8.13877e-25	2.32492e-22	1	DHG
909	0.993969	1.92181e-07	7.60432e-05	0.000219717	0.00445025	0.00128454	BC
910	4.02073e-10	2.70062e-31	6.24101e-20	2.98128e-18	3.97094e-17	1	DHG
911	1.4831e-07	2.96501e-30	1.29815e-19	3.00747e-17	1.77094e-16	1	DHG
912	6.78531e-34	1.43976e-99	5.81353e-69	3.86138e-62	1.09892e-53	1	DHG
913	2.10269e-11	6.46504e-36	7.174e-28	1.35197e-22	3.2341e-21	1	DHG
914	0.073057	2.85947e-07	7.67197e-07	6.12581e-06	8.18711e-06	0.926928	DHG
915	5.94052e-32	4.79165e-98	7.04841e-48	7.13254e-52	1.78143e-49	1	DHG
916	0.981918	9.94316e-06	1.82892e-05	0.00020673	0.0176368	0.000209833	BC
917	1.5838e-82	3.71249e-240	1.02871e-146	2.49398e-147	5.62037e-125	1	DHG
918	0.964547	9.65945e-09	0.000118292	0.00260591	0.0259538	0.00677522	BC
919	1.46203e-83	1.44549e-245	1.1133e-147	2.56869e-150	1.02514e-127	1	DHG
920	2.376e-15	1.1947e-44	1.88559e-27	2.0546e-27	8.93981e-25	1	DHG
921	0.997901	7.43448e-10	1.77841e-14	0.00209659	1.77755e-06	6.94368e-07	BC
922	8.42841e-16	3.69651e-49	7.08133e-30	4.13981e-28	1.05879e-24	1	DHG
923	1.49334e-74	2.50484e-215	4.64961e-129	4.77835e-130	2.11245e-112	1	DHG
924	7.86045e-34	7.70543e-102	1.8022e-59	4.44771e-62	4.7159e-53	1	DHG
925	0.952245	2.18892e-05	0.000357666	0.0185893	0.0152367	0.0135493	BC
926	3.81493e-18	1.965e-52	1.37901e-33	3.43985e-34	2.61281e-30	1	DHG
927	0.988239	4.03811e-05	0.0004884	0.00157577	0.00201486	0.00764128	BC
928	0.943958	0.0447537	0.00049858	0.00284384	0.00692629	0.00101995	BC
929	4.87842e-14	5.45135e-39	6.20126e-25	5.74847e-25	2.15888e-23	1	DHG
930	8.82772e-37	8.98197e-105	7.57328e-68	3.66009e-65	6.75856e-57	1	DHG
931	2.089e-21	6.1938e-62	6.16205e-39	1.28971e-38	9.76103e-35	1	DHG
932	0.092923	1.08662e-09	1.58408e-07	5.3995e-06	1.86174e-05	0.907053	DHG
933	0.0151975	6.11075e-17	1.69992e-08	2.56683e-09	1.31452e-08	0.984802	DHG
934	0.000104455	1.69879e-22	2.07795e-11	6.93445e-12	3.68944e-10	0.999896	DHG
935	4.91445e-33	6.46937e-95	5.26477e-60	1.64085e-59	7.60963e-52	1	DHG
936	0.938315	0.0372778	0.000836537	0.00422708	0.00108773	0.0182564	BC
937	2.65938e-13	9.10782e-39	4.09757e-28	8.54959e-26	2.28462e-23	1	DHG
938	0.994674	0.00218136	3.92163e-05	0.000366416	0.0024725	0.000266833	BC
939	6.49332e-44	1.17777e-128	4.33691e-78	1.31057e-76	2.3401e-67	1	DHG
940	0.00068774	1.18415e-14	4.30116e-10	2.5195e-08	1.1089e-08	0.999312	DHG
941	2.1174e-27	8.04837e-79	1.7239e-49	1.57099e-49	4.23532e-44	1	DHG
942	0.79854	0.185721	0.00057486	0.0122823	0.0014494	0.00143206	BC
943	0.966222	0.000358593	5.74667e-05	0.00764368	0.0007937	0.0249245	BC
944	1.80895e-172	0	0	0	2.4023e-258	1	DHG
945	0.515276	1.62032e-08	0.000164678	0.00191114	0.000695879	0.481952	BC
946	0.882773	0.113512	4.86809e-05	0.000843894	0.00188369	0.000939127	BC
947	0.000658216	2.31829e-14	8.1626e-10	7.96127e-09	1.29717e-08	0.999342	DHG
948	2.49851e-18	6.26894e-53	3.97905e-35	2.27677e-33	2.63715e-29	1	DHG
949	3.57144e-54	1.39296e-157	3.627e-95	6.37799e-98	1.34396e-82	1	DHG
950	0.984322	0.0151474	1.33009e-06	0.000117433	0.000183028	0.000228922	BC
951	4.82752e-42	7.16342e-130	1.5283e-77	4.18321e-77	4.76995e-68	1	DHG
952	9.53577e-08	2.18542e-25	1.17416e-15	2.26032e-15	9.12545e-14	1	DHG
953	0.903204	0.0948251	1.57258e-05	0.000758363	0.000365231	0.000832052	BC
954	8.2389e-16	6.2457e-44	2.36707e-29	3.25682e-28	7.74555e-26	1	DHG
955	0.997224	1.09815e-05	1.87744e-06	0.000111491	0.00013847	0.00251354	BC
956	0.0492509	2.09983e-07	1.26214e-10	3.45472e-05	1.07596e-06	0.950713	DHG
957	1.34985e-20	3.49291e-68	2.24482e-42	4.95194e-42	2.83521e-36	1	DHG
958	0.998237	0.001135	1.94487e-12	0.000565674	2.57785e-05	3.67425e-05	BC
959	6.74704e-31	8.53433e-89	2.34393e-56	2.07864e-55	4.95768e-48	1	DHG
960	3.53512e-11	1.12669e-33	3.34274e-22	4.6917e-22	2.32852e-20	1	DHG
961	0.997079	8.87478e-06	8.91244e-06	0.00018226	0.000892083	0.00182935	BC
962	4.08079e-17	7.4445e-48	7.31123e-34	5.20268e-31	9.48431e-28	1	DHG
963	1.00788e-27	4.31867e-75	5.91258e-49	4.83088e-48	4.66271e-43	1	DHG
964	3.20003e-21	2.71569e-60	1.84839e-40	2.1777e-38	2.93493e-34	1	DHG
965	6.61946e-26	2.45469e-74	2.36893e-47	2.05983e-46	4.95053e-41	1	DHG
966	0.683648	6.487e-09	0.0116564	0.00095253	0.000933002	0.30281	BC
967	0.000844921	1.67261e-52	2.01679e-27	5.21829e-15	0.999155	1.28095e-15	DIS
968	0.047635	6.25245e-11	2.56238e-08	3.65413e-07	5.6665e-06	0.952359	DHG
969	0.977362	8.60142e-05	0.000102915	0.00190566	0.0186701	0.00187343	BC
970	0.98702	0.00946723	6.28218e-05	0.000653825	0.00198006	0.000816429	BC
971	0.978379	0.0075509	5.09874e-05	0.00203867	0.0104549	0.00152522	BC
972	2.37303e-07	2.01641e-27	6.39424e-22	9.5085e-17	1.90559e-15	1	DHG
973	1.19178e-11	1.47449e-34	1.92424e-24	3.22388e-22	5.23482e-20	1	DHG
974	5.09661e-12	6.76608e-35	4.14763e-25	1.63992e-22	2.42402e-20	1	DHG
975	0.995402	0.000618183	0.000341541	0.00247922	0.00098099	0.000178345	BC
976	0.773952	0.181157	4.22628e-06	0.0357921	0.000340889	0.00875396	BC
977	0.742395	1.88743e-06	3.56367e-06	0.000633755	0.000368789	0.256597	BC
978	0.997371	3.05002e-06	1.3124e-07	0.00122123	0.000151466	0.0012528	BC
979	0.98984	0.00903035	3.38514e-06	0.000249722	0.000437682	0.000438697	BC
980	0.819682	1.21061e-11	2.23889e-07	3.06888e-05	3.70645e-05	0.18025	BC
981	1.70017e-11	1.08673e-40	9.77148e-27	5.70828e-24	1.61031e-18	1	DHG
982	3.00202e-06	4.37662e-21	9.7611e-17	4.72291e-14	6.79554e-13	0.999997	DHG
983	1.30709e-22	1.62265e-70	2.05207e-41	1.0392e-40	5.09979e-35	1	DHG
984	0.998529	3.56937e-08	4.87133e-06	0.0010209	0.000423869	2.12754e-05	BC
985	0.993197	8.43962e-06	1.74432e-05	0.000396159	0.00418569	0.00219562	BC
986	0.976283	4.18097e-08	1.47634e-05	7.02056e-05	0.000142671	0.0234893	BC
987	0.999885	8.35656e-05	4.48047e-12	2.56746e-06	1.64947e-05	1.21788e-05	BC
988	8.23936e-92	0	0	0	5.04878e-91	1	DHG
989	3.01529e-36	7.82717e-104	1.51888e-67	2.04914e-63	2.90964e-58	1	DHG
990	0.432347	2.98336e-09	3.13949e-05	0.000101429	0.000591451	0.566929	DHG
991	0.997832	8.74848e-05	9.56983e-06	2.24647e-05	0.000664123	0.00138482	BC
992	0.99053	0.00523252	1.56904e-06	0.00405648	9.6874e-05	8.30317e-05	BC
993	4.99861e-72	0	0	5.53308e-205	1	1.08184e-147	DIS
994	0.00058047	1.87206e-36	2.58721e-18	7.91367e-16	1.88414e-05	0.999401	DHG
995	0.99546	6.89326e-06	1.38654e-06	0.00013951	0.00416849	0.000223776	BC
996	0.983218	0.00845306	0.000249149	0.00123395	0.0062219	0.000623658	BC
997	0.905611	1.10596e-11	2.17292e-06	0.094353	3.14618e-05	2.27564e-06	BC
998	0.953034	0.0397689	0.00123166	0.00298423	0.00248072	0.000500556	BC
999	0.000164897	2.3919e-16	1.31551e-12	1.11215e-08	2.3106e-10	0.999835	DHG
1000	8.49409e-05	3.33698e-29	1.16491e-27	1.88728e-12	2.83695e-15	0.999915	DHG
1001	0.335166	5.43831e-11	3.35639e-07	6.44978e-05	0.00141489	0.663354	DHG
1002	2.21397e-37	4.18547e-113	1.39694e-76	6.05384e-69	1.52474e-60	1	DHG
1003	1.32786e-26	7.50263e-77	3.70125e-48	7.59261e-48	1.61225e-42	1	DHG
1004	0.940897	0.0434483	7.32107e-05	0.0081915	0.00170107	0.00568884	BC
1005	0.983385	0.00497019	3.77165e-05	0.00211837	0.007602	0.0018871	BC
1006	0.488936	1.0868e-07	2.73294e-06	2.17652e-05	3.72169e-05	0.511002	DHG
1007	1.05037e-09	8.83485e-33	1.55002e-24	3.72533e-19	3.66282e-17	1	DHG
1008	2.23049e-53	1.01735e-153	5.34347e-96	9.84872e-95	1.24438e-82	1	DHG
1009	2.37461e-47	2.82438e-140	4.25213e-88	6.2692e-86	1.22795e-73	1	DHG
1010	2.66071e-05	1.50754e-36	5.88247e-17	0.999973	4.18121e-16	3.85312e-13	DLT
1011	1.31392e-35	8.4628e-101	6.37914e-63	1.75406e-63	4.42567e-55	1	DHG
1012	8.91269e-08	3.00642e-25	3.84895e-14	1.29539e-15	7.39126e-14	1	DHG
1013	0.900528	0.00572131	1.20384e-06	0.000578829	0.00195939	0.0912113	BC
1014	5.66681e-11	6.55033e-33	2.23284e-19	7.34988e-20	4.28716e-18	1	DHG
1015	0.991489	7.1978e-05	0.00710878	0.000598802	0.000451754	0.000279414	BC
1016	5.7169e-16	3.63845e-47	2.56289e-30	1.33074e-28	4.8391e-26	1	DHG
1017	8.63111e-91	0	1.4976e-173	7.6317e-175	8.05416e-145	1	DHG
1018	0.999626	4.07319e-11	1.79191e-07	8.88088e-08	0.000198494	0.000175717	BC
1019	0.997019	7.69843e-05	4.35131e-08	0.000361842	0.0016468	0.000895418	BC
1020	0.99113	0.00144707	1.52414e-05	0.00081843	0.00591862	0.000670622	BC
1021	1.85807e-97	1.62054e-283	2.055e-171	3.26566e-173	1.29341e-147	1	DHG
1022	7.48067e-20	6.88637e-56	7.18824e-36	1.71645e-35	1.9936e-31	1	DHG
1023	2.58524e-05	2.09794e-22	5.69225e-16	4.73571e-15	5.8882e-12	0.999974	DHG
1024	0.899398	6.16284e-07	1.10791e-06	1.37055e-05	3.59753e-05	0.10055	BC
1025	0.993015	8.84877e-05	0.00265575	8.5874e-05	0.00402558	0.000129255	BC
1026	0.961982	4.06688e-05	5.55435e-07	0.000101368	0.000406136	0.0374696	BC
1027	0.000119997	4.80972e-14	2.67168e-13	3.14842e-09	5.6427e-10	0.99988	DHG
1028	0.826025	0.00106291	1.52164e-05	0.000460668	0.000554499	0.171882	BC
1029	4.31198e-07	2.36344e-22	1.24761e-16	1.63842e-14	4.22721e-14	1	DHG
1030	1.85403e-14	6.67896e-41	9.35564e-28	3.93391e-27	5.89961e-24	1	DHG
1031	0.990059	0.00865677	4.53105e-06	0.000277441	0.000498702	0.000503375	BC
1032	2.8977e-38	1.2556e-112	2.86736e-70	1.14832e-70	5.58262e-61	1	DHG
1033	8.4961e-19	2.21151e-61	7.35373e-37	3.34938e-35	2.76324e-32	1	DHG
1034	0.99041	1.68691e-05	7.84865e-05	0.00483243	0.00145819	0.00320367	BC
1035	0.99653	0.000179806	0.000146488	0.000141904	0.00282603	0.000176266	BC
1036	3.82114e-17	9.13779e-45	1.52833e-33	4.45097e-30	2.63974e-27	1	DHG
1037	0.982111	5.33589e-06	5.62175e-06	0.00343011	0.00276811	0.0116801	BC
1038	0.968165	2.10366e-05	6.3839e-05	0.0223599	0.00178073	0.00760982	BC
1039	0.138446	2.06075e-06	2.98476e-07	5.03971e-05	4.21554e-05	0.861459	DHG
1040	2.82e-24	1.57723e-74	1.3116e-46	3.45964e-44	1.09778e-38	1	DHG
1041	0.0883306	1.31649e-11	0.00010459	0.00191223	3.53304e-06	0.909649	DHG
1042	0.0101881	5.63923e-13	1.46674e-08	9.47939e-09	8.36758e-08	0.989812	DHG
1043	1.60668e-08	3.59731e-26	4.90595e-19	1.67422e-16	2.17787e-15	1	DHG
1044	0.692055	1.37366e-11	8.52611e-07	0.296096	1.07824e-05	0.0118373	BC
1045	1.50944e-05	9.32615e-18	5.83922e-14	1.2315e-09	3.4128e-10	0.999985	DHG
1046	0.951385	3.75284e-06	5.02956e-06	0.0451579	0.00245413	0.000993754	BC
1047	0.992237	0.000425047	6.82243e-06	0.00192597	0.00145525	0.0039495	BC
1048	0.994629	0.000439778	1.79299e-05	0.00381858	0.000928695	0.000165539	BC
1049	1.04866e-64	1.56907e-194	2.20812e-124	1.471e-117	1.57559e-101	1	DHG
1050	1.31575e-15	3.1727e-47	1.24637e-27	2.14086e-27	3.00786e-25	1	DHG
1051	0.998627	0.000782911	6.14397e-05	6.22348e-05	0.000400434	6.59608e-05	BC
1052	0.977624	3.74934e-05	9.80893e-05	0.0155232	0.0025335	0.00418335	BC
1053	0.981503	5.49854e-05	7.12066e-06	1.6729e-05	0.000728097	0.0176898	BC
1054	2.32899e-16	4.95764e-52	1.14006e-42	5.43647e-32	1.64923e-29	1	DHG
1055	0.983581	0.000321714	0.00013412	0.00101487	0.000671398	0.0142769	BC
1056	1.76895e-48	8.33335e-144	1.6128e-84	1.56308e-88	3.02986e-75	1	DHG
1057	0.049157	7.95452e-25	9.85314e-11	0.950843	3.09433e-10	5.97157e-09	DLT
1058	1.16123e-184	0	0	0	0	1	DHG
1059	1.37473e-62	2.89887e-189	1.26849e-111	7.11478e-110	1.45061e-97	1	DHG
1060	0.971488	0.0163238	0.000251483	0.00814544	0.00222222	0.00156893	BC
1061	0.972714	9.5577e-05	4.17087e-06	0.000328284	7.39631e-05	0.0267838	BC
1062	0.988247	0.00147562	0.000507159	0.00227753	0.00232137	0.0051711	BC
1063	0.969121	1.19446e-05	2.11835e-08	0.0305194	0.000303518	4.44054e-05	BC
1064	0.946862	1.02356e-06	0.00202263	0.000881999	0.00105046	0.0491819	BC
1065	0.241312	2.65782e-11	3.69322e-09	2.76354e-06	6.64128e-05	0.758619	DHG
1066	0.985874	0.00232892	0.000287421	0.00293969	0.00819673	0.00037366	BC
1067	7.58562e-55	2.51558e-165	1.22001e-98	1.19308e-98	7.88568e-86	1	DHG
1068	8.23379e-37	3.46631e-107	2.33678e-66	8.87632e-67	1.20498e-56	1	DHG
1069	4.28175e-13	6.79711e-64	2.06211e-32	3.11646e-17	2.7816e-30	1	DHG
1070	0.990447	0.00043298	0.000193274	0.0004909	0.0080115	0.000424622	BC
1071	3.75807e-22	1.0238e-64	8.04607e-41	3.55832e-40	6.92143e-35	1	DHG
1072	0.992473	1.19121e-05	0.00215624	0.000448986	0.00438954	0.000520772	BC
1073	0.331498	7.77356e-08	2.12239e-06	0.00117619	7.41666e-05	0.66725	DHG
1074	0.998409	0.000920436	2.49684e-08	0.000104919	0.000402914	0.000162529	BC
1075	0.334686	0.662114	2.74679e-05	0.0008474	0.00168041	0.000644166	DHT
1076	1.58903e-70	6.35123e-209	1.55914e-123	1.47093e-127	3.9185e-109	1	DHG
1077	0.00923165	4.46548e-10	2.91303e-09	1.84547e-08	9.84443e-09	0.990768	DHG
1078	4.6382e-39	8.06664e-111	3.45129e-70	1.12488e-69	1.74352e-60	1	DHG
1079	0.677861	0.315098	5.95867e-05	0.00190395	0.0019175	0.00316037	BC
1080	0.000132769	3.36788e-15	1.48423e-12	4.06646e-10	9.99928e-10	0.999867	DHG
1081	8.1419e-102	0	3.27241e-181	7.19983e-185	2.85714e-155	1	DHG
1082	9.13118e-05	2.28369e-20	2.79904e-17	2.81819e-13	5.71318e-13	0.999909	DHG
1083	0.972378	0.00117448	1.62399e-08	0.0103426	0.000522919	0.0155817	BC
1084	0.99561	0.000206455	0.00145305	0.000531197	0.00207064	0.000128316	BC
1085	2.16992e-05	1.02764e-36	7.76855e-21	5.1804e-12	9.27578e-16	0.999978	DHG
1086	2.68881e-43	1.11594e-129	1.13948e-74	2.65011e-73	2.3337e-67	1	DHG
1087	0.9716	0.000591006	0.000484529	0.0221547	0.00138059	0.00378905	BC
1088	0.99345	0.000814905	0.0026237	0.00166943	0.000886808	0.000555495	BC
1089	5.00376e-07	5.13686e-22	1.52633e-15	1.85373e-15	8.73486e-14	0.999999	DHG
1090	3.94085e-27	7.54507e-79	4.53277e-52	3.8529e-48	3.65983e-42	1	DHG
1091	5.94308e-15	4.13543e-46	1.98856e-31	1.27575e-28	1.75897e-25	1	DHG
1092	0.997471	7.62307e-05	1.36075e-08	0.000915348	0.00129349	0.000244222	BC
1093	0.995351	5.10024e-07	6.46367e-13	0.00453612	5.61908e-05	5.6264e-05	BC
1094	8.1245e-55	1.03677e-164	7.42451e-101	1.60914e-98	1.85776e-85	1	DHG
1095	0.98856	0.00320465	6.54844e-09	0.00202924	0.00550207	0.000703742	BC
1096	0.98841	8.02833e-05	6.22317e-06	0.00930144	0.00180362	0.000398542	BC
1097	7.88365e-40	1.12854e-119	8.30701e-75	3.95401e-73	2.99454e-63	1	DHG
1098	2.7602e-10	1.51429e-32	1.5487e-28	1.39586e-19	1.96135e-18	1	DHG
1099	0.993233	0.000830243	5.56966e-05	0.00147627	0.00257078	0.00183438	BC
1100	1.10035e-81	7.09842e-241	3.59527e-149	6.28126e-146	4.27759e-125	1	DHG
1101	9.74377e-72	1.327e-220	5.10462e-120	6.10501e-117	4.07806e-111	1	DHG
1102	0.963202	0.0131233	7.09676e-10	3.36186e-06	6.46282e-06	0.0236647	BC
1103	4.49076e-124	0	1.34492e-219	3.9487e-223	3.65937e-187	1	DHG
1104	1.46505e-06	1.49683e-21	4.04119e-14	8.99301e-14	1.61032e-12	0.999999	DHG
1105	6.43283e-33	1.30313e-97	1.47348e-63	8.67779e-62	3.86347e-53	1	DHG
1106	2.16119e-06	4.16302e-20	1.15948e-19	3.77269e-14	2.4735e-12	0.999998	DHG
1107	0.9924	2.79714e-05	1.86654e-05	0.000525639	0.00533121	0.0016964	BC
1108	5.97676e-45	2.88534e-132	7.49495e-82	2.90239e-81	1.77898e-69	1	DHG
1109	2.26768e-15	1.80422e-54	1.31382e-32	4.58297e-26	2.87508e-29	1	DHG
1110	1.18617e-45	4.0743e-132	3.60474e-79	3.19563e-79	1.1445e-70	1	DHG
1111	3.58661e-19	2.09138e-56	1.77762e-40	7.05796e-36	4.66385e-32	1	DHG
1112	0.776769	1.31594e-10	4.53148e-09	9.27205e-05	1.26574e-05	0.223126	BC
1113	0.995914	4.67717e-06	6.2009e-05	0.000303996	0.00328976	0.000425692	BC
1114	0.982664	0.0024509	0.000702628	0.000993295	0.0126628	0.000526071	BC
1115	8.01571e-35	2.96056e-103	2.10997e-65	2.51734e-64	5.81963e-55	1	DHG
1116	2.40681e-09	1.12731e-29	5.79342e-20	2.5465e-18	6.43027e-17	1	DHG
1117	3.98715e-33	1.61555e-96	3.05417e-59	1.33788e-60	1.66215e-51	1	DHG
1118	7.693e-23	1.44773e-202	2.91419e-92	1.4454e-59	1	2.66426e-59	DIS
1119	1.39661e-37	8.08449e-115	2.71796e-73	1.16392e-64	2.04712e-61	1	DHG
1120	0.992049	8.0531e-05	0.00158868	0.000743411	0.000699598	0.00483882	BC
1121	0.00192632	3.64318e-22	1.83738e-09	0.998074	7.36912e-10	5.47639e-08	DLT
1122	4.29183e-28	1.01067e-83	5.1777e-48	6.71943e-49	1.45805e-44	1	DHG
1123	0.00765352	3.28335e-28	4.0788e-17	3.44956e-13	4.45074e-05	0.992302	DHG
1124	1.92088e-35	2.00374e-111	4.82624e-64	2.94963e-62	2.03638e-54	1	DHG
1125	0.314305	0.682317	0.000201735	0.00153452	0.00136818	0.000273511	DHT
1126	0.971988	1.08215e-06	6.54488e-06	0.0002009	0.0275003	0.000303527	BC
1127	1.28976e-08	9.54304e-24	3.32832e-17	1.48917e-15	4.10326e-15	1	DHG
1128	0.787048	2.65828e-10	1.81567e-10	1.12608e-05	9.8892e-05	0.212841	BC
1129	0.00306694	5.18559e-14	2.64187e-11	6.55738e-07	2.45467e-08	0.996932	DHG
1130	4.45616e-123	0	1.21601e-217	6.50302e-218	8.55338e-186	1	DHG
1131	6.18221e-15	3.48179e-44	5.98984e-27	4.0111e-27	9.22307e-24	1	DHG
1132	2.15396e-82	1.79444e-238	1.3468e-143	4.53515e-146	1.7679e-124	1	DHG
1133	3.4016e-58	3.85759e-170	2.63613e-104	9.90447e-106	2.34674e-89	1	DHG
1134	0.984018	0.000160765	2.44202e-06	0.00104295	0.0132267	0.00154923	BC
1135	5.85255e-23	4.29936e-63	7.41786e-43	7.94015e-41	7.17145e-36	1	DHG
1136	0.99965	0.000116966	2.8921e-07	1.90741e-05	4.95474e-05	0.000163849	BC
1137	0.981283	0.00856549	0.000539846	0.00187736	0.00599995	0.00173397	BC
1138	1.17706e-24	5.34195e-70	3.65859e-44	1.81088e-43	3.15316e-38	1	DHG
1139	1.05826e-08	6.10743e-27	1.16131e-19	3.09724e-16	6.57215e-16	1	DHG
1140	0.000797158	6.54424e-15	3.11957e-11	7.65381e-09	4.50235e-09	0.999203	DHG
1141	0.305144	1.16353e-08	1.25099e-09	0.000101821	8.96591e-07	0.694753	DHG
1142	0.989809	3.06583e-12	1.81476e-08	7.74903e-06	0.00129626	0.00888671	BC
1143	0.990942	1.69773e-06	1.38348e-06	0.000112392	0.00876363	0.000179253	BC
1144	0.977792	2.74416e-05	1.02354e-05	0.000751351	0.0196585	0.00176071	BC
1145	0.993141	0.00486455	1.81396e-05	0.000381795	0.00107777	0.000517077	BC
1146	0.999886	2.16112e-09	1.41181e-05	7.66722e-06	4.10381e-05	5.16002e-05	BC
1147	2.4873e-12	7.51071e-35	3.84444e-28	1.83677e-22	1.14493e-20	1	DHG
1148	0.996196	0.00087306	1.26744e-05	0.000712227	0.00105903	0.00114671	BC
1149	5.97765e-59	2.23459e-169	3.01098e-105	1.08026e-105	7.13274e-90	1	DHG
1150	0.990576	3.51491e-08	0.00250338	0.000309387	0.00622559	0.000385859	BC
1151	4.61058e-28	3.50288e-77	4.18008e-51	5.7243e-50	9.20676e-44	1	DHG
1152	0.995685	0.00152744	6.36539e-05	0.000154491	0.00241142	0.000157648	BC
1153	0.960984	0.0164209	0.00022716	0.00200033	0.00417618	0.0161914	BC
1154	0.981543	0.0114591	0.000242679	0.00179378	0.00442713	0.000533841	BC
1155	0.826561	0.156676	0.00036864	0.00186024	0.013707	0.000827083	BC
1156	4.12705e-62	2.37699e-180	1.39095e-109	3.85003e-111	1.20665e-94	1	DHG
1157	0.0377715	4.67766e-09	1.85455e-08	1.49028e-05	1.19632e-05	0.962202	DHG
1158	4.44683e-12	8.48108e-40	6.82148e-24	3.30728e-25	3.25948e-22	1	DHG
1159	0.941436	2.39248e-06	0.0273605	0.00663809	0.016892	0.00767067	BC
1160	0.00882547	1.10783e-08	1.61475e-13	4.00248e-06	1.72882e-07	0.99117	DHG
1161	5.51152e-13	4.25384e-38	1.3248e-24	4.61331e-24	4.3931e-22	1	DHG
1162	3.72592e-05	5.23023e-22	2.67974e-17	1.0184e-16	1.39764e-15	0.999963	DHG
1163	0.975775	2.10257e-10	0.000232028	0.000746089	0.0186085	0.00463887	BC
1164	3.28932e-08	1.78676e-125	5.54943e-55	1.49496e-42	0.00021338	0.999787	DHG
1165	0.998333	1.24684e-05	4.30889e-06	2.50911e-05	0.000360405	0.00126445	BC
1166	1.34407e-20	1.60751e-60	4.44639e-38	3.19854e-37	7.08873e-33	1	DHG
1167	0.996779	5.7045e-08	7.09784e-06	0.000753698	0.00181725	0.000642458	BC
1168	0.000389841	7.50553e-19	1.33717e-12	3.6793e-10	1.53404e-09	0.99961	DHG
1169	5.30331e-17	2.51013e-50	4.13331e-32	3.32371e-31	3.89656e-27	1	DHG
1170	0.932451	1.7872e-05	0.0266787	0.00351564	0.00399052	0.0333462	BC
1171	0.982838	5.18302e-05	0.000204013	0.00133366	0.0147299	0.000842117	BC
1172	1.8102e-43	2.91527e-124	1.73017e-77	1.1492e-76	6.08394e-67	1	DHG
1173	0.295552	1.46297e-09	5.08854e-08	1.42687e-06	1.67517e-06	0.704445	DHG
1174	7.40015e-28	1.65477e-97	7.8278e-52	3.45994e-46	1.49839e-47	1	DHG
1175	0.348546	1.28906e-22	2.22057e-13	2.97645e-13	6.55042e-06	0.651448	DHG
1176	0.14009	4.14192e-10	1.158e-05	1.2117e-05	0.000126786	0.859759	DHG
1177	8.68069e-12	4.45328e-37	1.8969e-23	1.6164e-22	9.86047e-20	1	DHG
1178	2.07568e-47	6.94971e-142	1.11892e-87	1.33564e-87	2.37275e-75	1	DHG
1179	0.208319	1.92482e-19	0.787232	1.42878e-05	2.0161e-07	0.00443409	DAL
1180	0.944206	9.38265e-06	0.0197237	0.00692504	0.00205837	0.0270773	BC
1181	2.97994e-116	0	4.67464e-199	1.78235e-199	4.11638e-175	1	DHG
1182	4.20356e-104	0	4.50777e-192	8.04149e-192	4.86953e-162	1	DHG
1183	0.943816	1.01651e-07	4.84681e-07	9.92137e-05	0.0559704	0.00011381	BC
1184	0.998981	7.72551e-13	1.71399e-16	3.72303e-05	0.00081589	0.000165412	BC
1185	0.964307	5.4502e-11	4.76028e-06	0.000187039	0.00112725	0.034374	BC
1186	0.953436	8.98524e-15	4.17548e-05	0.0458113	0.00024707	0.000463508	BC
1187	0.993729	8.08743e-10	6.18808e-06	8.36137e-05	0.00444466	0.00173696	BC
1188	1.87906e-29	4.07154e-90	7.53036e-52	1.35649e-49	2.46214e-47	1	DHG
1189	0.556706	9.66485e-07	3.97756e-07	0.00472262	2.61704e-05	0.438543	BC
1190	0.999303	8.52342e-10	5.5365e-07	0.000671087	4.38514e-06	2.07686e-05	BC
1191	0.980103	1.32296e-08	1.93687e-06	3.01923e-06	0.000290115	0.0196023	BC
1192	0.864715	1.21248e-08	1.93113e-06	0.0965414	2.96913e-05	0.0387115	BC
1193	0.98103	0.00032377	0.000269023	0.00109316	0.0170187	0.00026568	BC
1194	4.12845e-32	9.17023e-95	1.21935e-58	4.85492e-55	4.81711e-51	1	DHG
1195	2.28522e-108	0	4.02601e-191	6.68324e-192	3.35484e-163	1	DHG
1196	1.06619e-50	1.97204e-155	3.94827e-96	7.38189e-94	1.33572e-75	1	DHG
1197	0.00901852	2.01945e-13	1.61625e-08	6.59687e-08	8.85792e-07	0.990981	DHG
1198	3.55098e-06	4.82868e-22	1.29421e-15	2.40924e-12	4.21437e-13	0.999996	DHG
1199	5.88686e-24	5.19052e-71	1.13091e-43	3.963e-44	2.01688e-38	1	DHG
1200	0.962967	2.12696e-06	0.000646178	0.0299149	0.00572909	0.000740247	BC
1201	3.07853e-09	3.63683e-28	3.17612e-17	1.88795e-16	1.23433e-16	1	DHG
1202	8.55676e-43	2.61219e-128	2.70118e-76	2.46377e-77	1.14958e-67	1	DHG
1203	0.957018	0.0394928	7.13312e-05	0.00120632	0.000886678	0.00132517	BC
1204	0.988868	0.000108768	2.62175e-06	0.00214322	0.00521287	0.00366489	BC
1205	0.700309	1.6615e-06	3.67258e-07	0.000825505	0.000164128	0.2987	BC
1206	0.971414	0.0127647	5.65016e-05	0.00281889	0.0108716	0.00207468	BC
1207	0.99086	4.11249e-11	1.14828e-08	2.94945e-08	0.000104518	0.00903527	BC
1208	0.99086	0.00194387	6.73089e-05	0.00130563	0.00093619	0.00488713	BC
1209	1.46092e-16	3.98049e-53	1.93104e-33	5.37028e-33	1.74184e-29	1	DHG
1210	5.14764e-13	2.36638e-40	1.19274e-32	1.3322e-25	5.05622e-23	1	DHG
1211	2.49215e-21	1.80862e-69	1.26097e-41	1.22415e-41	5.76761e-38	1	DHG
1212	1.50173e-10	1.1138e-31	3.85653e-22	1.83102e-19	4.43077e-19	1	DHG
1213	0.985898	4.80208e-08	7.28254e-14	0.0137277	1.23588e-05	0.000362159	BC
1214	0.0127484	1.48596e-14	2.03038e-07	1.53127e-08	3.37301e-08	0.987251	DHG
1215	9.05972e-17	3.54886e-54	4.43699e-36	7.49164e-33	1.71023e-29	1	DHG
1216	3.08745e-54	3.53528e-160	3.16819e-98	3.59151e-97	3.74541e-84	1	DHG
1217	1.06757e-11	1.34347e-35	9.47329e-26	2.1056e-22	7.35624e-21	1	DHG
1218	0.00425584	9.43663e-22	1.38146e-12	0.995659	2.27139e-11	8.50065e-05	DLT
1219	0.55324	2.10667e-18	2.96243e-09	0.0208884	1.38336e-06	0.425871	BC
1220	2.11439e-09	2.34416e-30	8.68466e-22	5.01633e-18	1.00335e-17	1	DHG
1221	0.977013	0.000121334	8.99498e-06	0.00116133	0.0203868	0.00130825	BC
1222	0.99997	5.57247e-10	7.51903e-12	1.69724e-07	2.93557e-05	1.81551e-07	BC
1223	8.77717e-55	3.48154e-159	6.93411e-100	1.44231e-98	8.0317e-85	1	DHG
1224	0.975444	4.68104e-17	2.39299e-08	4.52221e-08	0.0245039	5.20617e-05	BC
1225	0.000982923	3.10645e-12	2.26761e-07	3.78016e-08	5.35232e-08	0.999017	DHG
1226	0.999995	2.59849e-16	7.6558e-10	1.47379e-12	1.2425e-06	3.66652e-06	BC
1227	0.973542	1.41814e-05	6.79889e-07	0.000359148	0.0257309	0.000353296	BC
1228	1.71498e-05	5.61835e-20	1.41769e-16	1.17505e-11	2.06226e-12	0.999983	DHG
1229	9.78538e-14	2.02313e-40	6.70785e-29	5.68065e-25	3.05685e-23	1	DHG
1230	5.31296e-61	3.12973e-174	1.20229e-106	1.84512e-107	1.09675e-92	1	DHG
1231	0.990632	5.68194e-06	2.96482e-05	0.00625027	0.00292434	0.000158071	BC
1232	8.56897e-46	2.87253e-132	1.83866e-80	4.64527e-81	6.37837e-70	1	DHG
1233	1.21181e-07	2.68536e-23	5.13153e-16	2.52311e-15	3.30305e-14	1	DHG
1234	0.997906	3.02239e-06	2.42156e-05	0.00118624	0.000819447	6.1449e-05	BC
1235	1.48625e-55	8.76274e-184	1.46332e-105	1.28557e-107	4.33321e-91	1	DHG
1236	3.4149e-52	9.66829e-150	1.17185e-93	7.1559e-93	3.90811e-80	1	DHG
1237	1.36545e-25	2.31391e-77	6.25697e-46	7.24681e-48	2.52502e-41	1	DHG
1238	0.999049	9.69207e-07	1.62882e-05	0.000556862	1.26735e-05	0.000363865	BC
1239	0.99984	4.30503e-15	8.15563e-05	1.56345e-07	6.50037e-05	1.30014e-05	BC
1240	0.992597	5.38372e-06	0.000351695	0.000690617	0.00399627	0.00235892	BC
1241	0.978203	0.00156787	0.00419152	0.00875661	0.00698001	0.000301112	BC
1242	3.61174e-07	4.32263e-26	6.455e-16	7.62474e-14	5.35914e-14	1	DHG
1243	0.995373	7.68858e-06	0.00253183	0.000404139	0.000770738	0.000912973	BC
1244	6.53584e-36	2.88921e-102	2.55384e-67	1.70046e-64	2.95708e-56	1	DHG
1245	6.42864e-202	0	0	0	0	1	DHG
1246	2.12632e-108	0	1.06179e-206	2.22836e-199	3.34057e-170	1	DHG
1247	0.853053	1.45968e-14	8.84528e-05	0.146789	6.39818e-05	5.30451e-06	BC
1248	1.71037e-06	1.39195e-18	2.91492e-15	1.0436e-12	1.71239e-12	0.999998	DHG
1249	0.994713	9.73758e-07	1.6011e-05	0.0011212	0.00297809	0.00117089	BC
1250	5.8479e-09	1.98065e-29	1.23014e-21	6.04891e-19	6.64462e-18	1	DHG
1251	9.22891e-18	7.84794e-57	3.76354e-33	6.3052e-32	1.42443e-29	1	DHG
1252	0.0673771	4.3192e-12	0.000384121	1.90351e-06	1.22945e-07	0.932237	DHG
1253	0.944305	1.94363e-05	7.98523e-06	0.0488119	0.000122554	0.00673343	BC
1254	1.21757e-27	4.03546e-80	4.63016e-52	1.31456e-49	6.64172e-44	1	DHG
1255	1.44485e-103	0	1.16291e-188	3.2074e-186	1.8141e-158	1	DHG
1256	0.992775	2.14553e-05	3.82784e-06	0.000162336	0.00680806	0.000228936	BC
1257	0.00135707	1.28581e-13	9.59983e-13	2.80833e-09	1.11938e-09	0.998643	DHG
1258	0.998037	2.78318e-05	3.70033e-05	0.000150727	0.00137583	0.000372077	BC
1259	0.997901	6.80789e-12	6.92327e-18	0.00209408	4.87694e-06	1.55553e-07	BC
1260	2.62018e-43	1.71357e-137	4.23093e-76	1.819e-69	2.16929e-70	1	DHG
1261	7.53074e-08	1.2067e-32	5.51352e-23	7.51128e-20	1.14192e-15	1	DHG
1262	0.91112	4.56299e-06	2.49436e-05	0.0876376	0.0010051	0.000207734	BC
1263	0.993602	0.0031544	1.9242e-05	0.000383007	0.00242536	0.000416212	BC
1264	0.0518112	5.9652e-11	3.33123e-08	5.4681e-08	1.86465e-07	0.948188	DHG
1265	3.07653e-21	4.00652e-60	6.47598e-40	4.1605e-38	1.14789e-33	1	DHG
1266	0.00281206	5.62941e-17	1.61187e-13	4.04825e-08	9.49697e-08	0.997188	DHG
1267	1.36341e-115	0	2.23003e-206	1.46135e-210	9.94176e-172	1	DHG
1268	0.977506	0.00168042	0.000244532	0.00168541	0.00110945	0.0177746	BC
1269	2.6471e-43	1.07023e-124	3.5431e-76	7.59184e-77	2.78353e-66	1	DHG
1270	0.988162	1.08595e-05	0.000265066	0.00119996	0.00774359	0.00261844	BC
1271	0.997937	0.00140609	6.16144e-06	0.000278447	0.000309727	6.26252e-05	BC
1272	1.2565e-13	1.43818e-36	3.26568e-26	1.21827e-24	2.07508e-22	1	DHG
1273	0.95973	5.48654e-09	0.000708846	9.56953e-06	8.35305e-06	0.039543	BC
1274	1.18796e-26	3.59243e-83	2.43165e-53	1.29949e-52	1.35242e-45	1	DHG
1275	0.970491	2.06506e-05	0.000730712	0.00398221	0.0215771	0.00319846	BC
1276	0.0738215	1.02734e-08	1.05401e-07	4.96466e-05	5.92417e-06	0.926123	DHG
1277	4.92048e-08	6.33385e-62	1.43319e-28	2.46913e-19	1	2.39634e-21	DIS
1278	3.43348e-11	6.45322e-37	1.63503e-25	6.8014e-23	3.61968e-21	1	DHG
1279	6.21322e-128	0	1.17683e-218	1.92519e-220	1.22877e-194	1	DHG
1280	0.994466	1.67541e-07	2.52557e-05	0.000980036	0.00318606	0.0013425	BC
1281	0.985498	0.00106834	0.000331905	0.00312517	0.00680063	0.00317609	BC
1282	0.0143903	3.26915e-09	5.36838e-08	1.1388e-06	8.29764e-07	0.985608	DHG
1283	1.04226e-07	8.933e-50	5.58445e-22	2.2158e-11	2.90652e-21	1	DHG
1284	8.10647e-40	2.47452e-115	2.86483e-72	3.76168e-72	2.9881e-62	1	DHG
1285	0.953432	1.92775e-07	3.36912e-07	0.000177274	0.0461799	0.00020983	BC
1286	0.999271	2.11911e-07	3.58323e-05	0.000101158	0.000474323	0.00011772	BC
1287	2.08427e-06	8.4798e-21	2.79787e-16	3.60525e-13	2.02893e-13	0.999998	DHG
1288	1.08092e-19	7.44605e-54	5.50788e-38	7.79224e-35	3.07842e-31	1	DHG
1289	7.54143e-10	3.41748e-34	6.16889e-19	5.19817e-20	5.40176e-19	1	DHG
1290	0.226783	0.0010266	1.63353e-07	9.59088e-05	8.02891e-05	0.772014	DHG
1291	3.24417e-23	1.32765e-83	4.14263e-50	1.17778e-46	1.18929e-32	1	DHG
1292	0.146322	1.06467e-08	1.52074e-06	8.19444e-05	9.05543e-05	0.853504	DHG
1293	1.25111e-158	0	0	0	1.97875e-239	1	DHG
1294	3.05446e-43	3.08386e-130	1.94976e-78	3.18321e-78	8.87581e-69	1	DHG
1295	0.986824	0.00258212	1.72635e-11	0.00326416	0.000435593	0.00689429	BC
1296	0.82651	1.15028e-05	7.40169e-07	0.00418298	0.000585123	0.16871	BC
1297	5.20614e-22	2.11842e-64	1.68414e-43	5.23891e-40	1.07271e-35	1	DHG
1298	1.18752e-08	6.20827e-27	2.35111e-20	2.80117e-17	1.19682e-16	1	DHG
1299	4.8023e-07	4.401e-22	2.20666e-14	3.88513e-14	1.03133e-13	1	DHG
1300	0.979734	3.10595e-05	0.000419408	0.00385215	0.00885759	0.00710569	BC
1301	0.969905	1.3085e-07	1.09438e-05	0.00900146	0.0197436	0.00133872	BC
1302	0.294286	4.702e-07	2.73361e-06	0.000328733	0.000113861	0.705268	DHG
1303	3.04511e-13	1.85171e-38	1.82447e-25	1.29915e-24	1.67847e-22	1	DHG
1304	0.23234	9.76602e-19	9.18925e-05	3.13813e-08	9.18262e-08	0.767568	DHG
1305	5.12668e-12	5.19962e-49	9.46489e-30	3.30606e-20	3.34763e-22	1	DHG
1306	1.56251e-16	3.92202e-45	6.04337e-33	4.80675e-30	5.69405e-27	1	DHG
1307	4.5665e-75	1.18026e-217	1.8528e-127	4.42713e-131	2.53841e-114	1	DHG
1308	2.48254e-68	7.11296e-204	2.11917e-121	1.52701e-122	5.12285e-106	1	DHG
1309	0.997896	0.000812748	8.67828e-07	0.000255476	0.000366328	0.000668492	BC
1310	0.0295328	7.89928e-11	1.59799e-08	1.53856e-07	2.01934e-07	0.970467	DHG
1311	2.31135e-38	4.80859e-108	6.79594e-68	3.48819e-68	3.71237e-59	1	DHG
1312	1.11431e-46	4.64481e-135	2.99315e-84	4.4151e-83	1.50959e-71	1	DHG
1313	0.227347	0.770975	2.36501e-05	0.000461236	0.000913577	0.000280232	DHT
1314	0.997765	0.0018793	5.5145e-07	5.31375e-05	0.000121583	0.000180574	BC
1315	0.974287	2.68087e-07	3.57282e-06	0.00211375	0.0194473	0.00414769	BC
1316	0.971893	0.0221033	0.000356974	0.000963084	0.00398379	0.000699441	BC
1317	0.983066	0.0150343	1.01081e-05	0.000423218	0.000799731	0.000666935	BC
1318	3.52656e-25	1.09015e-70	4.33357e-47	6.84761e-45	7.6605e-39	1	DHG
1319	0.963621	0.031487	8.53049e-05	0.0011046	0.00246022	0.00124186	BC
1320	3.92359e-06	6.34394e-21	5.5574e-13	4.83143e-13	2.50777e-11	0.999996	DHG
1321	9.12906e-07	2.92209e-20	7.41745e-17	1.76136e-13	7.43113e-13	0.999999	DHG
1322	0.549	0.000537825	1.09152e-05	0.00110109	4.07708e-05	0.44931	BC
1323	0.996522	4.48568e-05	7.02306e-06	0.00188415	0.00145626	8.5525e-05	BC
1324	1.03116e-13	4.26855e-40	6.1037e-26	9.74464e-25	1.8167e-22	1	DHG
1325	0.979801	0.00664532	0.000332272	0.00257998	0.00842017	0.00222146	BC
1326	7.66806e-10	7.46436e-31	1.62417e-19	1.47713e-18	5.15985e-17	1	DHG
1327	0.995831	0.000194456	3.7325e-09	0.000434582	0.00273471	0.000804801	BC
1328	9.54387e-11	1.56131e-39	2.20745e-21	3.11658e-18	1.85354e-17	1	DHG
1329	0.989844	0.00233941	0.000814814	0.000883987	0.00063393	0.00548401	BC
1330	3.74512e-65	6.21219e-191	5.86852e-117	1.80188e-116	1.4985e-99	1	DHG
1331	0.748529	1.41398e-07	0.000560358	0.248478	0.000926474	0.00150594	BC
1332	3.68509e-54	9.48144e-160	1.05455e-95	4.38831e-94	3.1236e-84	1	DHG
1333	5.95672e-06	2.0223e-20	1.90752e-13	8.597e-13	5.52441e-11	0.999994	DHG
1334	0.135844	2.80122e-09	9.36754e-08	9.72627e-06	8.45508e-06	0.864138	DHG
1335	0.916381	0.000981683	0.0787032	0.00251233	0.0012642	0.000157958	BC
1336	0.993919	1.30252e-05	4.70546e-06	0.000297782	0.00398341	0.00178168	BC
1337	0.998411	1.32126e-06	5.46045e-16	4.54385e-06	2.37417e-05	0.00155978	BC
1338	0.996978	2.12173e-14	1.8425e-07	0.00293788	2.87865e-05	5.55631e-05	BC
1339	0.154293	9.30147e-09	2.63837e-13	1.2337e-05	4.39035e-06	0.84569	DHG
1340	2.84328e-12	7.53798e-37	1.35459e-24	3.78613e-23	1.24878e-20	1	DHG
1341	8.79898e-16	5.72244e-48	4.79772e-31	4.65933e-29	1.59298e-25	1	DHG
1342	4.95957e-19	1.12831e-54	2.63222e-34	3.85916e-34	3.89747e-30	1	DHG
1343	6.7976e-05	2.24775e-15	1.92222e-13	2.82847e-09	2.54027e-09	0.999932	DHG
1344	0.997224	7.66593e-06	6.82804e-06	9.56277e-05	0.00215646	0.000509445	BC
1345	0.882526	1.06938e-09	0.0016782	0.0157025	0.000241626	0.0998518	BC
1346	1.3599e-14	4.03382e-45	2.51005e-30	5.9054e-27	2.48538e-24	1	DHG
1347	0.94007	0.0079149	0.000290129	0.00122302	0.0499109	0.000590995	BC
1348	0.779566	2.36301e-05	2.49764e-06	0.000142355	0.000314601	0.219951	BC
1349	7.68739e-34	6.37862e-98	3.54974e-58	7.35345e-58	1.01594e-51	1	DHG
1350	0.990592	0.000332558	7.37437e-06	0.000671098	0.00777506	0.000621725	BC
1351	0.932542	0.058708	5.77312e-05	0.00195872	0.00625151	0.000482518	BC
1352	0.61644	5.26019e-17	7.93726e-07	0.383507	4.65933e-05	5.84889e-06	BC
1353	1.55162e-06	7.04134e-20	6.46936e-17	3.081e-14	2.68308e-13	0.999998	DHG
1354	0.997752	0.000234498	2.67365e-06	0.000203565	0.00146585	0.000341872	BC
1355	2.76762e-07	1.98863e-24	1.10948e-12	8.99017e-13	3.78947e-13	1	DHG
1356	5.92004e-15	1.21088e-42	2.2404e-27	6.32634e-27	5.0691e-25	1	DHG
1357	0.984175	0.000665172	9.64578e-06	0.00117481	0.0124604	0.00151493	BC
1358	0.999819	4.13141e-06	3.36867e-06	7.74031e-06	0.000144046	2.19615e-05	BC
1359	0.999274	7.3885e-11	5.16535e-07	0.000645391	7.56293e-05	4.7693e-06	BC
1360	0.922588	4.85302e-05	3.86878e-07	0.00244247	7.32935e-05	0.0748473	BC
1361	0.999246	1.07064e-06	6.50888e-08	1.44548e-05	0.000474281	0.000264443	BC
1362	0.764806	0.222413	0.000900952	0.00191529	0.00897916	0.000985762	BC
1363	0.968802	5.68769e-09	5.59745e-08	0.0287556	0.0016795	0.000762679	BC
1364	0.979513	0.00843319	0.000995412	0.00105896	0.00989746	0.00010225	BC
1365	4.14137e-05	1.96197e-25	6.66852e-13	2.09587e-10	4.53147e-08	0.999959	DHG
1366	2.02217e-11	3.00467e-36	3.77261e-21	4.39387e-22	3.83705e-20	1	DHG
1367	0.996158	1.40688e-05	0.000552134	0.00200672	0.001163	0.0001065	BC
1368	0.000454717	1.0734e-13	4.45088e-11	1.48953e-08	1.13166e-08	0.999545	DHG
1369	0.994149	5.55864e-09	0.000272326	0.000241388	0.00488553	0.000451594	BC
1370	5.52143e-18	2.0014e-52	3.3811e-34	7.80991e-33	3.7677e-29	1	DHG
1371	1.07738e-80	1.48621e-242	3.36219e-137	1.06407e-142	5.75281e-124	1	DHG
1372	1.25079e-58	6.33042e-168	8.01884e-101	8.41998e-101	1.00096e-86	1	DHG
1373	2.74224e-10	2.17709e-33	5.35745e-23	1.89674e-20	1.32274e-18	1	DHG
1374	1.24539e-80	8.3605e-242	2.54693e-150	4.69788e-147	8.94641e-126	1	DHG
1375	0.990481	1.89637e-05	1.33151e-08	0.000354758	0.00905687	8.88735e-05	BC
1376	2.59002e-110	0	7.18682e-195	2.88965e-199	1.6318e-167	1	DHG
1377	3.92917e-10	1.27603e-29	5.91142e-21	9.9167e-20	2.33894e-18	1	DHG
1378	0.982286	1.16794e-11	1.06547e-07	0.000312698	0.0171006	0.000300252	BC
1379	0.98253	1.35298e-06	1.96149e-07	0.00472489	0.00608785	0.00665554	BC
1380	0.980086	0.00583106	5.46357e-05	0.0022948	0.0101968	0.00153689	BC
1381	0.715138	1.91996e-05	6.97602e-06	0.001318	0.000131522	0.283387	BC
1382	0.998377	4.42528e-06	0.00105075	9.23824e-05	0.000399991	7.55463e-05	BC
1383	0.917635	0.0731365	5.88441e-06	0.00351939	0.00514433	0.000558898	BC
1384	3.73077e-19	7.25159e-57	9.95372e-39	6.88594e-36	2.02723e-30	1	DHG
1385	0.996915	2.2495e-08	5.52933e-05	0.00026016	0.00169172	0.00107765	BC
1386	0.98079	0.000499362	9.6594e-05	0.00175374	0.0155855	0.0012743	BC
1387	0.000196274	2.25773e-15	1.60228e-09	8.55832e-09	1.89133e-09	0.999804	DHG
1388	0.996766	6.51203e-11	0.000644655	0.00024853	0.0021853	0.000155346	BC
1389	7.51164e-24	2.23384e-71	6.77084e-45	3.52038e-43	5.84097e-38	1	DHG
1390	5.03717e-14	1.16612e-44	3.83085e-28	5.41052e-27	2.7137e-24	1	DHG
1391	3.8586e-20	5.88894e-62	4.4063e-38	6.99521e-36	2.66577e-30	1	DHG
1392	0.00234542	5.11523e-10	3.83458e-11	3.22591e-08	1.98967e-07	0.997654	DHG
1393	0.981517	1.88579e-05	2.68879e-05	0.00155666	0.0153112	0.00156983	BC
1394	1.90314e-15	8.4205e-49	5.03971e-31	3.57483e-30	1.27872e-26	1	DHG
1395	0.996698	7.61879e-12	1.28614e-09	3.09679e-06	2.73707e-06	0.00329641	BC
1396	0.99587	1.56413e-05	3.69049e-06	0.000107924	0.00376017	0.000242211	BC
1397	1.54874e-18	1.15513e-57	3.31272e-36	1.39823e-36	1.596e-30	1	DHG
1398	0.000258732	2.1639e-18	4.20999e-13	6.11021e-12	1.9478e-11	0.999741	DHG
1399	0.962805	2.01306e-09	1.82009e-05	5.45264e-05	8.71099e-05	0.0370353	BC
1400	0.975581	0.00165892	0.000898863	0.0180066	0.00292395	0.000930784	BC
1401	0.95233	4.13228e-07	4.83938e-07	0.000208716	0.00695451	0.0405063	BC
1402	0.890044	1.08067e-09	0.000776001	0.0128988	0.0677475	0.0285338	BC
1403	0.00267054	8.04257e-18	7.00482e-10	4.56571e-08	7.58374e-07	0.997329	DHG
1404	2.51665e-42	2.87542e-126	1.59664e-77	1.29261e-76	1.20631e-61	1	DHG
1405	3.8318e-40	5.38337e-118	1.24886e-72	7.41388e-74	1.30096e-62	1	DHG
1406	0.908079	0.0282666	9.46496e-05	0.000500586	0.000635788	0.0624233	BC
1407	6.26865e-17	3.60353e-49	9.01697e-35	8.26363e-32	5.28989e-28	1	DHG
1408	0.420649	1.35332e-16	2.13469e-08	3.70145e-07	0.00123128	0.57812	DHG
1409	8.63946e-05	7.62193e-15	1.47694e-12	1.34915e-10	1.9055e-10	0.999914	DHG
1410	0.998997	0.000178598	2.57661e-05	0.000176152	0.000577679	4.45121e-05	BC
1411	9.86474e-41	1.81954e-115	2.64766e-72	1.57743e-72	1.34471e-62	1	DHG
1412	2.7175e-55	9.42711e-164	1.23696e-99	1.73538e-102	2.98412e-86	1	DHG
1413	0.848627	1.4816e-06	0.000635791	0.00265801	0.00378963	0.144288	BC
1414	0.974945	0.0122184	0.000314992	0.00187072	0.00942176	0.00122924	BC
1415	3.70533e-14	4.46051e-42	1.7235e-27	7.62241e-26	3.37381e-24	1	DHG
1416	1.59967e-15	1.30203e-45	2.12631e-30	1.1911e-27	3.55267e-25	1	DHG
1417	0.92626	1.40743e-07	0.0680115	0.00301045	0.00193938	0.000778704	BC
1418	6.76468e-73	5.76281e-212	7.65896e-129	7.7097e-130	2.31796e-111	1	DHG
1419	0.884259	2.97227e-07	0.000173481	0.115228	0.000228931	0.000109499	BC
1420	0.731162	4.25828e-06	0.00126274	0.000353506	0.000215882	0.267001	BC
1421	0.995347	0.00286058	3.93854e-05	0.000194798	0.000612652	0.000946004	BC
1422	4.6597e-93	1.44853e-267	8.65692e-161	1.54538e-162	3.1121e-139	1	DHG
1423	6.09089e-06	1.75586e-12	5.60476e-13	3.38519e-09	2.49381e-11	0.999994	DHG
1424	0.997028	2.31146e-10	3.40644e-10	2.51919e-07	0.000151358	0.00282045	BC
1425	0.997902	3.57732e-08	1.31688e-06	1.01682e-06	0.00127855	0.00081673	BC
1426	1.72838e-11	6.24587e-35	9.95353e-23	1.81497e-21	3.77149e-19	1	DHG
1427	1.03344e-26	5.39075e-82	2.23299e-55	1.81461e-49	1.15412e-43	1	DHG
1428	0.853249	2.21496e-06	2.7554e-05	0.00162498	0.00829562	0.1368	BC
1429	0.928039	4.15664e-06	3.10464e-09	0.000314823	0.000661138	0.0709806	BC
1430	0.000285736	1.4958e-19	3.79208e-12	2.34806e-11	1.63501e-09	0.999714	DHG
1431	1.35206e-27	0	0	0	1	2.12762e-15	DIS
1432	0.98176	0.0180808	2.55649e-07	2.68737e-05	7.54831e-05	5.61132e-05	BC
1433	0.974349	7.08199e-12	8.02435e-12	3.51824e-07	0.00019498	0.0254558	BC
1434	1.57109e-22	5.75852e-65	1.47629e-39	4.62835e-38	5.19946e-34	1	DHG
1435	0.916301	0.0778264	2.89151e-05	0.00149288	0.00340395	0.000946424	BC
1436	9.57875e-06	8.80238e-19	8.57232e-13	9.43291e-11	1.79593e-11	0.99999	DHG
1437	0.998421	1.38157e-13	2.58039e-18	2.41775e-06	0.00157163	4.90994e-06	BC
1438	0.00433374	5.91169e-11	1.04448e-10	3.15089e-08	1.32698e-07	0.995666	DHG
1439	0.367361	4.18732e-12	1.36966e-07	0.000518027	2.20056e-05	0.632099	DHG
1440	8.78786e-56	7.21565e-175	8.08888e-106	1.21857e-106	4.39692e-88	1	DHG
1441	0.893489	0.00677131	0.000119553	0.0016555	0.000356416	0.0976078	BC
1442	2.69899e-22	4.53879e-68	2.44431e-45	1.03088e-36	1.93065e-38	1	DHG
1443	0.00283217	8.99205e-16	1.47504e-09	4.91403e-09	7.23451e-08	0.997168	DHG
1444	6.29467e-46	2.28977e-131	9.26855e-83	4.01918e-81	4.20698e-72	1	DHG
1445	0.11131	1.00212e-08	8.10828e-08	7.31878e-07	9.33404e-06	0.888679	DHG
1446	1.23357e-12	4.95609e-37	3.61507e-23	1.10848e-22	1.27804e-20	1	DHG
1447	0.99048	0.0010527	0.000660286	0.00170965	0.00252072	0.00357634	BC
1448	4.06203e-20	3.30718e-59	1.42411e-41	2.98893e-38	1.16105e-33	1	DHG
1449	0.993155	7.26751e-05	0.00109126	0.0022638	0.00309679	0.000320868	BC
1450	0.999944	6.73022e-06	5.2323e-14	2.17296e-05	7.04925e-06	2.0577e-05	BC
1451	0.993732	2.03053e-05	8.45534e-12	0.000355757	0.00579453	9.69509e-05	BC
1452	0.975397	3.79267e-11	5.04329e-08	0.00172736	0.000869168	0.0220059	BC
1453	4.7357e-52	4.32608e-149	1.54798e-90	4.91702e-91	5.06242e-81	1	DHG
1454	2.2634e-34	1.79146e-114	2.87073e-68	1.39552e-67	3.60748e-49	1	DHG
1455	1.79251e-06	8.14825e-21	2.59834e-14	2.09893e-12	2.27936e-12	0.999998	DHG
1456	0.95858	0.0327036	0.000400737	0.00204102	0.00550443	0.000769906	BC
1457	0.089102	8.35331e-09	2.94253e-07	1.3242e-06	4.68747e-06	0.910892	DHG
1458	2.38949e-108	0	9.01938e-193	8.45015e-196	5.18785e-165	1	DHG
1459	0.955518	0.011807	0.0155298	0.00720068	0.00886539	0.00107875	BC
1460	0.987683	3.01189e-07	2.71413e-05	0.00249506	0.00767857	0.00211602	BC
1461	0.957654	0.00587303	2.75959e-05	0.00148859	0.00132233	0.033634	BC
1462	3.39712e-07	1.95236e-44	2.70049e-22	6.78725e-20	4.5954e-12	1	DHG
1463	1.25486e-81	4.458e-241	2.4462e-145	2.04785e-148	1.95217e-125	1	DHG
1464	0.967128	0.0227634	0.00267732	0.00206407	0.0029725	0.00239522	BC
1465	2.7741e-51	9.55239e-151	5.33587e-91	1.98e-90	2.72132e-78	1	DHG
1466	7.95816e-61	3.10945e-181	5.15463e-111	5.22303e-110	1.02548e-93	1	DHG
1467	0.3711	8.76242e-30	2.65907e-15	3.89811e-10	0.628876	2.44187e-05	DIS
1468	0.959189	3.70628e-08	0.0319268	0.000851376	0.00776719	0.000265315	BC
1469	0.99928	6.87889e-12	0.000491755	1.00906e-05	7.43347e-05	0.000143519	BC
1470	2.11335e-24	4.78567e-70	2.62312e-48	1.01712e-43	1.05624e-38	1	DHG
1471	0.995048	2.26577e-05	1.61852e-09	9.32291e-05	5.76605e-05	0.00477894	BC
1472	1.71446e-06	3.05428e-31	2.0656e-20	2.55619e-15	3.61346e-16	0.999998	DHG
1473	0.978287	0.000153996	0.000336063	0.00394768	0.0103573	0.00691778	BC
1474	1.88512e-21	5.40738e-64	5.12763e-38	1.60014e-38	5.38397e-34	1	DHG
1475	0.834628	1.11903e-05	3.30214e-05	0.0113166	0.00111461	0.152897	BC
1476	0.999119	4.50037e-05	1.55571e-05	0.000285538	0.000317471	0.000217337	BC
1477	1.3686e-31	3.61659e-92	5.67612e-59	2.29994e-57	7.93954e-50	1	DHG
1478	0.0641412	1.29035e-12	2.6847e-13	2.02369e-07	4.87454e-06	0.935854	DHG
1479	4.48773e-35	1.98756e-108	5.19259e-66	4.44683e-67	2.3715e-55	1	DHG
[truncated: 5,601 more rows]

## Sheet: SIDIAP_female_umap_coordinates
	V1	V2
[truncated: 7,080 more rows]

[truncated: 10 more sheets: SIDIAP_female_umap_model, SIDIAP_male_probabilities, SIDIAP_male_umap_coordinates, SIDIAP_male_umap_model, DPV_female_probabilities, DPV_female_umap_coordinates, DPV_female_umap_model, DPV_male_probabilities, DPV_male_umap_coordinates, DPV_male_umap_model]
